# Supplementary material for: Understanding the Role of Prevotella Genus in the Digestion of Lignocellulose and Other Substrates in Vietnamese Native Goats’ Rumen by Metagenomic Deep Sequencing
Source: Animals (Basel). 2021 Nov 14;11(11):3257. doi: 10.3390/ani11113257 (PMC8614338; doi:10.3390/ani11113257)
Supplement: Supplementary file 1 [file animals-11-03257-s001.zip]

Archive with 9 entries (9 files):
- Figure S1.pdf
- Figure S2 KEGG pathway.pdf
- Table S1.xlsx
- Table S2.xlsx
- Table S3.xlsx
- Table S4.xlsx
- Table S5.pdf
- Table S6.pdf
- Table S7.xlsx
