# Supplementary material for: Understanding the Role of Prevotella Genus in the Digestion of Lignocellulose and Other Substrates in Vietnamese Native Goats’ Rumen by Metagenomic Deep Sequencing
Source: Animals (Basel). 2021 Nov 14;11(11):3257. doi: 10.3390/ani11113257 (PMC8614338; doi:10.3390/ani11113257)
Supplement: Supplementary file 1 [file animals-11-03257-s001.zip › Table S1.xlsx]

## Sheet: Sheet1
Table S1. Diversity of domains structure in lignocellulase deduced from complete open reading frames that were identified by CAZy and PFAM
No	Enzymes	ORF number	No	Enzymes	ORF number	No	Enzymes	ORF number	No	Enzymes	ORF number	No	Enzymes	ORF number
1. β-glucosidase (3.2.1.21)		961	3. cellobiose phosphorylase (2.4.1.20)		98	13. exopolygalacturonase (3.2.1.67)		130	19. α-galactosidase (3.2.1.22)		515	20. α-L-fucosidase (3.2.1.51)		1207
1.1. belonging to GH3		638		belonging to GH94	83		Belonging to GH28	125	19.1	Belonging to GH4	20	20.1	Belonging to GH20	1
	DUF-GH3-FN3	1		unidentified GH	15		GH28	122	19.2	Belonging to GH10	1	20.2	Belonging to GH24	1
	FN3-GH3	1	4. 6-phospho-beta-glucosidase (3.2.1.86)		113		GH28-CE6	1		GH10-CBM6	1		Ig-GH24	1
	GH3	128	4.1.	belonging to GH1	90		DUF-GH28	1	19.3	Belonging to GH27	62	20.3	Belonging to GH25	2
	GH3-FN3	500	4.2	belonging to GH4	8		GH106-GH28	1		GH27	52		Ig-GH25	2
	GH3-FN3-CE8	2		unidentified GH	15		Unidentified GH	5		GH27-CBM6	2	20.4	Belonging to GH29	204
	GH3-FN3-GH31	1	Hemicellulase			14. exopolygalacturonase lyase (4.2.2.9)		6		GH27-CBM51	2		GH29	192
	GH3-FN3-GH5	1	5	alpha-D-xyloside xylohydrolase (3.2.1.77)	256		Belonging to PL9	6		GH27-CBM35	1		GH29-CBM32	2
	GH3-FN3-Ig	4		belonging to GH31	225		PL9	5		CBM51-GH27	1		GH29-DUF	2
1.2. belonging to GH16		37		GH31	148		PL9-DOC1	1		Ig-GH27	2		Ig-GH29	3
	GH16	16		GH31-DUF	43	15. licheninase (3.2.1.73)		102		CBM51-Ig-GH27	2		GH2-GH29	1
	GH16-CBM4	11		DUF-GH31	19		Belonging to GH16	102	19.4	Belonging to GH28	10		GH29-GH43	2
	GH16-CBM	8		DUF-GH31-DUF	15		GH16	66	19.5	Belonging to GH30	1		GH79-GH29-CE15	2
	DOC1-GH16-CBM4-BGL	1		unidentified GH	31		PBM-GH16	27		GH30-CBM6	1	20.5	Belonging to GH32	3
	Ig-GH16	1	6. alpha-glucuronidase (3.2.1.139)		73		GH16-CBM44	5	19.5	Belonging to GH36	230	20.6	Belonging to GH33	1
1.3. belonging to GH1		41		belonging to GH67	73		Ig-GH16	4		GH36	229	20.7	Belonging to GH43	7
1.4. belonging to GH43		5	7. beta-D-glucuronidase (3.2.1.31)		126	16. oligosaccharide reducing-end xylanase (3.2.1.156)		237		GH36-GH26	1	20.8	Belonging to GH92	6
unidentified GH		240	7.1	belonging to GH2	93	16.1	Belonging to GH8	47		CBM51-GH36	1	20.9	Belonging to GH95	210
2. Endoglucanase (3.2.1.4)		1010	7.2	belonging to GH141	17		GH8	44	19.6	Belonging to GH43	1		GH95	202
2.1.	beloging to GH5	373		unidentified GH	16		GH2-GH8	1		GH43-CBM6	1		GH95-CBM6	1
	GH5	323	8. beta-fructofuranosidase (3.2.1.26)		114		DUF-GH2-GH8	1	19.7	Belonging to GH78	1		GH95-CE8	1
	PBM-GH5	16		belonging to GH32	107		GH5-GH8	1	19.8	Belonging to GH141	2		GH92-FN3	2
	CBM2-GH5	6		GH32DUF	6	16.2	Belonging to GH43	153		GH141-CBM6	2		Ig-GH95	2
	GH5-CBM72	6		GH32	101		GH43	137		Unidentified GH	187		GH95-GH140	1
	CBM-GH5	3		unidentified GH	7		GH43-CBM6	13	20. α-L-arabinofuranosidase (3.2.1.55)		1174		GH95-GH43	1
	CBM79-GH5	2	9. Beta-mannosidase (3.2.1.25)		51		GH43-GH8	2	20.1	Belonging to GH10	14	20.10	Belonging to GH117	1
	GH5-CBM11	2		belonging to GH2	24		CE10-GH43	1		GH10	4	20.11	Belonging to GH139	2
	GH5-CBM2	2		GH2	6		Unidentified GH	37		GH10-CE1	10	20.12	Belonging to GH163	2
	GH5-Ig	2		GH2-CBM-Ig	4	17. xylan 1,4-beta-xylosidase (3.2.1.37)		222	20.2	Belonging to GH43	635		Unidentified GH	767
	Ig-GH5	2		GH2-Ig	14	17.1	Belonging to GH43	38		GH43	474	21. β-mannanase (3.2.1.78)		41
	CBM11-GH5	1		unidentified GH	27	17.2	Belonging to GH39	37		GH43-CBM6	69	21.1	Belonging to GH26	11
	DOC1-GH5	1	10. endopolygalacturonase (3.2.1.15)		2	18. xyloglucan-active β-D-galactosidase (3.2.1.23)		1169		GH43-CBM6-GH43-CBM6	26	21.2	Belonging to GH5	1
	GH5-CBM22-CE3	1		belonging to GH28	2	18.1	Belonging to GH2	668		GH28-GH43	14		Unidentified GH	29
	GH5-CBM22-CE3-DOC1	1	11. Endopolygalacturonase lyase (4.2.2.2)		164		GH2	567		GH5-GH43	11	22	pectinesterase(3.1.1.11)	419
	GH5-CBM80	1	11.1	Belonging to PL1	88		DUF-GH2	73		CBM6-GH43-CBM6	4	22.1	Belonging to CE8	114
	GH5-CE1-DOC1	1		PL1	76		GH137-GH2-CBM57	14		GH30-GH43	3		CE8	110
	GH5-DOC1	1		PL1-DOC1	3		GH2-DUF	8		GH43-CBM32	3		CE8-PL1	1
	PBM-GH5-Ig	1		PL1-CBM77	2		CE-GH2	2		GH43-CBM13-CBM2	2		PL1-CE8	1
	S-layer-GH5	1		PL1-CE8	2		GH163-GH2	1		GH43-CBM6-CBM22	2		PL10-CE8	2
2.2.	beloging to GH8	8		FN3-PL1	1		GH20-GH2	1		Ig-GH43-CBM6	2	22.2	Belonging to CE10	76
2.3.	beloging to GH9	123		PL10-CBM6	1		GH2-FN3	1		GH51-GH43	2	22.3	Belonging to CE12	69
	CBM4-Ig-GH9	8		PL1-CBM35	1		GH2-GH53	1		GH43-CBM66	1		CE12	68
	CBM4-Ig-GH9DOC1	1		PL1-FN3	1	18.2	Belonging to GH33	2		GH43-CBM75	1		CE12-CBM35	1
	GH9	42		PL1-PL9	1	18.3	Belonging to GH35	144		GH43-CE1	1	22.4	Belonging to PL10	21
	GH9-CBM	4	11.2	Belonging to PL9	10		GH35	104		GH43-CE15	1	22.5	Belonging to GH105	2
	GH9-CBM3	3		Unidentified PL	66		GH35-DUF	40		CBM22-GH43	1		Unidentified	137
	GH9-CBM3-DOC1	3	12. endo-β-1,4 xylanase (3.2.1.8)		707	18.4	Belonging to GH42	34		GH43-CBM6-GH43	1
	GH9-CBM79	1	12.1	Belonging to GH10	146	18.5	Belonging to GH43	79		GH43-CBM6-DOCI	1
	GH9-CBM-DOC1	1		GH10	118		GH43	59		GH43-CBM6-GH5-GH43	1
	GH9-GH43	1		GH10-CBM6	15		GH43-CBM32	1		GH43-CBM36-GH10-CBM2	1
	Ig-GH9	56		GH10-CBM6-Ig-CBM6	7		GH43-CBM61	1		GH43-CBM6-CBM13-CBM2	1
	Ig-GH9-CE4	3		GH10-Ig	3		GH43-CBM61-CBM35	1		GH43-CBM22-CBM22-CE1	1
2.4.	belonging to GH10	1		GH10-Ig-CBM6	1		GH43-CBM61-Ig	1		GH106-GH43	1
	GH10-CBM6	1		CBM22-GH10	2		GH43-GH106	2		GH115-GH43	1
2.5.	belonging to GH16	19		GH10-CBM13-CBM2	1		GH106-GH43	2		GH31-GH43	1
2.6.	belonging to GH26	1	12.2	Belonging to GH11	5		GH43-GH143-GH142	11		GH97-GH43	1
2.7.	belonging to GH30	1		GH11	2		GH43-GH35	1		GH43-GH5	1
	PBM-GH30	1		GH11-CBM35	1	18.6	Belonging to GH95	1		GH43-GH97	1
2.8.	belonging to GH44	2		GH11-CBM22-CE4	1	18.7	Belonging to GH98	1		CE1-GH43	1
2.9.	belonging to GH74	1		GH11-DOC1	1					CE6-GH43	1
2.10.	belonging to GH105	2	12.3	Belonging to GH115	2				20.3	Belonging to GH44	3
	DUF-GH105-CBM32	2		CE15-GH115	1				20.4	Belonging to GH5	1
2.8.	belonging to GH124	2		GH115-CE15	1					GH5-PL9	1
	GH124-DOC1	2		Unidentified GH	554				20.5	Belonging to GH51	321
	unidentified GH	478								GH51	262
										CE6-GH51	1
										PL10-GH51	1
										CBM-GH51	53
										DUF-GH51	3
										GH51-GH43-CBM32	1
									20.6	Belonging to GH54	3
										GH54	2
										GH54-Ig	1
									20.7	Belonging to GH54	3
									20.8	Belonging to GH120	10
										Unidentified GH	184
