# Supplementary material for: Understanding the Role of Prevotella Genus in the Digestion of Lignocellulose and Other Substrates in Vietnamese Native Goats’ Rumen by Metagenomic Deep Sequencing
Source: Animals (Basel). 2021 Nov 14;11(11):3257. doi: 10.3390/ani11113257 (PMC8614338; doi:10.3390/ani11113257)
Supplement: Supplementary file 1 [file animals-11-03257-s001.zip › Table S2.xlsx]

## Sheet: Sheet1
Table S2. Taxonomic assignment of the genes coding for enzymes/proteins related to lignocellulose digestion in Vietnamese goats’ rumen
Gene code	Functional annotation by KEGG	Lignocellulose degradation	Phylum	Class	Order	Family	genus	Species
GL1591290	Laccase	Pretreatment	Proteobacteria	Gammaproteobacteria	Enterobacterales	Enterobacteriaceae	Escherichia
GL5115553	Laccase	Pretreatment	Proteobacteria	Gammaproteobacteria	Enterobacterales	Enterobacteriaceae	Escherichia
GL4811270	Laccase	Pretreatment	Proteobacteria	Gammaproteobacteria	Enterobacterales	Pectobacteriaceae	Dickeya
GL4640689	Laccase	Pretreatment	Proteobacteria	Gammaproteobacteria	Gammaproteobacteria	Gammaproteobacteria
GL4899376	Laccase	Pretreatment
GL1808561	Cellobiose phosphorylase	Cellulases	Firmicutes	Clostridia	Clostridiales	Ruminococcaceae	Faecalibacterium	Faecalibacterium prausnitzii
GL3586339	Cellobiose phosphorylase	Cellulases	Verrucomicrobia	Verrucomicrobiae	Verrucomicrobiales	Rubritaleaceae	Rubritalea	Rubritalea squalenifaciens
GL3754772	Cellobiose phosphorylase	Cellulases	Proteobacteria	Alphaproteobacteria	Rhodospirillales	Acetobacteraceae	Acidiphilium
GL4083999	Cellobiose phosphorylase	Cellulases	Actinobacteria
GL0037024	Cellobiose phosphorylase	Cellulases
GL1001874	Cellobiose phosphorylase	Cellulases
GL1416050	Cellobiose phosphorylase	Cellulases
GL1692933	Cellobiose phosphorylase	Cellulases
GL1948258	Cellobiose phosphorylase	Cellulases
GL2156819	Cellobiose phosphorylase	Cellulases
GL2309187	Cellobiose phosphorylase	Cellulases
GL2507386	Cellobiose phosphorylase	Cellulases
GL2517458	Cellobiose phosphorylase	Cellulases
GL2755083	Cellobiose phosphorylase	Cellulases
GL2796317	Cellobiose phosphorylase	Cellulases
GL2887622	Cellobiose phosphorylase	Cellulases
GL3068022	Cellobiose phosphorylase	Cellulases
GL3252372	Cellobiose phosphorylase	Cellulases
GL3280651	Cellobiose phosphorylase	Cellulases
GL3602432	Cellobiose phosphorylase	Cellulases
GL3711532	Cellobiose phosphorylase	Cellulases
GL3768569	Cellobiose phosphorylase	Cellulases
GL3784620	Cellobiose phosphorylase	Cellulases
GL3934802	Cellobiose phosphorylase	Cellulases
GL3934857	Cellobiose phosphorylase	Cellulases
GL3987217	Cellobiose phosphorylase	Cellulases
GL4050165	Cellobiose phosphorylase	Cellulases
GL4093814	Cellobiose phosphorylase	Cellulases
GL4110807	Cellobiose phosphorylase	Cellulases
GL4165702	Cellobiose phosphorylase	Cellulases
GL4395476	Cellobiose phosphorylase	Cellulases
GL4399461	Cellobiose phosphorylase	Cellulases
GL4566555	Cellobiose phosphorylase	Cellulases
GL4625024	Cellobiose phosphorylase	Cellulases
GL4919712	Cellobiose phosphorylase	Cellulases
GL4955253	Cellobiose phosphorylase	Cellulases
GL5099812	Cellobiose phosphorylase	Cellulases
GL5212997	Cellobiose phosphorylase	Cellulases
GL5347231	Cellobiose phosphorylase	Cellulases
GL5360389	Cellobiose phosphorylase	Cellulases
GL5413468	Cellobiose phosphorylase	Cellulases
GL5423216	Cellobiose phosphorylase	Cellulases
GL3428297	Cellobiose phosphorylase	Cellulases	Firmicutes	Bacilli	Bacillales	Paenibacillaceae
GL3247856	Cellobiose phosphorylase	Cellulases	Firmicutes	Bacilli	Bacillales	Paenibacillaceae	Paenibacillus
GL1133198	Cellobiose phosphorylase	Cellulases	Bacteroidetes	Bacteroidia	Bacteroidales	Bacteroidaceae	Bacteroides
GL3574796	Cellobiose phosphorylase	Cellulases	Bacteroidetes	Bacteroidia	Bacteroidales	Bacteroidaceae	Bacteroides
GL4416739	Cellobiose phosphorylase	Cellulases	Bacteroidetes	Bacteroidia	Bacteroidales	Bacteroidaceae	Bacteroides
GL1253011	Cellobiose phosphorylase	Cellulases	Bacteroidetes	Bacteroidia	Bacteroidales	Muribaculaceae
GL0166642	Cellobiose phosphorylase	Cellulases	Bacteroidetes	Bacteroidia	Bacteroidales	Paludibacteraceae	Paludibacter
GL0073629	Cellobiose phosphorylase	Cellulases	Bacteroidetes	Bacteroidia	Bacteroidales	Prevotellaceae	Prevotella
GL0075381	Cellobiose phosphorylase	Cellulases	Bacteroidetes	Bacteroidia	Bacteroidales	Prevotellaceae	Prevotella
GL0094883	Cellobiose phosphorylase	Cellulases	Bacteroidetes	Bacteroidia	Bacteroidales	Prevotellaceae	Prevotella
GL0099222	Cellobiose phosphorylase	Cellulases	Bacteroidetes	Bacteroidia	Bacteroidales	Prevotellaceae	Prevotella
GL0110231	Cellobiose phosphorylase	Cellulases	Bacteroidetes	Bacteroidia	Bacteroidales	Prevotellaceae	Prevotella
GL0116097	Cellobiose phosphorylase	Cellulases	Bacteroidetes	Bacteroidia	Bacteroidales	Prevotellaceae	Prevotella
GL0117504	Cellobiose phosphorylase	Cellulases	Bacteroidetes	Bacteroidia	Bacteroidales	Prevotellaceae	Prevotella
GL0124687	Cellobiose phosphorylase	Cellulases	Bacteroidetes	Bacteroidia	Bacteroidales	Prevotellaceae	Prevotella
GL0161762	Cellobiose phosphorylase	Cellulases	Bacteroidetes	Bacteroidia	Bacteroidales	Prevotellaceae	Prevotella
GL0173607	Cellobiose phosphorylase	Cellulases	Bacteroidetes	Bacteroidia	Bacteroidales	Prevotellaceae	Prevotella
GL0226290	Cellobiose phosphorylase	Cellulases	Bacteroidetes	Bacteroidia	Bacteroidales	Prevotellaceae	Prevotella
GL0227902	Cellobiose phosphorylase	Cellulases	Bacteroidetes	Bacteroidia	Bacteroidales	Prevotellaceae	Prevotella
GL0228739	Cellobiose phosphorylase	Cellulases	Bacteroidetes	Bacteroidia	Bacteroidales	Prevotellaceae	Prevotella
GL0237916	Cellobiose phosphorylase	Cellulases	Bacteroidetes	Bacteroidia	Bacteroidales	Prevotellaceae	Prevotella
GL0239001	Cellobiose phosphorylase	Cellulases	Bacteroidetes	Bacteroidia	Bacteroidales	Prevotellaceae	Prevotella
GL0249882	Cellobiose phosphorylase	Cellulases	Bacteroidetes	Bacteroidia	Bacteroidales	Prevotellaceae	Prevotella
GL0279585	Cellobiose phosphorylase	Cellulases	Bacteroidetes	Bacteroidia	Bacteroidales	Prevotellaceae	Prevotella
GL0283119	Cellobiose phosphorylase	Cellulases	Bacteroidetes	Bacteroidia	Bacteroidales	Prevotellaceae	Prevotella
GL0303896	Cellobiose phosphorylase	Cellulases	Bacteroidetes	Bacteroidia	Bacteroidales	Prevotellaceae	Prevotella
GL0324248	Cellobiose phosphorylase	Cellulases	Bacteroidetes	Bacteroidia	Bacteroidales	Prevotellaceae	Prevotella
GL0351866	Cellobiose phosphorylase	Cellulases	Bacteroidetes	Bacteroidia	Bacteroidales	Prevotellaceae	Prevotella
GL0357464	Cellobiose phosphorylase	Cellulases	Bacteroidetes	Bacteroidia	Bacteroidales	Prevotellaceae	Prevotella
GL0357647	Cellobiose phosphorylase	Cellulases	Bacteroidetes	Bacteroidia	Bacteroidales	Prevotellaceae	Prevotella
GL0367517	Cellobiose phosphorylase	Cellulases	Bacteroidetes	Bacteroidia	Bacteroidales	Prevotellaceae	Prevotella
GL0369798	Cellobiose phosphorylase	Cellulases	Bacteroidetes	Bacteroidia	Bacteroidales	Prevotellaceae	Prevotella
GL0377016	Cellobiose phosphorylase	Cellulases	Bacteroidetes	Bacteroidia	Bacteroidales	Prevotellaceae	Prevotella
GL0392105	Cellobiose phosphorylase	Cellulases	Bacteroidetes	Bacteroidia	Bacteroidales	Prevotellaceae	Prevotella
GL0487899	Cellobiose phosphorylase	Cellulases	Bacteroidetes	Bacteroidia	Bacteroidales	Prevotellaceae	Prevotella
GL0505614	Cellobiose phosphorylase	Cellulases	Bacteroidetes	Bacteroidia	Bacteroidales	Prevotellaceae	Prevotella
GL0505704	Cellobiose phosphorylase	Cellulases	Bacteroidetes	Bacteroidia	Bacteroidales	Prevotellaceae	Prevotella
GL0515558	Cellobiose phosphorylase	Cellulases	Bacteroidetes	Bacteroidia	Bacteroidales	Prevotellaceae	Prevotella
GL0561342	Cellobiose phosphorylase	Cellulases	Bacteroidetes	Bacteroidia	Bacteroidales	Prevotellaceae	Prevotella
GL0569028	Cellobiose phosphorylase	Cellulases	Bacteroidetes	Bacteroidia	Bacteroidales	Prevotellaceae	Prevotella
GL0575962	Cellobiose phosphorylase	Cellulases	Bacteroidetes	Bacteroidia	Bacteroidales	Prevotellaceae	Prevotella
GL0588483	Cellobiose phosphorylase	Cellulases	Bacteroidetes	Bacteroidia	Bacteroidales	Prevotellaceae	Prevotella
GL0615729	Cellobiose phosphorylase	Cellulases	Bacteroidetes	Bacteroidia	Bacteroidales	Prevotellaceae	Prevotella
GL0617195	Cellobiose phosphorylase	Cellulases	Bacteroidetes	Bacteroidia	Bacteroidales	Prevotellaceae	Prevotella
GL0629569	Cellobiose phosphorylase	Cellulases	Bacteroidetes	Bacteroidia	Bacteroidales	Prevotellaceae	Prevotella
GL0634249	Cellobiose phosphorylase	Cellulases	Bacteroidetes	Bacteroidia	Bacteroidales	Prevotellaceae	Prevotella
GL0643027	Cellobiose phosphorylase	Cellulases	Bacteroidetes	Bacteroidia	Bacteroidales	Prevotellaceae	Prevotella
GL0647883	Cellobiose phosphorylase	Cellulases	Bacteroidetes	Bacteroidia	Bacteroidales	Prevotellaceae	Prevotella
GL0652257	Cellobiose phosphorylase	Cellulases	Bacteroidetes	Bacteroidia	Bacteroidales	Prevotellaceae	Prevotella
GL0657958	Cellobiose phosphorylase	Cellulases	Bacteroidetes	Bacteroidia	Bacteroidales	Prevotellaceae	Prevotella
GL0660249	Cellobiose phosphorylase	Cellulases	Bacteroidetes	Bacteroidia	Bacteroidales	Prevotellaceae	Prevotella
GL0667980	Cellobiose phosphorylase	Cellulases	Bacteroidetes	Bacteroidia	Bacteroidales	Prevotellaceae	Prevotella
GL0675649	Cellobiose phosphorylase	Cellulases	Bacteroidetes	Bacteroidia	Bacteroidales	Prevotellaceae	Prevotella
GL0725036	Cellobiose phosphorylase	Cellulases	Bacteroidetes	Bacteroidia	Bacteroidales	Prevotellaceae	Prevotella
GL0738771	Cellobiose phosphorylase	Cellulases	Bacteroidetes	Bacteroidia	Bacteroidales	Prevotellaceae	Prevotella
GL0777924	Cellobiose phosphorylase	Cellulases	Bacteroidetes	Bacteroidia	Bacteroidales	Prevotellaceae	Prevotella
GL0780747	Cellobiose phosphorylase	Cellulases	Bacteroidetes	Bacteroidia	Bacteroidales	Prevotellaceae	Prevotella
GL0783117	Cellobiose phosphorylase	Cellulases	Bacteroidetes	Bacteroidia	Bacteroidales	Prevotellaceae	Prevotella
GL0811115	Cellobiose phosphorylase	Cellulases	Bacteroidetes	Bacteroidia	Bacteroidales	Prevotellaceae	Prevotella
GL0851455	Cellobiose phosphorylase	Cellulases	Bacteroidetes	Bacteroidia	Bacteroidales	Prevotellaceae	Prevotella
GL0872347	Cellobiose phosphorylase	Cellulases	Bacteroidetes	Bacteroidia	Bacteroidales	Prevotellaceae	Prevotella
GL0893990	Cellobiose phosphorylase	Cellulases	Bacteroidetes	Bacteroidia	Bacteroidales	Prevotellaceae	Prevotella
GL0905537	Cellobiose phosphorylase	Cellulases	Bacteroidetes	Bacteroidia	Bacteroidales	Prevotellaceae	Prevotella
GL0908041	Cellobiose phosphorylase	Cellulases	Bacteroidetes	Bacteroidia	Bacteroidales	Prevotellaceae	Prevotella
GL0911447	Cellobiose phosphorylase	Cellulases	Bacteroidetes	Bacteroidia	Bacteroidales	Prevotellaceae	Prevotella
GL0925972	Cellobiose phosphorylase	Cellulases	Bacteroidetes	Bacteroidia	Bacteroidales	Prevotellaceae	Prevotella
GL0958196	Cellobiose phosphorylase	Cellulases	Bacteroidetes	Bacteroidia	Bacteroidales	Prevotellaceae	Prevotella
GL0960021	Cellobiose phosphorylase	Cellulases	Bacteroidetes	Bacteroidia	Bacteroidales	Prevotellaceae	Prevotella
GL0964839	Cellobiose phosphorylase	Cellulases	Bacteroidetes	Bacteroidia	Bacteroidales	Prevotellaceae	Prevotella
GL0969784	Cellobiose phosphorylase	Cellulases	Bacteroidetes	Bacteroidia	Bacteroidales	Prevotellaceae	Prevotella
GL0984243	Cellobiose phosphorylase	Cellulases	Bacteroidetes	Bacteroidia	Bacteroidales	Prevotellaceae	Prevotella
GL0993136	Cellobiose phosphorylase	Cellulases	Bacteroidetes	Bacteroidia	Bacteroidales	Prevotellaceae	Prevotella
GL0994373	Cellobiose phosphorylase	Cellulases	Bacteroidetes	Bacteroidia	Bacteroidales	Prevotellaceae	Prevotella
GL1007841	Cellobiose phosphorylase	Cellulases	Bacteroidetes	Bacteroidia	Bacteroidales	Prevotellaceae	Prevotella
GL1018745	Cellobiose phosphorylase	Cellulases	Bacteroidetes	Bacteroidia	Bacteroidales	Prevotellaceae	Prevotella
GL1049522	Cellobiose phosphorylase	Cellulases	Bacteroidetes	Bacteroidia	Bacteroidales	Prevotellaceae	Prevotella
GL1069002	Cellobiose phosphorylase	Cellulases	Bacteroidetes	Bacteroidia	Bacteroidales	Prevotellaceae	Prevotella
GL1111152	Cellobiose phosphorylase	Cellulases	Bacteroidetes	Bacteroidia	Bacteroidales	Prevotellaceae	Prevotella
GL1119536	Cellobiose phosphorylase	Cellulases	Bacteroidetes	Bacteroidia	Bacteroidales	Prevotellaceae	Prevotella
GL1132367	Cellobiose phosphorylase	Cellulases	Bacteroidetes	Bacteroidia	Bacteroidales	Prevotellaceae	Prevotella
GL1187978	Cellobiose phosphorylase	Cellulases	Bacteroidetes	Bacteroidia	Bacteroidales	Prevotellaceae	Prevotella
GL1202405	Cellobiose phosphorylase	Cellulases	Bacteroidetes	Bacteroidia	Bacteroidales	Prevotellaceae	Prevotella
GL1213646	Cellobiose phosphorylase	Cellulases	Bacteroidetes	Bacteroidia	Bacteroidales	Prevotellaceae	Prevotella
GL1233456	Cellobiose phosphorylase	Cellulases	Bacteroidetes	Bacteroidia	Bacteroidales	Prevotellaceae	Prevotella
GL1235438	Cellobiose phosphorylase	Cellulases	Bacteroidetes	Bacteroidia	Bacteroidales	Prevotellaceae	Prevotella
GL1253943	Cellobiose phosphorylase	Cellulases	Bacteroidetes	Bacteroidia	Bacteroidales	Prevotellaceae	Prevotella
GL1258697	Cellobiose phosphorylase	Cellulases	Bacteroidetes	Bacteroidia	Bacteroidales	Prevotellaceae	Prevotella
GL1267466	Cellobiose phosphorylase	Cellulases	Bacteroidetes	Bacteroidia	Bacteroidales	Prevotellaceae	Prevotella
GL1267752	Cellobiose phosphorylase	Cellulases	Bacteroidetes	Bacteroidia	Bacteroidales	Prevotellaceae	Prevotella
GL1309403	Cellobiose phosphorylase	Cellulases	Bacteroidetes	Bacteroidia	Bacteroidales	Prevotellaceae	Prevotella
GL1339494	Cellobiose phosphorylase	Cellulases	Bacteroidetes	Bacteroidia	Bacteroidales	Prevotellaceae	Prevotella
GL1344417	Cellobiose phosphorylase	Cellulases	Bacteroidetes	Bacteroidia	Bacteroidales	Prevotellaceae	Prevotella
GL1411789	Cellobiose phosphorylase	Cellulases	Bacteroidetes	Bacteroidia	Bacteroidales	Prevotellaceae	Prevotella
GL1413262	Cellobiose phosphorylase	Cellulases	Bacteroidetes	Bacteroidia	Bacteroidales	Prevotellaceae	Prevotella
GL1420584	Cellobiose phosphorylase	Cellulases	Bacteroidetes	Bacteroidia	Bacteroidales	Prevotellaceae	Prevotella
GL1446815	Cellobiose phosphorylase	Cellulases	Bacteroidetes	Bacteroidia	Bacteroidales	Prevotellaceae	Prevotella
GL1447473	Cellobiose phosphorylase	Cellulases	Bacteroidetes	Bacteroidia	Bacteroidales	Prevotellaceae	Prevotella
GL1462953	Cellobiose phosphorylase	Cellulases	Bacteroidetes	Bacteroidia	Bacteroidales	Prevotellaceae	Prevotella
GL1471454	Cellobiose phosphorylase	Cellulases	Bacteroidetes	Bacteroidia	Bacteroidales	Prevotellaceae	Prevotella
GL1480807	Cellobiose phosphorylase	Cellulases	Bacteroidetes	Bacteroidia	Bacteroidales	Prevotellaceae	Prevotella
GL1487443	Cellobiose phosphorylase	Cellulases	Bacteroidetes	Bacteroidia	Bacteroidales	Prevotellaceae	Prevotella
GL1489168	Cellobiose phosphorylase	Cellulases	Bacteroidetes	Bacteroidia	Bacteroidales	Prevotellaceae	Prevotella
GL1504255	Cellobiose phosphorylase	Cellulases	Bacteroidetes	Bacteroidia	Bacteroidales	Prevotellaceae	Prevotella
GL1509143	Cellobiose phosphorylase	Cellulases	Bacteroidetes	Bacteroidia	Bacteroidales	Prevotellaceae	Prevotella
GL1515506	Cellobiose phosphorylase	Cellulases	Bacteroidetes	Bacteroidia	Bacteroidales	Prevotellaceae	Prevotella
GL1662376	Cellobiose phosphorylase	Cellulases	Bacteroidetes	Bacteroidia	Bacteroidales	Prevotellaceae	Prevotella
GL1683476	Cellobiose phosphorylase	Cellulases	Bacteroidetes	Bacteroidia	Bacteroidales	Prevotellaceae	Prevotella
GL1710740	Cellobiose phosphorylase	Cellulases	Bacteroidetes	Bacteroidia	Bacteroidales	Prevotellaceae	Prevotella
GL1715020	Cellobiose phosphorylase	Cellulases	Bacteroidetes	Bacteroidia	Bacteroidales	Prevotellaceae	Prevotella
GL1744192	Cellobiose phosphorylase	Cellulases	Bacteroidetes	Bacteroidia	Bacteroidales	Prevotellaceae	Prevotella
GL1779309	Cellobiose phosphorylase	Cellulases	Bacteroidetes	Bacteroidia	Bacteroidales	Prevotellaceae	Prevotella
GL1802367	Cellobiose phosphorylase	Cellulases	Bacteroidetes	Bacteroidia	Bacteroidales	Prevotellaceae	Prevotella
GL1803023	Cellobiose phosphorylase	Cellulases	Bacteroidetes	Bacteroidia	Bacteroidales	Prevotellaceae	Prevotella
GL1813010	Cellobiose phosphorylase	Cellulases	Bacteroidetes	Bacteroidia	Bacteroidales	Prevotellaceae	Prevotella
GL1844416	Cellobiose phosphorylase	Cellulases	Bacteroidetes	Bacteroidia	Bacteroidales	Prevotellaceae	Prevotella
GL1853142	Cellobiose phosphorylase	Cellulases	Bacteroidetes	Bacteroidia	Bacteroidales	Prevotellaceae	Prevotella
GL1881703	Cellobiose phosphorylase	Cellulases	Bacteroidetes	Bacteroidia	Bacteroidales	Prevotellaceae	Prevotella
GL1888131	Cellobiose phosphorylase	Cellulases	Bacteroidetes	Bacteroidia	Bacteroidales	Prevotellaceae	Prevotella
GL1892696	Cellobiose phosphorylase	Cellulases	Bacteroidetes	Bacteroidia	Bacteroidales	Prevotellaceae	Prevotella
GL1909704	Cellobiose phosphorylase	Cellulases	Bacteroidetes	Bacteroidia	Bacteroidales	Prevotellaceae	Prevotella
GL1919589	Cellobiose phosphorylase	Cellulases	Bacteroidetes	Bacteroidia	Bacteroidales	Prevotellaceae	Prevotella
GL1933909	Cellobiose phosphorylase	Cellulases	Bacteroidetes	Bacteroidia	Bacteroidales	Prevotellaceae	Prevotella
GL1971778	Cellobiose phosphorylase	Cellulases	Bacteroidetes	Bacteroidia	Bacteroidales	Prevotellaceae	Prevotella
GL1974631	Cellobiose phosphorylase	Cellulases	Bacteroidetes	Bacteroidia	Bacteroidales	Prevotellaceae	Prevotella
GL1976388	Cellobiose phosphorylase	Cellulases	Bacteroidetes	Bacteroidia	Bacteroidales	Prevotellaceae	Prevotella
GL2004011	Cellobiose phosphorylase	Cellulases	Bacteroidetes	Bacteroidia	Bacteroidales	Prevotellaceae	Prevotella
GL2019952	Cellobiose phosphorylase	Cellulases	Bacteroidetes	Bacteroidia	Bacteroidales	Prevotellaceae	Prevotella
GL2024761	Cellobiose phosphorylase	Cellulases	Bacteroidetes	Bacteroidia	Bacteroidales	Prevotellaceae	Prevotella
GL2027089	Cellobiose phosphorylase	Cellulases	Bacteroidetes	Bacteroidia	Bacteroidales	Prevotellaceae	Prevotella
GL2027306	Cellobiose phosphorylase	Cellulases	Bacteroidetes	Bacteroidia	Bacteroidales	Prevotellaceae	Prevotella
GL2041682	Cellobiose phosphorylase	Cellulases	Bacteroidetes	Bacteroidia	Bacteroidales	Prevotellaceae	Prevotella
GL1537781	Cellobiose phosphorylase	Cellulases	Bacteroidetes	Bacteroidia	Bacteroidales	Prevotellaceae	Prevotella
GL1555818	Cellobiose phosphorylase	Cellulases	Bacteroidetes	Bacteroidia	Bacteroidales	Prevotellaceae	Prevotella
GL1560814	Cellobiose phosphorylase	Cellulases	Bacteroidetes	Bacteroidia	Bacteroidales	Prevotellaceae	Prevotella
GL1581291	Cellobiose phosphorylase	Cellulases	Bacteroidetes	Bacteroidia	Bacteroidales	Prevotellaceae	Prevotella
GL1584600	Cellobiose phosphorylase	Cellulases	Bacteroidetes	Bacteroidia	Bacteroidales	Prevotellaceae	Prevotella
GL1605857	Cellobiose phosphorylase	Cellulases	Bacteroidetes	Bacteroidia	Bacteroidales	Prevotellaceae	Prevotella
GL1632693	Cellobiose phosphorylase	Cellulases	Bacteroidetes	Bacteroidia	Bacteroidales	Prevotellaceae	Prevotella
GL1642393	Cellobiose phosphorylase	Cellulases	Bacteroidetes	Bacteroidia	Bacteroidales	Prevotellaceae	Prevotella
GL1648482	Cellobiose phosphorylase	Cellulases	Bacteroidetes	Bacteroidia	Bacteroidales	Prevotellaceae	Prevotella
GL2059426	Cellobiose phosphorylase	Cellulases	Bacteroidetes	Bacteroidia	Bacteroidales	Prevotellaceae	Prevotella
GL2063502	Cellobiose phosphorylase	Cellulases	Bacteroidetes	Bacteroidia	Bacteroidales	Prevotellaceae	Prevotella
GL2097555	Cellobiose phosphorylase	Cellulases	Bacteroidetes	Bacteroidia	Bacteroidales	Prevotellaceae	Prevotella
GL2102390	Cellobiose phosphorylase	Cellulases	Bacteroidetes	Bacteroidia	Bacteroidales	Prevotellaceae	Prevotella
GL2106436	Cellobiose phosphorylase	Cellulases	Bacteroidetes	Bacteroidia	Bacteroidales	Prevotellaceae	Prevotella
GL2110951	Cellobiose phosphorylase	Cellulases	Bacteroidetes	Bacteroidia	Bacteroidales	Prevotellaceae	Prevotella
GL2185154	Cellobiose phosphorylase	Cellulases	Bacteroidetes	Bacteroidia	Bacteroidales	Prevotellaceae	Prevotella
GL2196946	Cellobiose phosphorylase	Cellulases	Bacteroidetes	Bacteroidia	Bacteroidales	Prevotellaceae	Prevotella
GL2201559	Cellobiose phosphorylase	Cellulases	Bacteroidetes	Bacteroidia	Bacteroidales	Prevotellaceae	Prevotella
GL2217160	Cellobiose phosphorylase	Cellulases	Bacteroidetes	Bacteroidia	Bacteroidales	Prevotellaceae	Prevotella
GL2251552	Cellobiose phosphorylase	Cellulases	Bacteroidetes	Bacteroidia	Bacteroidales	Prevotellaceae	Prevotella
GL2255144	Cellobiose phosphorylase	Cellulases	Bacteroidetes	Bacteroidia	Bacteroidales	Prevotellaceae	Prevotella
GL2261028	Cellobiose phosphorylase	Cellulases	Bacteroidetes	Bacteroidia	Bacteroidales	Prevotellaceae	Prevotella
GL2365902	Cellobiose phosphorylase	Cellulases	Bacteroidetes	Bacteroidia	Bacteroidales	Prevotellaceae	Prevotella
GL2399839	Cellobiose phosphorylase	Cellulases	Bacteroidetes	Bacteroidia	Bacteroidales	Prevotellaceae	Prevotella
GL2410908	Cellobiose phosphorylase	Cellulases	Bacteroidetes	Bacteroidia	Bacteroidales	Prevotellaceae	Prevotella
GL2417454	Cellobiose phosphorylase	Cellulases	Bacteroidetes	Bacteroidia	Bacteroidales	Prevotellaceae	Prevotella
GL2428517	Cellobiose phosphorylase	Cellulases	Bacteroidetes	Bacteroidia	Bacteroidales	Prevotellaceae	Prevotella
GL2433419	Cellobiose phosphorylase	Cellulases	Bacteroidetes	Bacteroidia	Bacteroidales	Prevotellaceae	Prevotella
GL2440543	Cellobiose phosphorylase	Cellulases	Bacteroidetes	Bacteroidia	Bacteroidales	Prevotellaceae	Prevotella
GL2452580	Cellobiose phosphorylase	Cellulases	Bacteroidetes	Bacteroidia	Bacteroidales	Prevotellaceae	Prevotella
GL2456182	Cellobiose phosphorylase	Cellulases	Bacteroidetes	Bacteroidia	Bacteroidales	Prevotellaceae	Prevotella
GL2485019	Cellobiose phosphorylase	Cellulases	Bacteroidetes	Bacteroidia	Bacteroidales	Prevotellaceae	Prevotella
GL2486417	Cellobiose phosphorylase	Cellulases	Bacteroidetes	Bacteroidia	Bacteroidales	Prevotellaceae	Prevotella
GL2490972	Cellobiose phosphorylase	Cellulases	Bacteroidetes	Bacteroidia	Bacteroidales	Prevotellaceae	Prevotella
GL2501823	Cellobiose phosphorylase	Cellulases	Bacteroidetes	Bacteroidia	Bacteroidales	Prevotellaceae	Prevotella
GL2504186	Cellobiose phosphorylase	Cellulases	Bacteroidetes	Bacteroidia	Bacteroidales	Prevotellaceae	Prevotella
GL2504543	Cellobiose phosphorylase	Cellulases	Bacteroidetes	Bacteroidia	Bacteroidales	Prevotellaceae	Prevotella
GL2530763	Cellobiose phosphorylase	Cellulases	Bacteroidetes	Bacteroidia	Bacteroidales	Prevotellaceae	Prevotella
GL2559386	Cellobiose phosphorylase	Cellulases	Bacteroidetes	Bacteroidia	Bacteroidales	Prevotellaceae	Prevotella
GL2562503	Cellobiose phosphorylase	Cellulases	Bacteroidetes	Bacteroidia	Bacteroidales	Prevotellaceae	Prevotella
GL2566945	Cellobiose phosphorylase	Cellulases	Bacteroidetes	Bacteroidia	Bacteroidales	Prevotellaceae	Prevotella
GL2586193	Cellobiose phosphorylase	Cellulases	Bacteroidetes	Bacteroidia	Bacteroidales	Prevotellaceae	Prevotella
GL2587055	Cellobiose phosphorylase	Cellulases	Bacteroidetes	Bacteroidia	Bacteroidales	Prevotellaceae	Prevotella
GL2630816	Cellobiose phosphorylase	Cellulases	Bacteroidetes	Bacteroidia	Bacteroidales	Prevotellaceae	Prevotella
GL2650925	Cellobiose phosphorylase	Cellulases	Bacteroidetes	Bacteroidia	Bacteroidales	Prevotellaceae	Prevotella
GL2698230	Cellobiose phosphorylase	Cellulases	Bacteroidetes	Bacteroidia	Bacteroidales	Prevotellaceae	Prevotella
GL2718253	Cellobiose phosphorylase	Cellulases	Bacteroidetes	Bacteroidia	Bacteroidales	Prevotellaceae	Prevotella
GL2763998	Cellobiose phosphorylase	Cellulases	Bacteroidetes	Bacteroidia	Bacteroidales	Prevotellaceae	Prevotella
GL2775755	Cellobiose phosphorylase	Cellulases	Bacteroidetes	Bacteroidia	Bacteroidales	Prevotellaceae	Prevotella
GL2787277	Cellobiose phosphorylase	Cellulases	Bacteroidetes	Bacteroidia	Bacteroidales	Prevotellaceae	Prevotella
GL2829559	Cellobiose phosphorylase	Cellulases	Bacteroidetes	Bacteroidia	Bacteroidales	Prevotellaceae	Prevotella
GL2834836	Cellobiose phosphorylase	Cellulases	Bacteroidetes	Bacteroidia	Bacteroidales	Prevotellaceae	Prevotella
GL2840372	Cellobiose phosphorylase	Cellulases	Bacteroidetes	Bacteroidia	Bacteroidales	Prevotellaceae	Prevotella
GL2909136	Cellobiose phosphorylase	Cellulases	Bacteroidetes	Bacteroidia	Bacteroidales	Prevotellaceae	Prevotella
GL2927902	Cellobiose phosphorylase	Cellulases	Bacteroidetes	Bacteroidia	Bacteroidales	Prevotellaceae	Prevotella
GL2927956	Cellobiose phosphorylase	Cellulases	Bacteroidetes	Bacteroidia	Bacteroidales	Prevotellaceae	Prevotella
GL2951126	Cellobiose phosphorylase	Cellulases	Bacteroidetes	Bacteroidia	Bacteroidales	Prevotellaceae	Prevotella
GL3024757	Cellobiose phosphorylase	Cellulases	Bacteroidetes	Bacteroidia	Bacteroidales	Prevotellaceae	Prevotella
GL3035569	Cellobiose phosphorylase	Cellulases	Bacteroidetes	Bacteroidia	Bacteroidales	Prevotellaceae	Prevotella
GL3049623	Cellobiose phosphorylase	Cellulases	Bacteroidetes	Bacteroidia	Bacteroidales	Prevotellaceae	Prevotella
GL3054427	Cellobiose phosphorylase	Cellulases	Bacteroidetes	Bacteroidia	Bacteroidales	Prevotellaceae	Prevotella
GL3062314	Cellobiose phosphorylase	Cellulases	Bacteroidetes	Bacteroidia	Bacteroidales	Prevotellaceae	Prevotella
GL3081725	Cellobiose phosphorylase	Cellulases	Bacteroidetes	Bacteroidia	Bacteroidales	Prevotellaceae	Prevotella
GL3107420	Cellobiose phosphorylase	Cellulases	Bacteroidetes	Bacteroidia	Bacteroidales	Prevotellaceae	Prevotella
GL3109473	Cellobiose phosphorylase	Cellulases	Bacteroidetes	Bacteroidia	Bacteroidales	Prevotellaceae	Prevotella
GL3147172	Cellobiose phosphorylase	Cellulases	Bacteroidetes	Bacteroidia	Bacteroidales	Prevotellaceae	Prevotella
GL3190179	Cellobiose phosphorylase	Cellulases	Bacteroidetes	Bacteroidia	Bacteroidales	Prevotellaceae	Prevotella
GL3191616	Cellobiose phosphorylase	Cellulases	Bacteroidetes	Bacteroidia	Bacteroidales	Prevotellaceae	Prevotella
GL3196916	Cellobiose phosphorylase	Cellulases	Bacteroidetes	Bacteroidia	Bacteroidales	Prevotellaceae	Prevotella
GL3199640	Cellobiose phosphorylase	Cellulases	Bacteroidetes	Bacteroidia	Bacteroidales	Prevotellaceae	Prevotella
GL3233277	Cellobiose phosphorylase	Cellulases	Bacteroidetes	Bacteroidia	Bacteroidales	Prevotellaceae	Prevotella
GL3237095	Cellobiose phosphorylase	Cellulases	Bacteroidetes	Bacteroidia	Bacteroidales	Prevotellaceae	Prevotella
GL3281705	Cellobiose phosphorylase	Cellulases	Bacteroidetes	Bacteroidia	Bacteroidales	Prevotellaceae	Prevotella
GL3291561	Cellobiose phosphorylase	Cellulases	Bacteroidetes	Bacteroidia	Bacteroidales	Prevotellaceae	Prevotella
GL3314756	Cellobiose phosphorylase	Cellulases	Bacteroidetes	Bacteroidia	Bacteroidales	Prevotellaceae	Prevotella
GL3318775	Cellobiose phosphorylase	Cellulases	Bacteroidetes	Bacteroidia	Bacteroidales	Prevotellaceae	Prevotella
GL3324241	Cellobiose phosphorylase	Cellulases	Bacteroidetes	Bacteroidia	Bacteroidales	Prevotellaceae	Prevotella
GL3365183	Cellobiose phosphorylase	Cellulases	Bacteroidetes	Bacteroidia	Bacteroidales	Prevotellaceae	Prevotella
GL3373623	Cellobiose phosphorylase	Cellulases	Bacteroidetes	Bacteroidia	Bacteroidales	Prevotellaceae	Prevotella
GL3386183	Cellobiose phosphorylase	Cellulases	Bacteroidetes	Bacteroidia	Bacteroidales	Prevotellaceae	Prevotella
GL3421388	Cellobiose phosphorylase	Cellulases	Bacteroidetes	Bacteroidia	Bacteroidales	Prevotellaceae	Prevotella
GL3459929	Cellobiose phosphorylase	Cellulases	Bacteroidetes	Bacteroidia	Bacteroidales	Prevotellaceae	Prevotella
GL3469830	Cellobiose phosphorylase	Cellulases	Bacteroidetes	Bacteroidia	Bacteroidales	Prevotellaceae	Prevotella
GL3489305	Cellobiose phosphorylase	Cellulases	Bacteroidetes	Bacteroidia	Bacteroidales	Prevotellaceae	Prevotella
GL3493326	Cellobiose phosphorylase	Cellulases	Bacteroidetes	Bacteroidia	Bacteroidales	Prevotellaceae	Prevotella
GL3503379	Cellobiose phosphorylase	Cellulases	Bacteroidetes	Bacteroidia	Bacteroidales	Prevotellaceae	Prevotella
GL3539061	Cellobiose phosphorylase	Cellulases	Bacteroidetes	Bacteroidia	Bacteroidales	Prevotellaceae	Prevotella
GL3584561	Cellobiose phosphorylase	Cellulases	Bacteroidetes	Bacteroidia	Bacteroidales	Prevotellaceae	Prevotella
GL3593891	Cellobiose phosphorylase	Cellulases	Bacteroidetes	Bacteroidia	Bacteroidales	Prevotellaceae	Prevotella
GL3605010	Cellobiose phosphorylase	Cellulases	Bacteroidetes	Bacteroidia	Bacteroidales	Prevotellaceae	Prevotella
GL3623508	Cellobiose phosphorylase	Cellulases	Bacteroidetes	Bacteroidia	Bacteroidales	Prevotellaceae	Prevotella
GL3631561	Cellobiose phosphorylase	Cellulases	Bacteroidetes	Bacteroidia	Bacteroidales	Prevotellaceae	Prevotella
GL3646140	Cellobiose phosphorylase	Cellulases	Bacteroidetes	Bacteroidia	Bacteroidales	Prevotellaceae	Prevotella
GL3652923	Cellobiose phosphorylase	Cellulases	Bacteroidetes	Bacteroidia	Bacteroidales	Prevotellaceae	Prevotella
GL3673185	Cellobiose phosphorylase	Cellulases	Bacteroidetes	Bacteroidia	Bacteroidales	Prevotellaceae	Prevotella
GL3685836	Cellobiose phosphorylase	Cellulases	Bacteroidetes	Bacteroidia	Bacteroidales	Prevotellaceae	Prevotella
GL3692683	Cellobiose phosphorylase	Cellulases	Bacteroidetes	Bacteroidia	Bacteroidales	Prevotellaceae	Prevotella
GL3713344	Cellobiose phosphorylase	Cellulases	Bacteroidetes	Bacteroidia	Bacteroidales	Prevotellaceae	Prevotella
GL3722529	Cellobiose phosphorylase	Cellulases	Bacteroidetes	Bacteroidia	Bacteroidales	Prevotellaceae	Prevotella
GL3723630	Cellobiose phosphorylase	Cellulases	Bacteroidetes	Bacteroidia	Bacteroidales	Prevotellaceae	Prevotella
GL3744736	Cellobiose phosphorylase	Cellulases	Bacteroidetes	Bacteroidia	Bacteroidales	Prevotellaceae	Prevotella
GL3765653	Cellobiose phosphorylase	Cellulases	Bacteroidetes	Bacteroidia	Bacteroidales	Prevotellaceae	Prevotella
GL3779532	Cellobiose phosphorylase	Cellulases	Bacteroidetes	Bacteroidia	Bacteroidales	Prevotellaceae	Prevotella
GL3783040	Cellobiose phosphorylase	Cellulases	Bacteroidetes	Bacteroidia	Bacteroidales	Prevotellaceae	Prevotella
GL3897117	Cellobiose phosphorylase	Cellulases	Bacteroidetes	Bacteroidia	Bacteroidales	Prevotellaceae	Prevotella
GL3911289	Cellobiose phosphorylase	Cellulases	Bacteroidetes	Bacteroidia	Bacteroidales	Prevotellaceae	Prevotella
GL3912460	Cellobiose phosphorylase	Cellulases	Bacteroidetes	Bacteroidia	Bacteroidales	Prevotellaceae	Prevotella
GL3917072	Cellobiose phosphorylase	Cellulases	Bacteroidetes	Bacteroidia	Bacteroidales	Prevotellaceae	Prevotella
GL3919034	Cellobiose phosphorylase	Cellulases	Bacteroidetes	Bacteroidia	Bacteroidales	Prevotellaceae	Prevotella
GL3925246	Cellobiose phosphorylase	Cellulases	Bacteroidetes	Bacteroidia	Bacteroidales	Prevotellaceae	Prevotella
GL3944334	Cellobiose phosphorylase	Cellulases	Bacteroidetes	Bacteroidia	Bacteroidales	Prevotellaceae	Prevotella
GL3962732	Cellobiose phosphorylase	Cellulases	Bacteroidetes	Bacteroidia	Bacteroidales	Prevotellaceae	Prevotella
GL3963831	Cellobiose phosphorylase	Cellulases	Bacteroidetes	Bacteroidia	Bacteroidales	Prevotellaceae	Prevotella
GL3998889	Cellobiose phosphorylase	Cellulases	Bacteroidetes	Bacteroidia	Bacteroidales	Prevotellaceae	Prevotella
GL4023909	Cellobiose phosphorylase	Cellulases	Bacteroidetes	Bacteroidia	Bacteroidales	Prevotellaceae	Prevotella
GL4075925	Cellobiose phosphorylase	Cellulases	Bacteroidetes	Bacteroidia	Bacteroidales	Prevotellaceae	Prevotella
GL4116475	Cellobiose phosphorylase	Cellulases	Bacteroidetes	Bacteroidia	Bacteroidales	Prevotellaceae	Prevotella
GL4126128	Cellobiose phosphorylase	Cellulases	Bacteroidetes	Bacteroidia	Bacteroidales	Prevotellaceae	Prevotella
GL4130304	Cellobiose phosphorylase	Cellulases	Bacteroidetes	Bacteroidia	Bacteroidales	Prevotellaceae	Prevotella
GL4130341	Cellobiose phosphorylase	Cellulases	Bacteroidetes	Bacteroidia	Bacteroidales	Prevotellaceae	Prevotella
GL4131536	Cellobiose phosphorylase	Cellulases	Bacteroidetes	Bacteroidia	Bacteroidales	Prevotellaceae	Prevotella
GL4133534	Cellobiose phosphorylase	Cellulases	Bacteroidetes	Bacteroidia	Bacteroidales	Prevotellaceae	Prevotella
GL4140073	Cellobiose phosphorylase	Cellulases	Bacteroidetes	Bacteroidia	Bacteroidales	Prevotellaceae	Prevotella
GL4169005	Cellobiose phosphorylase	Cellulases	Bacteroidetes	Bacteroidia	Bacteroidales	Prevotellaceae	Prevotella
GL4172387	Cellobiose phosphorylase	Cellulases	Bacteroidetes	Bacteroidia	Bacteroidales	Prevotellaceae	Prevotella
GL4175668	Cellobiose phosphorylase	Cellulases	Bacteroidetes	Bacteroidia	Bacteroidales	Prevotellaceae	Prevotella
GL4190517	Cellobiose phosphorylase	Cellulases	Bacteroidetes	Bacteroidia	Bacteroidales	Prevotellaceae	Prevotella
GL4204016	Cellobiose phosphorylase	Cellulases	Bacteroidetes	Bacteroidia	Bacteroidales	Prevotellaceae	Prevotella
GL4265649	Cellobiose phosphorylase	Cellulases	Bacteroidetes	Bacteroidia	Bacteroidales	Prevotellaceae	Prevotella
GL4292203	Cellobiose phosphorylase	Cellulases	Bacteroidetes	Bacteroidia	Bacteroidales	Prevotellaceae	Prevotella
GL4310798	Cellobiose phosphorylase	Cellulases	Bacteroidetes	Bacteroidia	Bacteroidales	Prevotellaceae	Prevotella
GL4319426	Cellobiose phosphorylase	Cellulases	Bacteroidetes	Bacteroidia	Bacteroidales	Prevotellaceae	Prevotella
GL4322505	Cellobiose phosphorylase	Cellulases	Bacteroidetes	Bacteroidia	Bacteroidales	Prevotellaceae	Prevotella
GL4346168	Cellobiose phosphorylase	Cellulases	Bacteroidetes	Bacteroidia	Bacteroidales	Prevotellaceae	Prevotella
GL4364748	Cellobiose phosphorylase	Cellulases	Bacteroidetes	Bacteroidia	Bacteroidales	Prevotellaceae	Prevotella
GL4365112	Cellobiose phosphorylase	Cellulases	Bacteroidetes	Bacteroidia	Bacteroidales	Prevotellaceae	Prevotella
GL4366381	Cellobiose phosphorylase	Cellulases	Bacteroidetes	Bacteroidia	Bacteroidales	Prevotellaceae	Prevotella
GL4369089	Cellobiose phosphorylase	Cellulases	Bacteroidetes	Bacteroidia	Bacteroidales	Prevotellaceae	Prevotella
GL4371475	Cellobiose phosphorylase	Cellulases	Bacteroidetes	Bacteroidia	Bacteroidales	Prevotellaceae	Prevotella
GL4381998	Cellobiose phosphorylase	Cellulases	Bacteroidetes	Bacteroidia	Bacteroidales	Prevotellaceae	Prevotella
GL4412423	Cellobiose phosphorylase	Cellulases	Bacteroidetes	Bacteroidia	Bacteroidales	Prevotellaceae	Prevotella
GL4455322	Cellobiose phosphorylase	Cellulases	Bacteroidetes	Bacteroidia	Bacteroidales	Prevotellaceae	Prevotella
GL4466151	Cellobiose phosphorylase	Cellulases	Bacteroidetes	Bacteroidia	Bacteroidales	Prevotellaceae	Prevotella
GL4484948	Cellobiose phosphorylase	Cellulases	Bacteroidetes	Bacteroidia	Bacteroidales	Prevotellaceae	Prevotella
GL4501148	Cellobiose phosphorylase	Cellulases	Bacteroidetes	Bacteroidia	Bacteroidales	Prevotellaceae	Prevotella
GL4524660	Cellobiose phosphorylase	Cellulases	Bacteroidetes	Bacteroidia	Bacteroidales	Prevotellaceae	Prevotella
GL4524986	Cellobiose phosphorylase	Cellulases	Bacteroidetes	Bacteroidia	Bacteroidales	Prevotellaceae	Prevotella
GL4545387	Cellobiose phosphorylase	Cellulases	Bacteroidetes	Bacteroidia	Bacteroidales	Prevotellaceae	Prevotella
GL4553592	Cellobiose phosphorylase	Cellulases	Bacteroidetes	Bacteroidia	Bacteroidales	Prevotellaceae	Prevotella
GL4595410	Cellobiose phosphorylase	Cellulases	Bacteroidetes	Bacteroidia	Bacteroidales	Prevotellaceae	Prevotella
GL4606118	Cellobiose phosphorylase	Cellulases	Bacteroidetes	Bacteroidia	Bacteroidales	Prevotellaceae	Prevotella
GL4619119	Cellobiose phosphorylase	Cellulases	Bacteroidetes	Bacteroidia	Bacteroidales	Prevotellaceae	Prevotella
GL4636111	Cellobiose phosphorylase	Cellulases	Bacteroidetes	Bacteroidia	Bacteroidales	Prevotellaceae	Prevotella
GL4642807	Cellobiose phosphorylase	Cellulases	Bacteroidetes	Bacteroidia	Bacteroidales	Prevotellaceae	Prevotella
GL4676056	Cellobiose phosphorylase	Cellulases	Bacteroidetes	Bacteroidia	Bacteroidales	Prevotellaceae	Prevotella
GL4678849	Cellobiose phosphorylase	Cellulases	Bacteroidetes	Bacteroidia	Bacteroidales	Prevotellaceae	Prevotella
GL4699299	Cellobiose phosphorylase	Cellulases	Bacteroidetes	Bacteroidia	Bacteroidales	Prevotellaceae	Prevotella
GL4703290	Cellobiose phosphorylase	Cellulases	Bacteroidetes	Bacteroidia	Bacteroidales	Prevotellaceae	Prevotella
GL4705490	Cellobiose phosphorylase	Cellulases	Bacteroidetes	Bacteroidia	Bacteroidales	Prevotellaceae	Prevotella
GL4705962	Cellobiose phosphorylase	Cellulases	Bacteroidetes	Bacteroidia	Bacteroidales	Prevotellaceae	Prevotella
GL4714980	Cellobiose phosphorylase	Cellulases	Bacteroidetes	Bacteroidia	Bacteroidales	Prevotellaceae	Prevotella
GL4725865	Cellobiose phosphorylase	Cellulases	Bacteroidetes	Bacteroidia	Bacteroidales	Prevotellaceae	Prevotella
GL4731038	Cellobiose phosphorylase	Cellulases	Bacteroidetes	Bacteroidia	Bacteroidales	Prevotellaceae	Prevotella
GL4752974	Cellobiose phosphorylase	Cellulases	Bacteroidetes	Bacteroidia	Bacteroidales	Prevotellaceae	Prevotella
GL4762757	Cellobiose phosphorylase	Cellulases	Bacteroidetes	Bacteroidia	Bacteroidales	Prevotellaceae	Prevotella
GL4767551	Cellobiose phosphorylase	Cellulases	Bacteroidetes	Bacteroidia	Bacteroidales	Prevotellaceae	Prevotella
GL4781248	Cellobiose phosphorylase	Cellulases	Bacteroidetes	Bacteroidia	Bacteroidales	Prevotellaceae	Prevotella
GL4785289	Cellobiose phosphorylase	Cellulases	Bacteroidetes	Bacteroidia	Bacteroidales	Prevotellaceae	Prevotella
GL4789074	Cellobiose phosphorylase	Cellulases	Bacteroidetes	Bacteroidia	Bacteroidales	Prevotellaceae	Prevotella
GL4799939	Cellobiose phosphorylase	Cellulases	Bacteroidetes	Bacteroidia	Bacteroidales	Prevotellaceae	Prevotella
GL4807086	Cellobiose phosphorylase	Cellulases	Bacteroidetes	Bacteroidia	Bacteroidales	Prevotellaceae	Prevotella
GL4828041	Cellobiose phosphorylase	Cellulases	Bacteroidetes	Bacteroidia	Bacteroidales	Prevotellaceae	Prevotella
GL4844407	Cellobiose phosphorylase	Cellulases	Bacteroidetes	Bacteroidia	Bacteroidales	Prevotellaceae	Prevotella
GL4857987	Cellobiose phosphorylase	Cellulases	Bacteroidetes	Bacteroidia	Bacteroidales	Prevotellaceae	Prevotella
GL4860308	Cellobiose phosphorylase	Cellulases	Bacteroidetes	Bacteroidia	Bacteroidales	Prevotellaceae	Prevotella
GL4863903	Cellobiose phosphorylase	Cellulases	Bacteroidetes	Bacteroidia	Bacteroidales	Prevotellaceae	Prevotella
GL4864041	Cellobiose phosphorylase	Cellulases	Bacteroidetes	Bacteroidia	Bacteroidales	Prevotellaceae	Prevotella
GL4864700	Cellobiose phosphorylase	Cellulases	Bacteroidetes	Bacteroidia	Bacteroidales	Prevotellaceae	Prevotella
GL4882582	Cellobiose phosphorylase	Cellulases	Bacteroidetes	Bacteroidia	Bacteroidales	Prevotellaceae	Prevotella
GL4899125	Cellobiose phosphorylase	Cellulases	Bacteroidetes	Bacteroidia	Bacteroidales	Prevotellaceae	Prevotella
GL4913139	Cellobiose phosphorylase	Cellulases	Bacteroidetes	Bacteroidia	Bacteroidales	Prevotellaceae	Prevotella
GL4940625	Cellobiose phosphorylase	Cellulases	Bacteroidetes	Bacteroidia	Bacteroidales	Prevotellaceae	Prevotella
GL4940941	Cellobiose phosphorylase	Cellulases	Bacteroidetes	Bacteroidia	Bacteroidales	Prevotellaceae	Prevotella
GL4941133	Cellobiose phosphorylase	Cellulases	Bacteroidetes	Bacteroidia	Bacteroidales	Prevotellaceae	Prevotella
GL4948811	Cellobiose phosphorylase	Cellulases	Bacteroidetes	Bacteroidia	Bacteroidales	Prevotellaceae	Prevotella
GL4986271	Cellobiose phosphorylase	Cellulases	Bacteroidetes	Bacteroidia	Bacteroidales	Prevotellaceae	Prevotella
GL5004891	Cellobiose phosphorylase	Cellulases	Bacteroidetes	Bacteroidia	Bacteroidales	Prevotellaceae	Prevotella
GL5006669	Cellobiose phosphorylase	Cellulases	Bacteroidetes	Bacteroidia	Bacteroidales	Prevotellaceae	Prevotella
GL5016485	Cellobiose phosphorylase	Cellulases	Bacteroidetes	Bacteroidia	Bacteroidales	Prevotellaceae	Prevotella
GL5036017	Cellobiose phosphorylase	Cellulases	Bacteroidetes	Bacteroidia	Bacteroidales	Prevotellaceae	Prevotella
GL5036455	Cellobiose phosphorylase	Cellulases	Bacteroidetes	Bacteroidia	Bacteroidales	Prevotellaceae	Prevotella
GL5041331	Cellobiose phosphorylase	Cellulases	Bacteroidetes	Bacteroidia	Bacteroidales	Prevotellaceae	Prevotella
GL5064346	Cellobiose phosphorylase	Cellulases	Bacteroidetes	Bacteroidia	Bacteroidales	Prevotellaceae	Prevotella
GL5082298	Cellobiose phosphorylase	Cellulases	Bacteroidetes	Bacteroidia	Bacteroidales	Prevotellaceae	Prevotella
GL5105841	Cellobiose phosphorylase	Cellulases	Bacteroidetes	Bacteroidia	Bacteroidales	Prevotellaceae	Prevotella
GL5113760	Cellobiose phosphorylase	Cellulases	Bacteroidetes	Bacteroidia	Bacteroidales	Prevotellaceae	Prevotella
GL5115067	Cellobiose phosphorylase	Cellulases	Bacteroidetes	Bacteroidia	Bacteroidales	Prevotellaceae	Prevotella
GL5134128	Cellobiose phosphorylase	Cellulases	Bacteroidetes	Bacteroidia	Bacteroidales	Prevotellaceae	Prevotella
GL5134202	Cellobiose phosphorylase	Cellulases	Bacteroidetes	Bacteroidia	Bacteroidales	Prevotellaceae	Prevotella
GL5138263	Cellobiose phosphorylase	Cellulases	Bacteroidetes	Bacteroidia	Bacteroidales	Prevotellaceae	Prevotella
GL5140559	Cellobiose phosphorylase	Cellulases	Bacteroidetes	Bacteroidia	Bacteroidales	Prevotellaceae	Prevotella
GL5155318	Cellobiose phosphorylase	Cellulases	Bacteroidetes	Bacteroidia	Bacteroidales	Prevotellaceae	Prevotella
GL5160589	Cellobiose phosphorylase	Cellulases	Bacteroidetes	Bacteroidia	Bacteroidales	Prevotellaceae	Prevotella
GL5161156	Cellobiose phosphorylase	Cellulases	Bacteroidetes	Bacteroidia	Bacteroidales	Prevotellaceae	Prevotella
GL5181100	Cellobiose phosphorylase	Cellulases	Bacteroidetes	Bacteroidia	Bacteroidales	Prevotellaceae	Prevotella
GL5216110	Cellobiose phosphorylase	Cellulases	Bacteroidetes	Bacteroidia	Bacteroidales	Prevotellaceae	Prevotella
GL5219541	Cellobiose phosphorylase	Cellulases	Bacteroidetes	Bacteroidia	Bacteroidales	Prevotellaceae	Prevotella
GL5225060	Cellobiose phosphorylase	Cellulases	Bacteroidetes	Bacteroidia	Bacteroidales	Prevotellaceae	Prevotella
GL5240185	Cellobiose phosphorylase	Cellulases	Bacteroidetes	Bacteroidia	Bacteroidales	Prevotellaceae	Prevotella
GL5243535	Cellobiose phosphorylase	Cellulases	Bacteroidetes	Bacteroidia	Bacteroidales	Prevotellaceae	Prevotella
GL5245717	Cellobiose phosphorylase	Cellulases	Bacteroidetes	Bacteroidia	Bacteroidales	Prevotellaceae	Prevotella
GL5252273	Cellobiose phosphorylase	Cellulases	Bacteroidetes	Bacteroidia	Bacteroidales	Prevotellaceae	Prevotella
GL5254123	Cellobiose phosphorylase	Cellulases	Bacteroidetes	Bacteroidia	Bacteroidales	Prevotellaceae	Prevotella
GL5282171	Cellobiose phosphorylase	Cellulases	Bacteroidetes	Bacteroidia	Bacteroidales	Prevotellaceae	Prevotella
GL5321060	Cellobiose phosphorylase	Cellulases	Bacteroidetes	Bacteroidia	Bacteroidales	Prevotellaceae	Prevotella
GL5335088	Cellobiose phosphorylase	Cellulases	Bacteroidetes	Bacteroidia	Bacteroidales	Prevotellaceae	Prevotella
GL5335145	Cellobiose phosphorylase	Cellulases	Bacteroidetes	Bacteroidia	Bacteroidales	Prevotellaceae	Prevotella
GL5335921	Cellobiose phosphorylase	Cellulases	Bacteroidetes	Bacteroidia	Bacteroidales	Prevotellaceae	Prevotella
GL5338312	Cellobiose phosphorylase	Cellulases	Bacteroidetes	Bacteroidia	Bacteroidales	Prevotellaceae	Prevotella
GL5355251	Cellobiose phosphorylase	Cellulases	Bacteroidetes	Bacteroidia	Bacteroidales	Prevotellaceae	Prevotella
GL5358617	Cellobiose phosphorylase	Cellulases	Bacteroidetes	Bacteroidia	Bacteroidales	Prevotellaceae	Prevotella
GL5361275	Cellobiose phosphorylase	Cellulases	Bacteroidetes	Bacteroidia	Bacteroidales	Prevotellaceae	Prevotella
GL5376196	Cellobiose phosphorylase	Cellulases	Bacteroidetes	Bacteroidia	Bacteroidales	Prevotellaceae	Prevotella
GL5381292	Cellobiose phosphorylase	Cellulases	Bacteroidetes	Bacteroidia	Bacteroidales	Prevotellaceae	Prevotella
GL5411499	Cellobiose phosphorylase	Cellulases	Bacteroidetes	Bacteroidia	Bacteroidales	Prevotellaceae	Prevotella
GL5411568	Cellobiose phosphorylase	Cellulases	Bacteroidetes	Bacteroidia	Bacteroidales	Prevotellaceae	Prevotella
GL5417568	Cellobiose phosphorylase	Cellulases	Bacteroidetes	Bacteroidia	Bacteroidales	Prevotellaceae	Prevotella
GL5421699	Cellobiose phosphorylase	Cellulases	Bacteroidetes	Bacteroidia	Bacteroidales	Prevotellaceae	Prevotella
GL5433810	Cellobiose phosphorylase	Cellulases	Bacteroidetes	Bacteroidia	Bacteroidales	Prevotellaceae	Prevotella
GL5467278	Cellobiose phosphorylase	Cellulases	Bacteroidetes	Bacteroidia	Bacteroidales	Prevotellaceae	Prevotella
GL5472881	Cellobiose phosphorylase	Cellulases	Bacteroidetes	Bacteroidia	Bacteroidales	Prevotellaceae	Prevotella
GL5481556	Cellobiose phosphorylase	Cellulases	Bacteroidetes	Bacteroidia	Bacteroidales	Prevotellaceae	Prevotella
GL5496099	Cellobiose phosphorylase	Cellulases	Bacteroidetes	Bacteroidia	Bacteroidales	Prevotellaceae	Prevotella
GL5501160	Cellobiose phosphorylase	Cellulases	Bacteroidetes	Bacteroidia	Bacteroidales	Prevotellaceae	Prevotella
GL5517122	Cellobiose phosphorylase	Cellulases	Bacteroidetes	Bacteroidia	Bacteroidales	Prevotellaceae	Prevotella
GL5527703	Cellobiose phosphorylase	Cellulases	Bacteroidetes	Bacteroidia	Bacteroidales	Prevotellaceae	Prevotella
GL5543689	Cellobiose phosphorylase	Cellulases	Bacteroidetes	Bacteroidia	Bacteroidales	Prevotellaceae	Prevotella
GL5549686	Cellobiose phosphorylase	Cellulases	Bacteroidetes	Bacteroidia	Bacteroidales	Prevotellaceae	Prevotella
GL5549874	Cellobiose phosphorylase	Cellulases	Bacteroidetes	Bacteroidia	Bacteroidales	Prevotellaceae	Prevotella
GL5558523	Cellobiose phosphorylase	Cellulases	Bacteroidetes	Bacteroidia	Bacteroidales	Prevotellaceae	Prevotella
GL5560307	Cellobiose phosphorylase	Cellulases	Bacteroidetes	Bacteroidia	Bacteroidales	Prevotellaceae	Prevotella
GL5566499	Cellobiose phosphorylase	Cellulases	Bacteroidetes	Bacteroidia	Bacteroidales	Prevotellaceae	Prevotella
GL5570311	Cellobiose phosphorylase	Cellulases	Bacteroidetes	Bacteroidia	Bacteroidales	Prevotellaceae	Prevotella
GL5577209	Cellobiose phosphorylase	Cellulases	Bacteroidetes	Bacteroidia	Bacteroidales	Prevotellaceae	Prevotella
GL5577579	Cellobiose phosphorylase	Cellulases	Bacteroidetes	Bacteroidia	Bacteroidales	Prevotellaceae	Prevotella
GL5584071	Cellobiose phosphorylase	Cellulases	Bacteroidetes	Bacteroidia	Bacteroidales	Prevotellaceae	Prevotella
GL5584557	Cellobiose phosphorylase	Cellulases	Bacteroidetes	Bacteroidia	Bacteroidales	Prevotellaceae	Prevotella
GL5584813	Cellobiose phosphorylase	Cellulases	Bacteroidetes	Bacteroidia	Bacteroidales	Prevotellaceae	Prevotella
GL5586777	Cellobiose phosphorylase	Cellulases	Bacteroidetes	Bacteroidia	Bacteroidales	Prevotellaceae	Prevotella
GL5596770	Cellobiose phosphorylase	Cellulases	Bacteroidetes	Bacteroidia	Bacteroidales	Prevotellaceae	Prevotella
GL5601568	Cellobiose phosphorylase	Cellulases	Bacteroidetes	Bacteroidia	Bacteroidales	Prevotellaceae	Prevotella
GL5632831	Cellobiose phosphorylase	Cellulases	Bacteroidetes	Bacteroidia	Bacteroidales	Prevotellaceae	Prevotella
GL5636494	Cellobiose phosphorylase	Cellulases	Bacteroidetes	Bacteroidia	Bacteroidales	Prevotellaceae	Prevotella
GL5651266	Cellobiose phosphorylase	Cellulases	Bacteroidetes	Bacteroidia	Bacteroidales	Prevotellaceae	Prevotella
GL5655792	Cellobiose phosphorylase	Cellulases	Bacteroidetes	Bacteroidia	Bacteroidales	Prevotellaceae	Prevotella
GL5659630	Cellobiose phosphorylase	Cellulases	Bacteroidetes	Bacteroidia	Bacteroidales	Prevotellaceae	Prevotella
GL5663289	Cellobiose phosphorylase	Cellulases	Bacteroidetes	Bacteroidia	Bacteroidales	Prevotellaceae	Prevotella
GL5663671	Cellobiose phosphorylase	Cellulases	Bacteroidetes	Bacteroidia	Bacteroidales	Prevotellaceae	Prevotella
GL5673858	Cellobiose phosphorylase	Cellulases	Bacteroidetes	Bacteroidia	Bacteroidales	Prevotellaceae	Prevotella
GL5679579	Cellobiose phosphorylase	Cellulases	Bacteroidetes	Bacteroidia	Bacteroidales	Prevotellaceae	Prevotella
GL5685766	Cellobiose phosphorylase	Cellulases	Bacteroidetes	Bacteroidia	Bacteroidales	Prevotellaceae	Prevotella
GL5686557	Cellobiose phosphorylase	Cellulases	Bacteroidetes	Bacteroidia	Bacteroidales	Prevotellaceae	Prevotella
GL5687924	Cellobiose phosphorylase	Cellulases	Bacteroidetes	Bacteroidia	Bacteroidales	Prevotellaceae	Prevotella
GL5694238	Cellobiose phosphorylase	Cellulases	Bacteroidetes	Bacteroidia	Bacteroidales	Prevotellaceae	Prevotella
GL5695391	Cellobiose phosphorylase	Cellulases	Bacteroidetes	Bacteroidia	Bacteroidales	Prevotellaceae	Prevotella
GL5696333	Cellobiose phosphorylase	Cellulases	Bacteroidetes	Bacteroidia	Bacteroidales	Prevotellaceae	Prevotella
GL5702577	Cellobiose phosphorylase	Cellulases	Bacteroidetes	Bacteroidia	Bacteroidales	Prevotellaceae	Prevotella
GL5709494	Cellobiose phosphorylase	Cellulases	Bacteroidetes	Bacteroidia	Bacteroidales	Prevotellaceae	Prevotella
GL5716521	Cellobiose phosphorylase	Cellulases	Bacteroidetes	Bacteroidia	Bacteroidales	Prevotellaceae	Prevotella
GL5723188	Cellobiose phosphorylase	Cellulases	Bacteroidetes	Bacteroidia	Bacteroidales	Prevotellaceae	Prevotella
GL5730550	Cellobiose phosphorylase	Cellulases	Bacteroidetes	Bacteroidia	Bacteroidales	Prevotellaceae	Prevotella
GL5744860	Cellobiose phosphorylase	Cellulases	Bacteroidetes	Bacteroidia	Bacteroidales	Prevotellaceae	Prevotella
GL5754269	Cellobiose phosphorylase	Cellulases	Bacteroidetes	Bacteroidia	Bacteroidales	Prevotellaceae	Prevotella
GL5754778	Cellobiose phosphorylase	Cellulases	Bacteroidetes	Bacteroidia	Bacteroidales	Prevotellaceae	Prevotella
GL5768490	Cellobiose phosphorylase	Cellulases	Bacteroidetes	Bacteroidia	Bacteroidales	Prevotellaceae	Prevotella
GL5771263	Cellobiose phosphorylase	Cellulases	Bacteroidetes	Bacteroidia	Bacteroidales	Prevotellaceae	Prevotella
GL5773585	Cellobiose phosphorylase	Cellulases	Bacteroidetes	Bacteroidia	Bacteroidales	Prevotellaceae	Prevotella
GL5778858	Cellobiose phosphorylase	Cellulases	Bacteroidetes	Bacteroidia	Bacteroidales	Prevotellaceae	Prevotella
GL5782389	Cellobiose phosphorylase	Cellulases	Bacteroidetes	Bacteroidia	Bacteroidales	Prevotellaceae	Prevotella
GL5784142	Cellobiose phosphorylase	Cellulases	Bacteroidetes	Bacteroidia	Bacteroidales	Prevotellaceae	Prevotella
GL5803026	Cellobiose phosphorylase	Cellulases	Bacteroidetes	Bacteroidia	Bacteroidales	Prevotellaceae	Prevotella
GL5805513	Cellobiose phosphorylase	Cellulases	Bacteroidetes	Bacteroidia	Bacteroidales	Prevotellaceae	Prevotella
GL5831499	Cellobiose phosphorylase	Cellulases	Bacteroidetes	Bacteroidia	Bacteroidales	Prevotellaceae	Prevotella
GL5845352	Cellobiose phosphorylase	Cellulases	Bacteroidetes	Bacteroidia	Bacteroidales	Prevotellaceae	Prevotella
GL5847255	Cellobiose phosphorylase	Cellulases	Bacteroidetes	Bacteroidia	Bacteroidales	Prevotellaceae	Prevotella
GL5856886	Cellobiose phosphorylase	Cellulases	Bacteroidetes	Bacteroidia	Bacteroidales	Prevotellaceae	Prevotella
GL5864890	Cellobiose phosphorylase	Cellulases	Bacteroidetes	Bacteroidia	Bacteroidales	Prevotellaceae	Prevotella
GL5876416	Cellobiose phosphorylase	Cellulases	Bacteroidetes	Bacteroidia	Bacteroidales	Prevotellaceae	Prevotella
GL5877965	Cellobiose phosphorylase	Cellulases	Bacteroidetes	Bacteroidia	Bacteroidales	Prevotellaceae	Prevotella
GL5886572	Cellobiose phosphorylase	Cellulases	Bacteroidetes	Bacteroidia	Bacteroidales	Prevotellaceae	Prevotella
GL5888279	Cellobiose phosphorylase	Cellulases	Bacteroidetes	Bacteroidia	Bacteroidales	Prevotellaceae	Prevotella
GL5889196	Cellobiose phosphorylase	Cellulases	Bacteroidetes	Bacteroidia	Bacteroidales	Prevotellaceae	Prevotella
GL0068237	Cellobiose phosphorylase	Cellulases	Bacteroidetes	Bacteroidia	Bacteroidales	Prevotellaceae
GL0471969	Cellobiose phosphorylase	Cellulases	Bacteroidetes	Bacteroidia	Bacteroidales	Prevotellaceae
GL0731475	Cellobiose phosphorylase	Cellulases	Bacteroidetes	Bacteroidia	Bacteroidales	Prevotellaceae
GL0921723	Cellobiose phosphorylase	Cellulases	Bacteroidetes	Bacteroidia	Bacteroidales	Prevotellaceae
GL0982921	Cellobiose phosphorylase	Cellulases	Bacteroidetes	Bacteroidia	Bacteroidales	Prevotellaceae
GL1374931	Cellobiose phosphorylase	Cellulases	Bacteroidetes	Bacteroidia	Bacteroidales	Prevotellaceae
GL1458914	Cellobiose phosphorylase	Cellulases	Bacteroidetes	Bacteroidia	Bacteroidales	Prevotellaceae
GL2055098	Cellobiose phosphorylase	Cellulases	Bacteroidetes	Bacteroidia	Bacteroidales	Prevotellaceae
GL2076489	Cellobiose phosphorylase	Cellulases	Bacteroidetes	Bacteroidia	Bacteroidales	Prevotellaceae
GL2186633	Cellobiose phosphorylase	Cellulases	Bacteroidetes	Bacteroidia	Bacteroidales	Prevotellaceae
GL2361900	Cellobiose phosphorylase	Cellulases	Bacteroidetes	Bacteroidia	Bacteroidales	Prevotellaceae
GL2450143	Cellobiose phosphorylase	Cellulases	Bacteroidetes	Bacteroidia	Bacteroidales	Prevotellaceae
GL2661869	Cellobiose phosphorylase	Cellulases	Bacteroidetes	Bacteroidia	Bacteroidales	Prevotellaceae
GL2702065	Cellobiose phosphorylase	Cellulases	Bacteroidetes	Bacteroidia	Bacteroidales	Prevotellaceae
GL2715160	Cellobiose phosphorylase	Cellulases	Bacteroidetes	Bacteroidia	Bacteroidales	Prevotellaceae
GL2839048	Cellobiose phosphorylase	Cellulases	Bacteroidetes	Bacteroidia	Bacteroidales	Prevotellaceae
GL2942048	Cellobiose phosphorylase	Cellulases	Bacteroidetes	Bacteroidia	Bacteroidales	Prevotellaceae
GL2966758	Cellobiose phosphorylase	Cellulases	Bacteroidetes	Bacteroidia	Bacteroidales	Prevotellaceae
GL2977778	Cellobiose phosphorylase	Cellulases	Bacteroidetes	Bacteroidia	Bacteroidales	Prevotellaceae
GL2986796	Cellobiose phosphorylase	Cellulases	Bacteroidetes	Bacteroidia	Bacteroidales	Prevotellaceae
GL3077835	Cellobiose phosphorylase	Cellulases	Bacteroidetes	Bacteroidia	Bacteroidales	Prevotellaceae
GL3246462	Cellobiose phosphorylase	Cellulases	Bacteroidetes	Bacteroidia	Bacteroidales	Prevotellaceae
GL3273426	Cellobiose phosphorylase	Cellulases	Bacteroidetes	Bacteroidia	Bacteroidales	Prevotellaceae
GL3356934	Cellobiose phosphorylase	Cellulases	Bacteroidetes	Bacteroidia	Bacteroidales	Prevotellaceae
GL3418902	Cellobiose phosphorylase	Cellulases	Bacteroidetes	Bacteroidia	Bacteroidales	Prevotellaceae
GL3448127	Cellobiose phosphorylase	Cellulases	Bacteroidetes	Bacteroidia	Bacteroidales	Prevotellaceae
GL3449498	Cellobiose phosphorylase	Cellulases	Bacteroidetes	Bacteroidia	Bacteroidales	Prevotellaceae
GL3541449	Cellobiose phosphorylase	Cellulases	Bacteroidetes	Bacteroidia	Bacteroidales	Prevotellaceae
GL3562040	Cellobiose phosphorylase	Cellulases	Bacteroidetes	Bacteroidia	Bacteroidales	Prevotellaceae
GL3577548	Cellobiose phosphorylase	Cellulases	Bacteroidetes	Bacteroidia	Bacteroidales	Prevotellaceae
GL3861735	Cellobiose phosphorylase	Cellulases	Bacteroidetes	Bacteroidia	Bacteroidales	Prevotellaceae
GL3865984	Cellobiose phosphorylase	Cellulases	Bacteroidetes	Bacteroidia	Bacteroidales	Prevotellaceae
GL3902800	Cellobiose phosphorylase	Cellulases	Bacteroidetes	Bacteroidia	Bacteroidales	Prevotellaceae
GL3906978	Cellobiose phosphorylase	Cellulases	Bacteroidetes	Bacteroidia	Bacteroidales	Prevotellaceae
GL4065277	Cellobiose phosphorylase	Cellulases	Bacteroidetes	Bacteroidia	Bacteroidales	Prevotellaceae
GL4159329	Cellobiose phosphorylase	Cellulases	Bacteroidetes	Bacteroidia	Bacteroidales	Prevotellaceae
GL4411078	Cellobiose phosphorylase	Cellulases	Bacteroidetes	Bacteroidia	Bacteroidales	Prevotellaceae
GL4433570	Cellobiose phosphorylase	Cellulases	Bacteroidetes	Bacteroidia	Bacteroidales	Prevotellaceae
GL4474242	Cellobiose phosphorylase	Cellulases	Bacteroidetes	Bacteroidia	Bacteroidales	Prevotellaceae
GL4617760	Cellobiose phosphorylase	Cellulases	Bacteroidetes	Bacteroidia	Bacteroidales	Prevotellaceae
GL4816905	Cellobiose phosphorylase	Cellulases	Bacteroidetes	Bacteroidia	Bacteroidales	Prevotellaceae
GL4868315	Cellobiose phosphorylase	Cellulases	Bacteroidetes	Bacteroidia	Bacteroidales	Prevotellaceae
GL4987929	Cellobiose phosphorylase	Cellulases	Bacteroidetes	Bacteroidia	Bacteroidales	Prevotellaceae
GL5329765	Cellobiose phosphorylase	Cellulases	Bacteroidetes	Bacteroidia	Bacteroidales	Prevotellaceae
GL5395695	Cellobiose phosphorylase	Cellulases	Bacteroidetes	Bacteroidia	Bacteroidales	Prevotellaceae
GL5444265	Cellobiose phosphorylase	Cellulases	Bacteroidetes	Bacteroidia	Bacteroidales	Prevotellaceae
GL5569093	Cellobiose phosphorylase	Cellulases	Bacteroidetes	Bacteroidia	Bacteroidales	Prevotellaceae
GL5639364	Cellobiose phosphorylase	Cellulases	Bacteroidetes	Bacteroidia	Bacteroidales	Prevotellaceae
GL5672098	Cellobiose phosphorylase	Cellulases	Bacteroidetes	Bacteroidia	Bacteroidales	Prevotellaceae
GL5720189	Cellobiose phosphorylase	Cellulases	Bacteroidetes	Bacteroidia	Bacteroidales	Prevotellaceae
GL5777229	Cellobiose phosphorylase	Cellulases	Bacteroidetes	Bacteroidia	Bacteroidales	Prevotellaceae
GL5843299	Cellobiose phosphorylase	Cellulases	Bacteroidetes	Bacteroidia	Bacteroidales	Prevotellaceae
GL2007938	Cellobiose phosphorylase	Cellulases	Fibrobacteres	Chitinispirillia	Chitinispirillales	Chitinispirillaceae	Chitinispirillum
GL5473591	Cellobiose phosphorylase	Cellulases	Fibrobacteres	Chitinispirillia	Chitinispirillales	Chitinispirillaceae	Chitinispirillum
GL0947052	Cellobiose phosphorylase	Cellulases	Fibrobacteres	Chitinivibrionia	Chitinivibrionales	Chitinivibrionaceae	Chitinivibrio
GL2272678	Cellobiose phosphorylase	Cellulases	Fibrobacteres	Chitinivibrionia	Chitinivibrionales	Chitinivibrionaceae	Chitinivibrio
GL0510358	Cellobiose phosphorylase	Cellulases	Bacteroidetes	Chitinophagia	Chitinophagales	Chitinophagaceae	Chitinophaga
GL0603608	Cellobiose phosphorylase	Cellulases	Bacteroidetes	Chitinophagia	Chitinophagales	Chitinophagaceae	Chitinophaga
GL0693985	Cellobiose phosphorylase	Cellulases	Bacteroidetes	Chitinophagia	Chitinophagales	Chitinophagaceae	Chitinophaga
GL0722774	Cellobiose phosphorylase	Cellulases	Bacteroidetes	Chitinophagia	Chitinophagales	Chitinophagaceae	Chitinophaga
GL0781638	Cellobiose phosphorylase	Cellulases	Bacteroidetes	Chitinophagia	Chitinophagales	Chitinophagaceae	Chitinophaga
GL0903682	Cellobiose phosphorylase	Cellulases	Bacteroidetes	Chitinophagia	Chitinophagales	Chitinophagaceae	Chitinophaga
GL1015584	Cellobiose phosphorylase	Cellulases	Bacteroidetes	Chitinophagia	Chitinophagales	Chitinophagaceae	Chitinophaga
GL1102323	Cellobiose phosphorylase	Cellulases	Bacteroidetes	Chitinophagia	Chitinophagales	Chitinophagaceae	Chitinophaga
GL1105381	Cellobiose phosphorylase	Cellulases	Bacteroidetes	Chitinophagia	Chitinophagales	Chitinophagaceae	Chitinophaga
GL1168077	Cellobiose phosphorylase	Cellulases	Bacteroidetes	Chitinophagia	Chitinophagales	Chitinophagaceae	Chitinophaga
GL1384102	Cellobiose phosphorylase	Cellulases	Bacteroidetes	Chitinophagia	Chitinophagales	Chitinophagaceae	Chitinophaga
GL1482310	Cellobiose phosphorylase	Cellulases	Bacteroidetes	Chitinophagia	Chitinophagales	Chitinophagaceae	Chitinophaga
GL1714346	Cellobiose phosphorylase	Cellulases	Bacteroidetes	Chitinophagia	Chitinophagales	Chitinophagaceae	Chitinophaga
GL1811253	Cellobiose phosphorylase	Cellulases	Bacteroidetes	Chitinophagia	Chitinophagales	Chitinophagaceae	Chitinophaga
GL1934087	Cellobiose phosphorylase	Cellulases	Bacteroidetes	Chitinophagia	Chitinophagales	Chitinophagaceae	Chitinophaga
GL1938064	Cellobiose phosphorylase	Cellulases	Bacteroidetes	Chitinophagia	Chitinophagales	Chitinophagaceae	Chitinophaga
GL1965655	Cellobiose phosphorylase	Cellulases	Bacteroidetes	Chitinophagia	Chitinophagales	Chitinophagaceae	Chitinophaga
GL2014825	Cellobiose phosphorylase	Cellulases	Bacteroidetes	Chitinophagia	Chitinophagales	Chitinophagaceae	Chitinophaga
GL2028731	Cellobiose phosphorylase	Cellulases	Bacteroidetes	Chitinophagia	Chitinophagales	Chitinophagaceae	Chitinophaga
GL1575093	Cellobiose phosphorylase	Cellulases	Bacteroidetes	Chitinophagia	Chitinophagales	Chitinophagaceae	Chitinophaga
GL1576922	Cellobiose phosphorylase	Cellulases	Bacteroidetes	Chitinophagia	Chitinophagales	Chitinophagaceae	Chitinophaga
GL2164520	Cellobiose phosphorylase	Cellulases	Bacteroidetes	Chitinophagia	Chitinophagales	Chitinophagaceae	Chitinophaga
GL2239774	Cellobiose phosphorylase	Cellulases	Bacteroidetes	Chitinophagia	Chitinophagales	Chitinophagaceae	Chitinophaga
GL2240786	Cellobiose phosphorylase	Cellulases	Bacteroidetes	Chitinophagia	Chitinophagales	Chitinophagaceae	Chitinophaga
GL2243714	Cellobiose phosphorylase	Cellulases	Bacteroidetes	Chitinophagia	Chitinophagales	Chitinophagaceae	Chitinophaga
GL2351009	Cellobiose phosphorylase	Cellulases	Bacteroidetes	Chitinophagia	Chitinophagales	Chitinophagaceae	Chitinophaga
GL2390883	Cellobiose phosphorylase	Cellulases	Bacteroidetes	Chitinophagia	Chitinophagales	Chitinophagaceae	Chitinophaga
GL2407082	Cellobiose phosphorylase	Cellulases	Bacteroidetes	Chitinophagia	Chitinophagales	Chitinophagaceae	Chitinophaga
GL2461416	Cellobiose phosphorylase	Cellulases	Bacteroidetes	Chitinophagia	Chitinophagales	Chitinophagaceae	Chitinophaga
GL2468662	Cellobiose phosphorylase	Cellulases	Bacteroidetes	Chitinophagia	Chitinophagales	Chitinophagaceae	Chitinophaga
GL2501241	Cellobiose phosphorylase	Cellulases	Bacteroidetes	Chitinophagia	Chitinophagales	Chitinophagaceae	Chitinophaga
GL2553208	Cellobiose phosphorylase	Cellulases	Bacteroidetes	Chitinophagia	Chitinophagales	Chitinophagaceae	Chitinophaga
GL2561047	Cellobiose phosphorylase	Cellulases	Bacteroidetes	Chitinophagia	Chitinophagales	Chitinophagaceae	Chitinophaga
GL2626747	Cellobiose phosphorylase	Cellulases	Bacteroidetes	Chitinophagia	Chitinophagales	Chitinophagaceae	Chitinophaga
GL2629374	Cellobiose phosphorylase	Cellulases	Bacteroidetes	Chitinophagia	Chitinophagales	Chitinophagaceae	Chitinophaga
GL2695066	Cellobiose phosphorylase	Cellulases	Bacteroidetes	Chitinophagia	Chitinophagales	Chitinophagaceae	Chitinophaga
GL2699104	Cellobiose phosphorylase	Cellulases	Bacteroidetes	Chitinophagia	Chitinophagales	Chitinophagaceae	Chitinophaga
GL2918152	Cellobiose phosphorylase	Cellulases	Bacteroidetes	Chitinophagia	Chitinophagales	Chitinophagaceae	Chitinophaga
GL2936157	Cellobiose phosphorylase	Cellulases	Bacteroidetes	Chitinophagia	Chitinophagales	Chitinophagaceae	Chitinophaga
GL2951176	Cellobiose phosphorylase	Cellulases	Bacteroidetes	Chitinophagia	Chitinophagales	Chitinophagaceae	Chitinophaga
GL2989677	Cellobiose phosphorylase	Cellulases	Bacteroidetes	Chitinophagia	Chitinophagales	Chitinophagaceae	Chitinophaga
GL3008966	Cellobiose phosphorylase	Cellulases	Bacteroidetes	Chitinophagia	Chitinophagales	Chitinophagaceae	Chitinophaga
GL3125129	Cellobiose phosphorylase	Cellulases	Bacteroidetes	Chitinophagia	Chitinophagales	Chitinophagaceae	Chitinophaga
GL3189514	Cellobiose phosphorylase	Cellulases	Bacteroidetes	Chitinophagia	Chitinophagales	Chitinophagaceae	Chitinophaga
GL3285891	Cellobiose phosphorylase	Cellulases	Bacteroidetes	Chitinophagia	Chitinophagales	Chitinophagaceae	Chitinophaga
GL3365620	Cellobiose phosphorylase	Cellulases	Bacteroidetes	Chitinophagia	Chitinophagales	Chitinophagaceae	Chitinophaga
GL3370843	Cellobiose phosphorylase	Cellulases	Bacteroidetes	Chitinophagia	Chitinophagales	Chitinophagaceae	Chitinophaga
GL3391660	Cellobiose phosphorylase	Cellulases	Bacteroidetes	Chitinophagia	Chitinophagales	Chitinophagaceae	Chitinophaga
GL3543065	Cellobiose phosphorylase	Cellulases	Bacteroidetes	Chitinophagia	Chitinophagales	Chitinophagaceae	Chitinophaga
GL3570380	Cellobiose phosphorylase	Cellulases	Bacteroidetes	Chitinophagia	Chitinophagales	Chitinophagaceae	Chitinophaga
GL3597255	Cellobiose phosphorylase	Cellulases	Bacteroidetes	Chitinophagia	Chitinophagales	Chitinophagaceae	Chitinophaga
GL3649910	Cellobiose phosphorylase	Cellulases	Bacteroidetes	Chitinophagia	Chitinophagales	Chitinophagaceae	Chitinophaga
GL3696015	Cellobiose phosphorylase	Cellulases	Bacteroidetes	Chitinophagia	Chitinophagales	Chitinophagaceae	Chitinophaga
GL3737301	Cellobiose phosphorylase	Cellulases	Bacteroidetes	Chitinophagia	Chitinophagales	Chitinophagaceae	Chitinophaga
GL3788035	Cellobiose phosphorylase	Cellulases	Bacteroidetes	Chitinophagia	Chitinophagales	Chitinophagaceae	Chitinophaga
GL4083359	Cellobiose phosphorylase	Cellulases	Bacteroidetes	Chitinophagia	Chitinophagales	Chitinophagaceae	Chitinophaga
GL4243845	Cellobiose phosphorylase	Cellulases	Bacteroidetes	Chitinophagia	Chitinophagales	Chitinophagaceae	Chitinophaga
GL4278472	Cellobiose phosphorylase	Cellulases	Bacteroidetes	Chitinophagia	Chitinophagales	Chitinophagaceae	Chitinophaga
GL4290161	Cellobiose phosphorylase	Cellulases	Bacteroidetes	Chitinophagia	Chitinophagales	Chitinophagaceae	Chitinophaga
GL4464742	Cellobiose phosphorylase	Cellulases	Bacteroidetes	Chitinophagia	Chitinophagales	Chitinophagaceae	Chitinophaga
GL4611089	Cellobiose phosphorylase	Cellulases	Bacteroidetes	Chitinophagia	Chitinophagales	Chitinophagaceae	Chitinophaga
GL4646093	Cellobiose phosphorylase	Cellulases	Bacteroidetes	Chitinophagia	Chitinophagales	Chitinophagaceae	Chitinophaga
GL4850124	Cellobiose phosphorylase	Cellulases	Bacteroidetes	Chitinophagia	Chitinophagales	Chitinophagaceae	Chitinophaga
GL5112286	Cellobiose phosphorylase	Cellulases	Bacteroidetes	Chitinophagia	Chitinophagales	Chitinophagaceae	Chitinophaga
GL5247155	Cellobiose phosphorylase	Cellulases	Bacteroidetes	Chitinophagia	Chitinophagales	Chitinophagaceae	Chitinophaga
GL5341157	Cellobiose phosphorylase	Cellulases	Bacteroidetes	Chitinophagia	Chitinophagales	Chitinophagaceae	Chitinophaga
GL5536145	Cellobiose phosphorylase	Cellulases	Bacteroidetes	Chitinophagia	Chitinophagales	Chitinophagaceae	Chitinophaga
GL5544560	Cellobiose phosphorylase	Cellulases	Bacteroidetes	Chitinophagia	Chitinophagales	Chitinophagaceae	Chitinophaga
GL5668839	Cellobiose phosphorylase	Cellulases	Bacteroidetes	Chitinophagia	Chitinophagales	Chitinophagaceae	Chitinophaga
GL5671121	Cellobiose phosphorylase	Cellulases	Bacteroidetes	Chitinophagia	Chitinophagales	Chitinophagaceae	Chitinophaga
GL5726719	Cellobiose phosphorylase	Cellulases	Bacteroidetes	Chitinophagia	Chitinophagales	Chitinophagaceae	Chitinophaga
GL0516728	Cellobiose phosphorylase	Cellulases	Firmicutes	Clostridia	Clostridiales	Lachnospiraceae	Butyrivibrio
GL0599015	Cellobiose phosphorylase	Cellulases	Firmicutes	Clostridia	Clostridiales	Lachnospiraceae	Butyrivibrio
GL0624166	Cellobiose phosphorylase	Cellulases	Firmicutes	Clostridia	Clostridiales	Lachnospiraceae	Butyrivibrio
GL0698995	Cellobiose phosphorylase	Cellulases	Firmicutes	Clostridia	Clostridiales	Lachnospiraceae	Butyrivibrio
GL0699532	Cellobiose phosphorylase	Cellulases	Firmicutes	Clostridia	Clostridiales	Lachnospiraceae	Butyrivibrio
GL0702932	Cellobiose phosphorylase	Cellulases	Firmicutes	Clostridia	Clostridiales	Lachnospiraceae	Butyrivibrio
GL0752838	Cellobiose phosphorylase	Cellulases	Firmicutes	Clostridia	Clostridiales	Lachnospiraceae	Butyrivibrio
GL0761802	Cellobiose phosphorylase	Cellulases	Firmicutes	Clostridia	Clostridiales	Lachnospiraceae	Butyrivibrio
GL0821181	Cellobiose phosphorylase	Cellulases	Firmicutes	Clostridia	Clostridiales	Lachnospiraceae	Butyrivibrio
GL0876891	Cellobiose phosphorylase	Cellulases	Firmicutes	Clostridia	Clostridiales	Lachnospiraceae	Butyrivibrio
GL0886748	Cellobiose phosphorylase	Cellulases	Firmicutes	Clostridia	Clostridiales	Lachnospiraceae	Butyrivibrio
GL0980485	Cellobiose phosphorylase	Cellulases	Firmicutes	Clostridia	Clostridiales	Lachnospiraceae	Butyrivibrio
GL1011777	Cellobiose phosphorylase	Cellulases	Firmicutes	Clostridia	Clostridiales	Lachnospiraceae	Butyrivibrio
GL1210518	Cellobiose phosphorylase	Cellulases	Firmicutes	Clostridia	Clostridiales	Lachnospiraceae	Butyrivibrio
GL1241082	Cellobiose phosphorylase	Cellulases	Firmicutes	Clostridia	Clostridiales	Lachnospiraceae	Butyrivibrio
GL1243814	Cellobiose phosphorylase	Cellulases	Firmicutes	Clostridia	Clostridiales	Lachnospiraceae	Butyrivibrio
GL1267799	Cellobiose phosphorylase	Cellulases	Firmicutes	Clostridia	Clostridiales	Lachnospiraceae	Butyrivibrio
GL1422746	Cellobiose phosphorylase	Cellulases	Firmicutes	Clostridia	Clostridiales	Lachnospiraceae	Butyrivibrio
GL1678877	Cellobiose phosphorylase	Cellulases	Firmicutes	Clostridia	Clostridiales	Lachnospiraceae	Butyrivibrio
GL1830019	Cellobiose phosphorylase	Cellulases	Firmicutes	Clostridia	Clostridiales	Lachnospiraceae	Butyrivibrio
GL1911588	Cellobiose phosphorylase	Cellulases	Firmicutes	Clostridia	Clostridiales	Lachnospiraceae	Butyrivibrio
GL1959450	Cellobiose phosphorylase	Cellulases	Firmicutes	Clostridia	Clostridiales	Lachnospiraceae	Butyrivibrio
GL1974811	Cellobiose phosphorylase	Cellulases	Firmicutes	Clostridia	Clostridiales	Lachnospiraceae	Butyrivibrio
GL2168227	Cellobiose phosphorylase	Cellulases	Firmicutes	Clostridia	Clostridiales	Lachnospiraceae	Butyrivibrio
GL2647473	Cellobiose phosphorylase	Cellulases	Firmicutes	Clostridia	Clostridiales	Lachnospiraceae	Butyrivibrio
GL2777955	Cellobiose phosphorylase	Cellulases	Firmicutes	Clostridia	Clostridiales	Lachnospiraceae	Butyrivibrio
GL3070466	Cellobiose phosphorylase	Cellulases	Firmicutes	Clostridia	Clostridiales	Lachnospiraceae	Butyrivibrio
GL3286215	Cellobiose phosphorylase	Cellulases	Firmicutes	Clostridia	Clostridiales	Lachnospiraceae	Butyrivibrio
GL3455629	Cellobiose phosphorylase	Cellulases	Firmicutes	Clostridia	Clostridiales	Lachnospiraceae	Butyrivibrio
GL3664658	Cellobiose phosphorylase	Cellulases	Firmicutes	Clostridia	Clostridiales	Lachnospiraceae	Butyrivibrio
GL3765770	Cellobiose phosphorylase	Cellulases	Firmicutes	Clostridia	Clostridiales	Lachnospiraceae	Butyrivibrio
GL4004947	Cellobiose phosphorylase	Cellulases	Firmicutes	Clostridia	Clostridiales	Lachnospiraceae	Butyrivibrio
GL4081049	Cellobiose phosphorylase	Cellulases	Firmicutes	Clostridia	Clostridiales	Lachnospiraceae	Butyrivibrio
GL4322043	Cellobiose phosphorylase	Cellulases	Firmicutes	Clostridia	Clostridiales	Lachnospiraceae	Butyrivibrio
GL4537512	Cellobiose phosphorylase	Cellulases	Firmicutes	Clostridia	Clostridiales	Lachnospiraceae	Butyrivibrio
GL4576934	Cellobiose phosphorylase	Cellulases	Firmicutes	Clostridia	Clostridiales	Lachnospiraceae	Butyrivibrio
GL4663518	Cellobiose phosphorylase	Cellulases	Firmicutes	Clostridia	Clostridiales	Lachnospiraceae	Butyrivibrio
GL4787238	Cellobiose phosphorylase	Cellulases	Firmicutes	Clostridia	Clostridiales	Lachnospiraceae	Butyrivibrio
GL5426158	Cellobiose phosphorylase	Cellulases	Firmicutes	Clostridia	Clostridiales	Lachnospiraceae	Butyrivibrio
GL5431614	Cellobiose phosphorylase	Cellulases	Firmicutes	Clostridia	Clostridiales	Lachnospiraceae	Butyrivibrio
GL5468734	Cellobiose phosphorylase	Cellulases	Firmicutes	Clostridia	Clostridiales	Lachnospiraceae	Butyrivibrio
GL1895386	Cellobiose phosphorylase	Cellulases	Firmicutes	Clostridia	Clostridiales	Clostridiaceae	Clostridium
GL2938068	Cellobiose phosphorylase	Cellulases	Firmicutes	Clostridia	Clostridiales	Clostridiaceae	Clostridium
GL2997866	Cellobiose phosphorylase	Cellulases	Firmicutes	Clostridia	Clostridiales	Clostridiaceae	Clostridium
GL3649337	Cellobiose phosphorylase	Cellulases	Firmicutes	Clostridia	Clostridiales	Clostridiaceae	Clostridium
GL4064130	Cellobiose phosphorylase	Cellulases	Firmicutes	Clostridia	Clostridiales	Clostridiaceae	Clostridium
GL4689225	Cellobiose phosphorylase	Cellulases	Firmicutes	Clostridia	Clostridiales	Clostridiaceae	Clostridium
GL4815526	Cellobiose phosphorylase	Cellulases	Firmicutes	Clostridia	Clostridiales	Clostridiaceae	Clostridium
GL5313070	Cellobiose phosphorylase	Cellulases	Firmicutes	Clostridia	Clostridiales	Clostridiaceae	Clostridium
GL1078891	Cellobiose phosphorylase	Cellulases	Firmicutes	Clostridia	Clostridiales	Eubacteriaceae	Eubacterium
GL2336052	Cellobiose phosphorylase	Cellulases	Firmicutes	Clostridia	Clostridiales	Eubacteriaceae	Eubacterium
GL2673766	Cellobiose phosphorylase	Cellulases	Firmicutes	Clostridia	Clostridiales	Eubacteriaceae	Eubacterium
GL2897704	Cellobiose phosphorylase	Cellulases	Firmicutes	Clostridia	Clostridiales	Eubacteriaceae	Eubacterium
GL3119065	Cellobiose phosphorylase	Cellulases	Firmicutes	Clostridia	Clostridiales	Eubacteriaceae	Eubacterium
GL3604858	Cellobiose phosphorylase	Cellulases	Firmicutes	Clostridia	Clostridiales	Eubacteriaceae	Eubacterium
GL3638782	Cellobiose phosphorylase	Cellulases	Firmicutes	Clostridia	Clostridiales	Eubacteriaceae	Eubacterium
GL3754058	Cellobiose phosphorylase	Cellulases	Firmicutes	Clostridia	Clostridiales	Eubacteriaceae	Eubacterium
GL4192348	Cellobiose phosphorylase	Cellulases	Firmicutes	Clostridia	Clostridiales	Eubacteriaceae	Eubacterium
GL4589988	Cellobiose phosphorylase	Cellulases	Firmicutes	Clostridia	Clostridiales	Eubacteriaceae	Eubacterium
GL5334948	Cellobiose phosphorylase	Cellulases	Firmicutes	Clostridia	Clostridiales	Eubacteriaceae	Eubacterium
GL0008920	Cellobiose phosphorylase	Cellulases	Firmicutes	Clostridia	Clostridiales	Ruminococcaceae	Faecalibacterium
GL0316911	Cellobiose phosphorylase	Cellulases	Firmicutes	Clostridia	Clostridiales	Ruminococcaceae	Faecalibacterium
GL0466816	Cellobiose phosphorylase	Cellulases	Firmicutes	Clostridia	Clostridiales	Ruminococcaceae	Faecalibacterium
GL0650344	Cellobiose phosphorylase	Cellulases	Firmicutes	Clostridia	Clostridiales	Ruminococcaceae	Faecalibacterium
GL0665202	Cellobiose phosphorylase	Cellulases	Firmicutes	Clostridia	Clostridiales	Ruminococcaceae	Faecalibacterium
GL0801617	Cellobiose phosphorylase	Cellulases	Firmicutes	Clostridia	Clostridiales	Ruminococcaceae	Faecalibacterium
GL1023256	Cellobiose phosphorylase	Cellulases	Firmicutes	Clostridia	Clostridiales	Ruminococcaceae	Faecalibacterium
GL1438077	Cellobiose phosphorylase	Cellulases	Firmicutes	Clostridia	Clostridiales	Ruminococcaceae	Faecalibacterium
GL1465051	Cellobiose phosphorylase	Cellulases	Firmicutes	Clostridia	Clostridiales	Ruminococcaceae	Faecalibacterium
GL1769305	Cellobiose phosphorylase	Cellulases	Firmicutes	Clostridia	Clostridiales	Ruminococcaceae	Faecalibacterium
GL1866864	Cellobiose phosphorylase	Cellulases	Firmicutes	Clostridia	Clostridiales	Ruminococcaceae	Faecalibacterium
GL2021316	Cellobiose phosphorylase	Cellulases	Firmicutes	Clostridia	Clostridiales	Ruminococcaceae	Faecalibacterium
GL1553007	Cellobiose phosphorylase	Cellulases	Firmicutes	Clostridia	Clostridiales	Ruminococcaceae	Faecalibacterium
GL1558641	Cellobiose phosphorylase	Cellulases	Firmicutes	Clostridia	Clostridiales	Ruminococcaceae	Faecalibacterium
GL1625666	Cellobiose phosphorylase	Cellulases	Firmicutes	Clostridia	Clostridiales	Ruminococcaceae	Faecalibacterium
GL2079274	Cellobiose phosphorylase	Cellulases	Firmicutes	Clostridia	Clostridiales	Ruminococcaceae	Faecalibacterium
GL2242682	Cellobiose phosphorylase	Cellulases	Firmicutes	Clostridia	Clostridiales	Ruminococcaceae	Faecalibacterium
GL2350060	Cellobiose phosphorylase	Cellulases	Firmicutes	Clostridia	Clostridiales	Ruminococcaceae	Faecalibacterium
GL2354991	Cellobiose phosphorylase	Cellulases	Firmicutes	Clostridia	Clostridiales	Ruminococcaceae	Faecalibacterium
GL2582149	Cellobiose phosphorylase	Cellulases	Firmicutes	Clostridia	Clostridiales	Ruminococcaceae	Faecalibacterium
GL2604228	Cellobiose phosphorylase	Cellulases	Firmicutes	Clostridia	Clostridiales	Ruminococcaceae	Faecalibacterium
GL2861606	Cellobiose phosphorylase	Cellulases	Firmicutes	Clostridia	Clostridiales	Ruminococcaceae	Faecalibacterium
GL2997248	Cellobiose phosphorylase	Cellulases	Firmicutes	Clostridia	Clostridiales	Ruminococcaceae	Faecalibacterium
GL3011044	Cellobiose phosphorylase	Cellulases	Firmicutes	Clostridia	Clostridiales	Ruminococcaceae	Faecalibacterium
GL3065610	Cellobiose phosphorylase	Cellulases	Firmicutes	Clostridia	Clostridiales	Ruminococcaceae	Faecalibacterium
GL3188685	Cellobiose phosphorylase	Cellulases	Firmicutes	Clostridia	Clostridiales	Ruminococcaceae	Faecalibacterium
GL3287935	Cellobiose phosphorylase	Cellulases	Firmicutes	Clostridia	Clostridiales	Ruminococcaceae	Faecalibacterium
GL3365780	Cellobiose phosphorylase	Cellulases	Firmicutes	Clostridia	Clostridiales	Ruminococcaceae	Faecalibacterium
GL3560953	Cellobiose phosphorylase	Cellulases	Firmicutes	Clostridia	Clostridiales	Ruminococcaceae	Faecalibacterium
GL3604594	Cellobiose phosphorylase	Cellulases	Firmicutes	Clostridia	Clostridiales	Ruminococcaceae	Faecalibacterium
GL3671253	Cellobiose phosphorylase	Cellulases	Firmicutes	Clostridia	Clostridiales	Ruminococcaceae	Faecalibacterium
GL3787596	Cellobiose phosphorylase	Cellulases	Firmicutes	Clostridia	Clostridiales	Ruminococcaceae	Faecalibacterium
GL3868756	Cellobiose phosphorylase	Cellulases	Firmicutes	Clostridia	Clostridiales	Ruminococcaceae	Faecalibacterium
GL3900839	Cellobiose phosphorylase	Cellulases	Firmicutes	Clostridia	Clostridiales	Ruminococcaceae	Faecalibacterium
GL3920145	Cellobiose phosphorylase	Cellulases	Firmicutes	Clostridia	Clostridiales	Ruminococcaceae	Faecalibacterium
GL4018601	Cellobiose phosphorylase	Cellulases	Firmicutes	Clostridia	Clostridiales	Ruminococcaceae	Faecalibacterium
GL4240040	Cellobiose phosphorylase	Cellulases	Firmicutes	Clostridia	Clostridiales	Ruminococcaceae	Faecalibacterium
GL4291288	Cellobiose phosphorylase	Cellulases	Firmicutes	Clostridia	Clostridiales	Ruminococcaceae	Faecalibacterium
GL4407091	Cellobiose phosphorylase	Cellulases	Firmicutes	Clostridia	Clostridiales	Ruminococcaceae	Faecalibacterium
GL4415221	Cellobiose phosphorylase	Cellulases	Firmicutes	Clostridia	Clostridiales	Ruminococcaceae	Faecalibacterium
GL4451343	Cellobiose phosphorylase	Cellulases	Firmicutes	Clostridia	Clostridiales	Ruminococcaceae	Faecalibacterium
GL4547454	Cellobiose phosphorylase	Cellulases	Firmicutes	Clostridia	Clostridiales	Ruminococcaceae	Faecalibacterium
GL4617245	Cellobiose phosphorylase	Cellulases	Firmicutes	Clostridia	Clostridiales	Ruminococcaceae	Faecalibacterium
GL4634628	Cellobiose phosphorylase	Cellulases	Firmicutes	Clostridia	Clostridiales	Ruminococcaceae	Faecalibacterium
GL4853502	Cellobiose phosphorylase	Cellulases	Firmicutes	Clostridia	Clostridiales	Ruminococcaceae	Faecalibacterium
GL4875590	Cellobiose phosphorylase	Cellulases	Firmicutes	Clostridia	Clostridiales	Ruminococcaceae	Faecalibacterium
GL5119954	Cellobiose phosphorylase	Cellulases	Firmicutes	Clostridia	Clostridiales	Ruminococcaceae	Faecalibacterium
GL5388668	Cellobiose phosphorylase	Cellulases	Firmicutes	Clostridia	Clostridiales	Ruminococcaceae	Faecalibacterium
GL5391971	Cellobiose phosphorylase	Cellulases	Firmicutes	Clostridia	Clostridiales	Ruminococcaceae	Faecalibacterium
GL5894893	Cellobiose phosphorylase	Cellulases	Firmicutes	Clostridia	Clostridiales	Ruminococcaceae	Faecalibacterium
GL0070762	Cellobiose phosphorylase	Cellulases	Firmicutes	Clostridia	Clostridiales	Ruminococcaceae	Herbivorax
GL3068025	Cellobiose phosphorylase	Cellulases	Firmicutes	Clostridia	Clostridiales	Ruminococcaceae	Herbivorax
GL5547280	Cellobiose phosphorylase	Cellulases	Firmicutes	Clostridia	Clostridiales	Lachnospiraceae	Lachnobacterium
GL1963031	Cellobiose phosphorylase	Cellulases	Firmicutes	Clostridia	Clostridiales	Lachnospiraceae	Lachnoclostridium
GL2170407	Cellobiose phosphorylase	Cellulases	Firmicutes	Clostridia	Clostridiales	Lachnospiraceae	Lachnoclostridium
GL3223517	Cellobiose phosphorylase	Cellulases	Firmicutes	Clostridia	Clostridiales	Lachnospiraceae	Lachnoclostridium
GL3580399	Cellobiose phosphorylase	Cellulases	Firmicutes	Clostridia	Clostridiales	Lachnospiraceae	Lachnoclostridium
GL3745508	Cellobiose phosphorylase	Cellulases	Firmicutes	Clostridia	Clostridiales	Lachnospiraceae	Lachnoclostridium
GL4323181	Cellobiose phosphorylase	Cellulases	Firmicutes	Clostridia	Clostridiales	Lachnospiraceae	Lachnoclostridium
GL4345348	Cellobiose phosphorylase	Cellulases	Firmicutes	Clostridia	Clostridiales	Lachnospiraceae	Lachnoclostridium
GL4481702	Cellobiose phosphorylase	Cellulases	Firmicutes	Clostridia	Clostridiales	Lachnospiraceae	Lachnoclostridium
GL4764491	Cellobiose phosphorylase	Cellulases	Firmicutes	Clostridia	Clostridiales	Lachnospiraceae	Lachnoclostridium
GL5453346	Cellobiose phosphorylase	Cellulases	Firmicutes	Clostridia	Clostridiales	Lachnospiraceae	Lachnoclostridium
GL0013262	Cellobiose phosphorylase	Cellulases	Firmicutes	Clostridia	Clostridiales	Lachnospiraceae
GL0235421	Cellobiose phosphorylase	Cellulases	Firmicutes	Clostridia	Clostridiales	Lachnospiraceae
GL0139372	Cellobiose phosphorylase	Cellulases	Firmicutes	Clostridia	Clostridiales	Lachnospiraceae
GL0235427	Cellobiose phosphorylase	Cellulases	Firmicutes	Clostridia	Clostridiales	Lachnospiraceae
GL0267703	Cellobiose phosphorylase	Cellulases	Firmicutes	Clostridia	Clostridiales	Lachnospiraceae
GL0557852	Cellobiose phosphorylase	Cellulases	Firmicutes	Clostridia	Clostridiales	Lachnospiraceae
GL0649823	Cellobiose phosphorylase	Cellulases	Firmicutes	Clostridia	Clostridiales	Lachnospiraceae
GL0791451	Cellobiose phosphorylase	Cellulases	Firmicutes	Clostridia	Clostridiales	Lachnospiraceae
GL0810875	Cellobiose phosphorylase	Cellulases	Firmicutes	Clostridia	Clostridiales	Lachnospiraceae
GL0976782	Cellobiose phosphorylase	Cellulases	Firmicutes	Clostridia	Clostridiales	Lachnospiraceae
GL1056285	Cellobiose phosphorylase	Cellulases	Firmicutes	Clostridia	Clostridiales	Lachnospiraceae
GL1077985	Cellobiose phosphorylase	Cellulases	Firmicutes	Clostridia	Clostridiales	Lachnospiraceae
GL1099444	Cellobiose phosphorylase	Cellulases	Firmicutes	Clostridia	Clostridiales	Lachnospiraceae
GL1110264	Cellobiose phosphorylase	Cellulases	Firmicutes	Clostridia	Clostridiales	Lachnospiraceae
GL1126190	Cellobiose phosphorylase	Cellulases	Firmicutes	Clostridia	Clostridiales	Lachnospiraceae
GL1142955	Cellobiose phosphorylase	Cellulases	Firmicutes	Clostridia	Clostridiales	Lachnospiraceae
GL1177354	Cellobiose phosphorylase	Cellulases	Firmicutes	Clostridia	Clostridiales	Lachnospiraceae
GL1220627	Cellobiose phosphorylase	Cellulases	Firmicutes	Clostridia	Clostridiales	Lachnospiraceae
GL1294820	Cellobiose phosphorylase	Cellulases	Firmicutes	Clostridia	Clostridiales	Lachnospiraceae
GL1303338	Cellobiose phosphorylase	Cellulases	Firmicutes	Clostridia	Clostridiales	Lachnospiraceae
GL1313763	Cellobiose phosphorylase	Cellulases	Firmicutes	Clostridia	Clostridiales	Lachnospiraceae
GL1434259	Cellobiose phosphorylase	Cellulases	Firmicutes	Clostridia	Clostridiales	Lachnospiraceae
GL1478753	Cellobiose phosphorylase	Cellulases	Firmicutes	Clostridia	Clostridiales	Lachnospiraceae
GL1522101	Cellobiose phosphorylase	Cellulases	Firmicutes	Clostridia	Clostridiales	Lachnospiraceae
GL1526724	Cellobiose phosphorylase	Cellulases	Firmicutes	Clostridia	Clostridiales	Lachnospiraceae
GL1821385	Cellobiose phosphorylase	Cellulases	Firmicutes	Clostridia	Clostridiales	Lachnospiraceae
GL1891978	Cellobiose phosphorylase	Cellulases	Firmicutes	Clostridia	Clostridiales	Lachnospiraceae
GL1894153	Cellobiose phosphorylase	Cellulases	Firmicutes	Clostridia	Clostridiales	Lachnospiraceae
GL1902631	Cellobiose phosphorylase	Cellulases	Firmicutes	Clostridia	Clostridiales	Lachnospiraceae
GL1984962	Cellobiose phosphorylase	Cellulases	Firmicutes	Clostridia	Clostridiales	Lachnospiraceae
GL1994354	Cellobiose phosphorylase	Cellulases	Firmicutes	Clostridia	Clostridiales	Lachnospiraceae
GL2012559	Cellobiose phosphorylase	Cellulases	Firmicutes	Clostridia	Clostridiales	Lachnospiraceae
GL1585450	Cellobiose phosphorylase	Cellulases	Firmicutes	Clostridia	Clostridiales	Lachnospiraceae
GL1594022	Cellobiose phosphorylase	Cellulases	Firmicutes	Clostridia	Clostridiales	Lachnospiraceae
GL1597548	Cellobiose phosphorylase	Cellulases	Firmicutes	Clostridia	Clostridiales	Lachnospiraceae
GL1606938	Cellobiose phosphorylase	Cellulases	Firmicutes	Clostridia	Clostridiales	Lachnospiraceae
GL2053906	Cellobiose phosphorylase	Cellulases	Firmicutes	Clostridia	Clostridiales	Lachnospiraceae
GL2072747	Cellobiose phosphorylase	Cellulases	Firmicutes	Clostridia	Clostridiales	Lachnospiraceae
GL2275976	Cellobiose phosphorylase	Cellulases	Firmicutes	Clostridia	Clostridiales	Lachnospiraceae
GL2290721	Cellobiose phosphorylase	Cellulases	Firmicutes	Clostridia	Clostridiales	Lachnospiraceae
GL2348594	Cellobiose phosphorylase	Cellulases	Firmicutes	Clostridia	Clostridiales	Lachnospiraceae
GL2386726	Cellobiose phosphorylase	Cellulases	Firmicutes	Clostridia	Clostridiales	Lachnospiraceae
GL2390898	Cellobiose phosphorylase	Cellulases	Firmicutes	Clostridia	Clostridiales	Lachnospiraceae
GL2468594	Cellobiose phosphorylase	Cellulases	Firmicutes	Clostridia	Clostridiales	Lachnospiraceae
GL2487553	Cellobiose phosphorylase	Cellulases	Firmicutes	Clostridia	Clostridiales	Lachnospiraceae
GL2496858	Cellobiose phosphorylase	Cellulases	Firmicutes	Clostridia	Clostridiales	Lachnospiraceae
GL2554645	Cellobiose phosphorylase	Cellulases	Firmicutes	Clostridia	Clostridiales	Lachnospiraceae
GL2590140	Cellobiose phosphorylase	Cellulases	Firmicutes	Clostridia	Clostridiales	Lachnospiraceae
GL2622903	Cellobiose phosphorylase	Cellulases	Firmicutes	Clostridia	Clostridiales	Lachnospiraceae
GL2652364	Cellobiose phosphorylase	Cellulases	Firmicutes	Clostridia	Clostridiales	Lachnospiraceae
GL2657979	Cellobiose phosphorylase	Cellulases	Firmicutes	Clostridia	Clostridiales	Lachnospiraceae
GL2665964	Cellobiose phosphorylase	Cellulases	Firmicutes	Clostridia	Clostridiales	Lachnospiraceae
GL2691123	Cellobiose phosphorylase	Cellulases	Firmicutes	Clostridia	Clostridiales	Lachnospiraceae
GL2741313	Cellobiose phosphorylase	Cellulases	Firmicutes	Clostridia	Clostridiales	Lachnospiraceae
GL2753056	Cellobiose phosphorylase	Cellulases	Firmicutes	Clostridia	Clostridiales	Lachnospiraceae
GL2753553	Cellobiose phosphorylase	Cellulases	Firmicutes	Clostridia	Clostridiales	Lachnospiraceae
GL2773170	Cellobiose phosphorylase	Cellulases	Firmicutes	Clostridia	Clostridiales	Lachnospiraceae
GL2783216	Cellobiose phosphorylase	Cellulases	Firmicutes	Clostridia	Clostridiales	Lachnospiraceae
GL2808442	Cellobiose phosphorylase	Cellulases	Firmicutes	Clostridia	Clostridiales	Lachnospiraceae
GL2886198	Cellobiose phosphorylase	Cellulases	Firmicutes	Clostridia	Clostridiales	Lachnospiraceae
GL2907442	Cellobiose phosphorylase	Cellulases	Firmicutes	Clostridia	Clostridiales	Lachnospiraceae
GL2979735	Cellobiose phosphorylase	Cellulases	Firmicutes	Clostridia	Clostridiales	Lachnospiraceae
GL2989350	Cellobiose phosphorylase	Cellulases	Firmicutes	Clostridia	Clostridiales	Lachnospiraceae
GL2994969	Cellobiose phosphorylase	Cellulases	Firmicutes	Clostridia	Clostridiales	Lachnospiraceae
GL3016186	Cellobiose phosphorylase	Cellulases	Firmicutes	Clostridia	Clostridiales	Lachnospiraceae
GL3023342	Cellobiose phosphorylase	Cellulases	Firmicutes	Clostridia	Clostridiales	Lachnospiraceae
GL3037942	Cellobiose phosphorylase	Cellulases	Firmicutes	Clostridia	Clostridiales	Lachnospiraceae
GL3060890	Cellobiose phosphorylase	Cellulases	Firmicutes	Clostridia	Clostridiales	Lachnospiraceae
GL3073468	Cellobiose phosphorylase	Cellulases	Firmicutes	Clostridia	Clostridiales	Lachnospiraceae
GL3107220	Cellobiose phosphorylase	Cellulases	Firmicutes	Clostridia	Clostridiales	Lachnospiraceae
GL3148999	Cellobiose phosphorylase	Cellulases	Firmicutes	Clostridia	Clostridiales	Lachnospiraceae
GL3198928	Cellobiose phosphorylase	Cellulases	Firmicutes	Clostridia	Clostridiales	Lachnospiraceae
GL3201729	Cellobiose phosphorylase	Cellulases	Firmicutes	Clostridia	Clostridiales	Lachnospiraceae
GL3229871	Cellobiose phosphorylase	Cellulases	Firmicutes	Clostridia	Clostridiales	Lachnospiraceae
GL3245975	Cellobiose phosphorylase	Cellulases	Firmicutes	Clostridia	Clostridiales	Lachnospiraceae
GL3250434	Cellobiose phosphorylase	Cellulases	Firmicutes	Clostridia	Clostridiales	Lachnospiraceae
GL3254622	Cellobiose phosphorylase	Cellulases	Firmicutes	Clostridia	Clostridiales	Lachnospiraceae
GL3307335	Cellobiose phosphorylase	Cellulases	Firmicutes	Clostridia	Clostridiales	Lachnospiraceae
GL3379651	Cellobiose phosphorylase	Cellulases	Firmicutes	Clostridia	Clostridiales	Lachnospiraceae
GL3382180	Cellobiose phosphorylase	Cellulases	Firmicutes	Clostridia	Clostridiales	Lachnospiraceae
GL3398552	Cellobiose phosphorylase	Cellulases	Firmicutes	Clostridia	Clostridiales	Lachnospiraceae
GL3424271	Cellobiose phosphorylase	Cellulases	Firmicutes	Clostridia	Clostridiales	Lachnospiraceae
GL3428568	Cellobiose phosphorylase	Cellulases	Firmicutes	Clostridia	Clostridiales	Lachnospiraceae
GL3430017	Cellobiose phosphorylase	Cellulases	Firmicutes	Clostridia	Clostridiales	Lachnospiraceae
GL3443646	Cellobiose phosphorylase	Cellulases	Firmicutes	Clostridia	Clostridiales	Lachnospiraceae
GL3476119	Cellobiose phosphorylase	Cellulases	Firmicutes	Clostridia	Clostridiales	Lachnospiraceae
GL3521145	Cellobiose phosphorylase	Cellulases	Firmicutes	Clostridia	Clostridiales	Lachnospiraceae
GL3532860	Cellobiose phosphorylase	Cellulases	Firmicutes	Clostridia	Clostridiales	Lachnospiraceae
GL3532861	Cellobiose phosphorylase	Cellulases	Firmicutes	Clostridia	Clostridiales	Lachnospiraceae
GL3581028	Cellobiose phosphorylase	Cellulases	Firmicutes	Clostridia	Clostridiales	Lachnospiraceae
GL3583405	Cellobiose phosphorylase	Cellulases	Firmicutes	Clostridia	Clostridiales	Lachnospiraceae
GL3658714	Cellobiose phosphorylase	Cellulases	Firmicutes	Clostridia	Clostridiales	Lachnospiraceae
GL3663901	Cellobiose phosphorylase	Cellulases	Firmicutes	Clostridia	Clostridiales	Lachnospiraceae
GL3714070	Cellobiose phosphorylase	Cellulases	Firmicutes	Clostridia	Clostridiales	Lachnospiraceae
GL3720829	Cellobiose phosphorylase	Cellulases	Firmicutes	Clostridia	Clostridiales	Lachnospiraceae
GL3734493	Cellobiose phosphorylase	Cellulases	Firmicutes	Clostridia	Clostridiales	Lachnospiraceae
GL3737415	Cellobiose phosphorylase	Cellulases	Firmicutes	Clostridia	Clostridiales	Lachnospiraceae
GL3751471	Cellobiose phosphorylase	Cellulases	Firmicutes	Clostridia	Clostridiales	Lachnospiraceae
GL3844373	Cellobiose phosphorylase	Cellulases	Firmicutes	Clostridia	Clostridiales	Lachnospiraceae
GL3850801	Cellobiose phosphorylase	Cellulases	Firmicutes	Clostridia	Clostridiales	Lachnospiraceae
GL3928807	Cellobiose phosphorylase	Cellulases	Firmicutes	Clostridia	Clostridiales	Lachnospiraceae
GL3989267	Cellobiose phosphorylase	Cellulases	Firmicutes	Clostridia	Clostridiales	Lachnospiraceae
GL4017399	Cellobiose phosphorylase	Cellulases	Firmicutes	Clostridia	Clostridiales	Lachnospiraceae
GL4122234	Cellobiose phosphorylase	Cellulases	Firmicutes	Clostridia	Clostridiales	Lachnospiraceae
GL4145200	Cellobiose phosphorylase	Cellulases	Firmicutes	Clostridia	Clostridiales	Lachnospiraceae
GL4251933	Cellobiose phosphorylase	Cellulases	Firmicutes	Clostridia	Clostridiales	Lachnospiraceae
GL4403727	Cellobiose phosphorylase	Cellulases	Firmicutes	Clostridia	Clostridiales	Lachnospiraceae
GL4433796	Cellobiose phosphorylase	Cellulases	Firmicutes	Clostridia	Clostridiales	Lachnospiraceae
GL4514671	Cellobiose phosphorylase	Cellulases	Firmicutes	Clostridia	Clostridiales	Lachnospiraceae
GL4534944	Cellobiose phosphorylase	Cellulases	Firmicutes	Clostridia	Clostridiales	Lachnospiraceae
GL4560883	Cellobiose phosphorylase	Cellulases	Firmicutes	Clostridia	Clostridiales	Lachnospiraceae
GL4579006	Cellobiose phosphorylase	Cellulases	Firmicutes	Clostridia	Clostridiales	Lachnospiraceae
GL4592947	Cellobiose phosphorylase	Cellulases	Firmicutes	Clostridia	Clostridiales	Lachnospiraceae
GL4677469	Cellobiose phosphorylase	Cellulases	Firmicutes	Clostridia	Clostridiales	Lachnospiraceae
GL4679636	Cellobiose phosphorylase	Cellulases	Firmicutes	Clostridia	Clostridiales	Lachnospiraceae
GL4708590	Cellobiose phosphorylase	Cellulases	Firmicutes	Clostridia	Clostridiales	Lachnospiraceae
GL4716918	Cellobiose phosphorylase	Cellulases	Firmicutes	Clostridia	Clostridiales	Lachnospiraceae
GL4727575	Cellobiose phosphorylase	Cellulases	Firmicutes	Clostridia	Clostridiales	Lachnospiraceae
GL4760403	Cellobiose phosphorylase	Cellulases	Firmicutes	Clostridia	Clostridiales	Lachnospiraceae
GL4761896	Cellobiose phosphorylase	Cellulases	Firmicutes	Clostridia	Clostridiales	Lachnospiraceae
GL4786916	Cellobiose phosphorylase	Cellulases	Firmicutes	Clostridia	Clostridiales	Lachnospiraceae
GL4823506	Cellobiose phosphorylase	Cellulases	Firmicutes	Clostridia	Clostridiales	Lachnospiraceae
GL4825163	Cellobiose phosphorylase	Cellulases	Firmicutes	Clostridia	Clostridiales	Lachnospiraceae
GL4826687	Cellobiose phosphorylase	Cellulases	Firmicutes	Clostridia	Clostridiales	Lachnospiraceae
GL4828183	Cellobiose phosphorylase	Cellulases	Firmicutes	Clostridia	Clostridiales	Lachnospiraceae
GL4841878	Cellobiose phosphorylase	Cellulases	Firmicutes	Clostridia	Clostridiales	Lachnospiraceae
GL4880708	Cellobiose phosphorylase	Cellulases	Firmicutes	Clostridia	Clostridiales	Lachnospiraceae
GL4886082	Cellobiose phosphorylase	Cellulases	Firmicutes	Clostridia	Clostridiales	Lachnospiraceae
GL4935092	Cellobiose phosphorylase	Cellulases	Firmicutes	Clostridia	Clostridiales	Lachnospiraceae
GL4995138	Cellobiose phosphorylase	Cellulases	Firmicutes	Clostridia	Clostridiales	Lachnospiraceae
GL5034300	Cellobiose phosphorylase	Cellulases	Firmicutes	Clostridia	Clostridiales	Lachnospiraceae
GL5128270	Cellobiose phosphorylase	Cellulases	Firmicutes	Clostridia	Clostridiales	Lachnospiraceae
GL5185524	Cellobiose phosphorylase	Cellulases	Firmicutes	Clostridia	Clostridiales	Lachnospiraceae
GL5263014	Cellobiose phosphorylase	Cellulases	Firmicutes	Clostridia	Clostridiales	Lachnospiraceae
GL5289287	Cellobiose phosphorylase	Cellulases	Firmicutes	Clostridia	Clostridiales	Lachnospiraceae
GL5313080	Cellobiose phosphorylase	Cellulases	Firmicutes	Clostridia	Clostridiales	Lachnospiraceae
GL5359798	Cellobiose phosphorylase	Cellulases	Firmicutes	Clostridia	Clostridiales	Lachnospiraceae
GL5381284	Cellobiose phosphorylase	Cellulases	Firmicutes	Clostridia	Clostridiales	Lachnospiraceae
GL5403626	Cellobiose phosphorylase	Cellulases	Firmicutes	Clostridia	Clostridiales	Lachnospiraceae
GL5418382	Cellobiose phosphorylase	Cellulases	Firmicutes	Clostridia	Clostridiales	Lachnospiraceae
GL5434560	Cellobiose phosphorylase	Cellulases	Firmicutes	Clostridia	Clostridiales	Lachnospiraceae
GL5464562	Cellobiose phosphorylase	Cellulases	Firmicutes	Clostridia	Clostridiales	Lachnospiraceae
GL5511734	Cellobiose phosphorylase	Cellulases	Firmicutes	Clostridia	Clostridiales	Lachnospiraceae
GL5517627	Cellobiose phosphorylase	Cellulases	Firmicutes	Clostridia	Clostridiales	Lachnospiraceae
GL5704302	Cellobiose phosphorylase	Cellulases	Firmicutes	Clostridia	Clostridiales	Lachnospiraceae
GL5841278	Cellobiose phosphorylase	Cellulases	Firmicutes	Clostridia	Clostridiales	Lachnospiraceae
GL5859115	Cellobiose phosphorylase	Cellulases	Firmicutes	Clostridia	Clostridiales	Lachnospiraceae
GL0679332	Cellobiose phosphorylase	Cellulases	Firmicutes	Clostridia	Clostridiales	Lachnospiraceae	Oribacterium
GL2725745	Cellobiose phosphorylase	Cellulases	Firmicutes	Clostridia	Clostridiales	Lachnospiraceae	Oribacterium
GL3333729	Cellobiose phosphorylase	Cellulases	Firmicutes	Clostridia	Clostridiales	Lachnospiraceae	Oribacterium
GL3485165	Cellobiose phosphorylase	Cellulases	Firmicutes	Clostridia	Clostridiales	Lachnospiraceae	Oribacterium
GL3810652	Cellobiose phosphorylase	Cellulases	Firmicutes	Clostridia	Clostridiales	Lachnospiraceae	Oribacterium
GL4695801	Cellobiose phosphorylase	Cellulases	Firmicutes	Clostridia	Clostridiales	Lachnospiraceae	Oribacterium
GL5071846	Cellobiose phosphorylase	Cellulases	Firmicutes	Clostridia	Clostridiales	Lachnospiraceae	Oribacterium
GL3912067	Cellobiose phosphorylase	Cellulases	Firmicutes	Clostridia	Clostridiales	Lachnospiraceae	Pseudobutyrivibrio
GL1370068	Cellobiose phosphorylase	Cellulases	Firmicutes	Erysipelotrichia	Erysipelotrichales	Erysipelotrichaceae	Lactomassilus
GL2713956	Cellobiose phosphorylase	Cellulases	Firmicutes	Erysipelotrichia	Erysipelotrichales	Erysipelotrichaceae	Lactomassilus
GL3666651	Cellobiose phosphorylase	Cellulases	Firmicutes	Erysipelotrichia	Erysipelotrichales	Erysipelotrichaceae	Lactomassilus
GL1510940	Cellobiose phosphorylase	Cellulases	Fibrobacteres	Fibrobacteria	Fibrobacterales	Fibrobacteraceae	Fibrobacter
GL1896253	Cellobiose phosphorylase	Cellulases	Fibrobacteres	Fibrobacteria	Fibrobacterales	Fibrobacteraceae	Fibrobacter
GL2772231	Cellobiose phosphorylase	Cellulases	Fibrobacteres	Fibrobacteria	Fibrobacterales	Fibrobacteraceae	Fibrobacter
GL3168370	Cellobiose phosphorylase	Cellulases	Fibrobacteres	Fibrobacteria	Fibrobacterales	Fibrobacteraceae	Fibrobacter
GL3944718	Cellobiose phosphorylase	Cellulases	Fibrobacteres	Fibrobacteria	Fibrobacterales	Fibrobacteraceae	Fibrobacter
GL4483655	Cellobiose phosphorylase	Cellulases	Fibrobacteres	Fibrobacteria	Fibrobacterales	Fibrobacteraceae	Fibrobacter
GL4622293	Cellobiose phosphorylase	Cellulases	Fibrobacteres	Fibrobacteria	Fibrobacterales	Fibrobacteraceae	Fibrobacter
GL4702825	Cellobiose phosphorylase	Cellulases	Fibrobacteres	Fibrobacteria	Fibrobacterales	Fibrobacteraceae	Fibrobacter
GL5479829	Cellobiose phosphorylase	Cellulases	Fibrobacteres	Fibrobacteria	Fibrobacterales	Fibrobacteraceae	Fibrobacter
GL0590481	Cellobiose phosphorylase	Cellulases	Fibrobacteres	Fibrobacteria	Fibrobacterales	Fibrobacteraceae
GL0713427	Cellobiose phosphorylase	Cellulases	Fibrobacteres	Fibrobacteria	Fibrobacterales	Fibrobacteraceae
GL2121925	Cellobiose phosphorylase	Cellulases	Fibrobacteres	Fibrobacteria	Fibrobacterales	Fibrobacteraceae
GL2208123	Cellobiose phosphorylase	Cellulases	Fibrobacteres	Fibrobacteria	Fibrobacterales	Fibrobacteraceae
GL2230909	Cellobiose phosphorylase	Cellulases	Fibrobacteres	Fibrobacteria	Fibrobacterales	Fibrobacteraceae
GL3135253	Cellobiose phosphorylase	Cellulases	Fibrobacteres	Fibrobacteria	Fibrobacterales	Fibrobacteraceae
GL3179870	Cellobiose phosphorylase	Cellulases	Fibrobacteres	Fibrobacteria	Fibrobacterales	Fibrobacteraceae
GL3253287	Cellobiose phosphorylase	Cellulases	Fibrobacteres	Fibrobacteria	Fibrobacterales	Fibrobacteraceae
GL4542564	Cellobiose phosphorylase	Cellulases	Fibrobacteres	Fibrobacteria	Fibrobacterales	Fibrobacteraceae
GL4927744	Cellobiose phosphorylase	Cellulases	Fibrobacteres	Fibrobacteria	Fibrobacterales	Fibrobacteraceae
GL5189038	Cellobiose phosphorylase	Cellulases	Fibrobacteres	Fibrobacteria	Fibrobacterales	Fibrobacteraceae
GL5248382	Cellobiose phosphorylase	Cellulases	Fibrobacteres	Fibrobacteria	Fibrobacterales	Fibrobacteraceae
GL5271856	Cellobiose phosphorylase	Cellulases	Fibrobacteres	Fibrobacteria	Fibrobacterales	Fibrobacteraceae
GL5272028	Cellobiose phosphorylase	Cellulases	Fibrobacteres	Fibrobacteria	Fibrobacterales	Fibrobacteraceae
GL5432429	Cellobiose phosphorylase	Cellulases	Fibrobacteres	Fibrobacteria	Fibrobacterales	Fibrobacteraceae
GL5450352	Cellobiose phosphorylase	Cellulases	Fibrobacteres	Fibrobacteria	Fibrobacterales	Fibrobacteraceae
GL5702753	Cellobiose phosphorylase	Cellulases	Fibrobacteres	Fibrobacteria	Fibrobacterales	Fibrobacteraceae
GL5799740	Cellobiose phosphorylase	Cellulases	Fibrobacteres	Fibrobacteria	Fibrobacterales	Fibrobacteraceae
GL5805160	Cellobiose phosphorylase	Cellulases	Fibrobacteres	Fibrobacteria	Fibrobacterales	Fibrobacteraceae
GL5891380	Cellobiose phosphorylase	Cellulases	Fibrobacteres	Fibrobacteria	Fibrobacterales	Fibrobacteraceae
GL1020670	Cellobiose phosphorylase	Cellulases	Bacteroidetes	Bacteroidia	Marinilabiliales	Marinifilaceae	Marinifilum
GL4096899	Cellobiose phosphorylase	Cellulases	Verrucomicrobia	Opitutae	Opitutales	Opitutaceae
GL0022229	Cellobiose phosphorylase	Cellulases	Bacteroidetes	Bacteroidia	Bacteroidales
GL0047965	Cellobiose phosphorylase	Cellulases	Bacteroidetes	Bacteroidia	Bacteroidales
GL0080922	Cellobiose phosphorylase	Cellulases	Bacteroidetes	Bacteroidia	Bacteroidales
GL0083764	Cellobiose phosphorylase	Cellulases	Bacteroidetes	Bacteroidia	Bacteroidales
GL0099573	Cellobiose phosphorylase	Cellulases	Bacteroidetes	Bacteroidia	Bacteroidales
GL0099888	Cellobiose phosphorylase	Cellulases	Bacteroidetes	Bacteroidia	Bacteroidales
GL0106313	Cellobiose phosphorylase	Cellulases	Bacteroidetes	Bacteroidia	Bacteroidales
GL0108965	Cellobiose phosphorylase	Cellulases	Bacteroidetes	Bacteroidia	Bacteroidales
GL0111270	Cellobiose phosphorylase	Cellulases	Bacteroidetes	Bacteroidia	Bacteroidales
GL0131151	Cellobiose phosphorylase	Cellulases	Bacteroidetes	Bacteroidia	Bacteroidales
GL0139347	Cellobiose phosphorylase	Cellulases	Bacteroidetes	Bacteroidia	Bacteroidales
GL0169547	Cellobiose phosphorylase	Cellulases	Bacteroidetes	Bacteroidia	Bacteroidales
GL0204690	Cellobiose phosphorylase	Cellulases	Bacteroidetes	Bacteroidia	Bacteroidales
GL0245703	Cellobiose phosphorylase	Cellulases	Bacteroidetes	Bacteroidia	Bacteroidales
GL0282360	Cellobiose phosphorylase	Cellulases	Bacteroidetes	Bacteroidia	Bacteroidales
GL0300466	Cellobiose phosphorylase	Cellulases	Bacteroidetes	Bacteroidia	Bacteroidales
GL0305863	Cellobiose phosphorylase	Cellulases	Bacteroidetes	Bacteroidia	Bacteroidales
GL0306635	Cellobiose phosphorylase	Cellulases	Bacteroidetes	Bacteroidia	Bacteroidales
GL0330792	Cellobiose phosphorylase	Cellulases	Bacteroidetes	Bacteroidia	Bacteroidales
GL0420400	Cellobiose phosphorylase	Cellulases	Bacteroidetes	Bacteroidia	Bacteroidales
GL0504023	Cellobiose phosphorylase	Cellulases	Bacteroidetes	Bacteroidia	Bacteroidales
GL0550022	Cellobiose phosphorylase	Cellulases	Bacteroidetes	Bacteroidia	Bacteroidales
GL0551128	Cellobiose phosphorylase	Cellulases	Bacteroidetes	Bacteroidia	Bacteroidales
GL0558993	Cellobiose phosphorylase	Cellulases	Bacteroidetes	Bacteroidia	Bacteroidales
GL0589523	Cellobiose phosphorylase	Cellulases	Bacteroidetes	Bacteroidia	Bacteroidales
GL0696050	Cellobiose phosphorylase	Cellulases	Bacteroidetes	Bacteroidia	Bacteroidales
GL0732418	Cellobiose phosphorylase	Cellulases	Bacteroidetes	Bacteroidia	Bacteroidales
GL0804361	Cellobiose phosphorylase	Cellulases	Bacteroidetes	Bacteroidia	Bacteroidales
GL0814493	Cellobiose phosphorylase	Cellulases	Bacteroidetes	Bacteroidia	Bacteroidales
GL0823404	Cellobiose phosphorylase	Cellulases	Bacteroidetes	Bacteroidia	Bacteroidales
GL0891404	Cellobiose phosphorylase	Cellulases	Bacteroidetes	Bacteroidia	Bacteroidales
GL1005607	Cellobiose phosphorylase	Cellulases	Bacteroidetes	Bacteroidia	Bacteroidales
GL1084379	Cellobiose phosphorylase	Cellulases	Bacteroidetes	Bacteroidia	Bacteroidales
GL1100927	Cellobiose phosphorylase	Cellulases	Bacteroidetes	Bacteroidia	Bacteroidales
GL1113199	Cellobiose phosphorylase	Cellulases	Bacteroidetes	Bacteroidia	Bacteroidales
GL1149572	Cellobiose phosphorylase	Cellulases	Bacteroidetes	Bacteroidia	Bacteroidales
GL1240287	Cellobiose phosphorylase	Cellulases	Bacteroidetes	Bacteroidia	Bacteroidales
GL1288968	Cellobiose phosphorylase	Cellulases	Bacteroidetes	Bacteroidia	Bacteroidales
GL1291433	Cellobiose phosphorylase	Cellulases	Bacteroidetes	Bacteroidia	Bacteroidales
GL1312790	Cellobiose phosphorylase	Cellulases	Bacteroidetes	Bacteroidia	Bacteroidales
GL1346331	Cellobiose phosphorylase	Cellulases	Bacteroidetes	Bacteroidia	Bacteroidales
GL1396636	Cellobiose phosphorylase	Cellulases	Bacteroidetes	Bacteroidia	Bacteroidales
GL1765324	Cellobiose phosphorylase	Cellulases	Bacteroidetes	Bacteroidia	Bacteroidales
GL1766675	Cellobiose phosphorylase	Cellulases	Bacteroidetes	Bacteroidia	Bacteroidales
GL1824209	Cellobiose phosphorylase	Cellulases	Bacteroidetes	Bacteroidia	Bacteroidales
GL1831802	Cellobiose phosphorylase	Cellulases	Bacteroidetes	Bacteroidia	Bacteroidales
GL1852719	Cellobiose phosphorylase	Cellulases	Bacteroidetes	Bacteroidia	Bacteroidales
GL1869989	Cellobiose phosphorylase	Cellulases	Bacteroidetes	Bacteroidia	Bacteroidales
GL1880682	Cellobiose phosphorylase	Cellulases	Bacteroidetes	Bacteroidia	Bacteroidales
GL1968770	Cellobiose phosphorylase	Cellulases	Bacteroidetes	Bacteroidia	Bacteroidales
GL1993444	Cellobiose phosphorylase	Cellulases	Bacteroidetes	Bacteroidia	Bacteroidales
GL2101380	Cellobiose phosphorylase	Cellulases	Bacteroidetes	Bacteroidia	Bacteroidales
GL2128229	Cellobiose phosphorylase	Cellulases	Bacteroidetes	Bacteroidia	Bacteroidales
GL2184203	Cellobiose phosphorylase	Cellulases	Bacteroidetes	Bacteroidia	Bacteroidales
GL2209669	Cellobiose phosphorylase	Cellulases	Bacteroidetes	Bacteroidia	Bacteroidales
GL2219422	Cellobiose phosphorylase	Cellulases	Bacteroidetes	Bacteroidia	Bacteroidales
GL2223612	Cellobiose phosphorylase	Cellulases	Bacteroidetes	Bacteroidia	Bacteroidales
GL2306021	Cellobiose phosphorylase	Cellulases	Bacteroidetes	Bacteroidia	Bacteroidales
GL2442031	Cellobiose phosphorylase	Cellulases	Bacteroidetes	Bacteroidia	Bacteroidales
GL2472046	Cellobiose phosphorylase	Cellulases	Bacteroidetes	Bacteroidia	Bacteroidales
GL2495722	Cellobiose phosphorylase	Cellulases	Bacteroidetes	Bacteroidia	Bacteroidales
GL2609377	Cellobiose phosphorylase	Cellulases	Bacteroidetes	Bacteroidia	Bacteroidales
GL2642674	Cellobiose phosphorylase	Cellulases	Bacteroidetes	Bacteroidia	Bacteroidales
GL2716024	Cellobiose phosphorylase	Cellulases	Bacteroidetes	Bacteroidia	Bacteroidales
GL2720358	Cellobiose phosphorylase	Cellulases	Bacteroidetes	Bacteroidia	Bacteroidales
GL2769459	Cellobiose phosphorylase	Cellulases	Bacteroidetes	Bacteroidia	Bacteroidales
GL2788297	Cellobiose phosphorylase	Cellulases	Bacteroidetes	Bacteroidia	Bacteroidales
GL2798283	Cellobiose phosphorylase	Cellulases	Bacteroidetes	Bacteroidia	Bacteroidales
GL2811430	Cellobiose phosphorylase	Cellulases	Bacteroidetes	Bacteroidia	Bacteroidales
GL2955514	Cellobiose phosphorylase	Cellulases	Bacteroidetes	Bacteroidia	Bacteroidales
GL3011852	Cellobiose phosphorylase	Cellulases	Bacteroidetes	Bacteroidia	Bacteroidales
GL3018605	Cellobiose phosphorylase	Cellulases	Bacteroidetes	Bacteroidia	Bacteroidales
GL3025900	Cellobiose phosphorylase	Cellulases	Bacteroidetes	Bacteroidia	Bacteroidales
GL3029960	Cellobiose phosphorylase	Cellulases	Bacteroidetes	Bacteroidia	Bacteroidales
GL3075703	Cellobiose phosphorylase	Cellulases	Bacteroidetes	Bacteroidia	Bacteroidales
GL3196570	Cellobiose phosphorylase	Cellulases	Bacteroidetes	Bacteroidia	Bacteroidales
GL3245697	Cellobiose phosphorylase	Cellulases	Bacteroidetes	Bacteroidia	Bacteroidales
GL3362596	Cellobiose phosphorylase	Cellulases	Bacteroidetes	Bacteroidia	Bacteroidales
GL3382445	Cellobiose phosphorylase	Cellulases	Bacteroidetes	Bacteroidia	Bacteroidales
GL3486103	Cellobiose phosphorylase	Cellulases	Bacteroidetes	Bacteroidia	Bacteroidales
GL3516323	Cellobiose phosphorylase	Cellulases	Bacteroidetes	Bacteroidia	Bacteroidales
GL3666886	Cellobiose phosphorylase	Cellulases	Bacteroidetes	Bacteroidia	Bacteroidales
GL3866726	Cellobiose phosphorylase	Cellulases	Bacteroidetes	Bacteroidia	Bacteroidales
GL3997408	Cellobiose phosphorylase	Cellulases	Bacteroidetes	Bacteroidia	Bacteroidales
GL4051178	Cellobiose phosphorylase	Cellulases	Bacteroidetes	Bacteroidia	Bacteroidales
GL4146252	Cellobiose phosphorylase	Cellulases	Bacteroidetes	Bacteroidia	Bacteroidales
GL4170798	Cellobiose phosphorylase	Cellulases	Bacteroidetes	Bacteroidia	Bacteroidales
GL4214501	Cellobiose phosphorylase	Cellulases	Bacteroidetes	Bacteroidia	Bacteroidales
GL4249911	Cellobiose phosphorylase	Cellulases	Bacteroidetes	Bacteroidia	Bacteroidales
GL4337606	Cellobiose phosphorylase	Cellulases	Bacteroidetes	Bacteroidia	Bacteroidales
GL4512728	Cellobiose phosphorylase	Cellulases	Bacteroidetes	Bacteroidia	Bacteroidales
GL4521750	Cellobiose phosphorylase	Cellulases	Bacteroidetes	Bacteroidia	Bacteroidales
GL4630521	Cellobiose phosphorylase	Cellulases	Bacteroidetes	Bacteroidia	Bacteroidales
GL4751833	Cellobiose phosphorylase	Cellulases	Bacteroidetes	Bacteroidia	Bacteroidales
GL4753809	Cellobiose phosphorylase	Cellulases	Bacteroidetes	Bacteroidia	Bacteroidales
GL4824354	Cellobiose phosphorylase	Cellulases	Bacteroidetes	Bacteroidia	Bacteroidales
GL4840847	Cellobiose phosphorylase	Cellulases	Bacteroidetes	Bacteroidia	Bacteroidales
GL5043490	Cellobiose phosphorylase	Cellulases	Bacteroidetes	Bacteroidia	Bacteroidales
GL5055329	Cellobiose phosphorylase	Cellulases	Bacteroidetes	Bacteroidia	Bacteroidales
GL5079695	Cellobiose phosphorylase	Cellulases	Bacteroidetes	Bacteroidia	Bacteroidales
GL5174572	Cellobiose phosphorylase	Cellulases	Bacteroidetes	Bacteroidia	Bacteroidales
GL5407263	Cellobiose phosphorylase	Cellulases	Bacteroidetes	Bacteroidia	Bacteroidales
GL5620017	Cellobiose phosphorylase	Cellulases	Bacteroidetes	Bacteroidia	Bacteroidales
GL5652762	Cellobiose phosphorylase	Cellulases	Bacteroidetes	Bacteroidia	Bacteroidales
GL5701181	Cellobiose phosphorylase	Cellulases	Bacteroidetes	Bacteroidia	Bacteroidales
GL5790098	Cellobiose phosphorylase	Cellulases	Bacteroidetes	Bacteroidia	Bacteroidales
GL0057728	Cellobiose phosphorylase	Cellulases	Firmicutes	Clostridia	Clostridiales
GL0088778	Cellobiose phosphorylase	Cellulases	Firmicutes	Clostridia	Clostridiales
GL0097366	Cellobiose phosphorylase	Cellulases	Firmicutes	Clostridia	Clostridiales
GL0112399	Cellobiose phosphorylase	Cellulases	Firmicutes	Clostridia	Clostridiales
GL0144166	Cellobiose phosphorylase	Cellulases	Firmicutes	Clostridia	Clostridiales
GL0235426	Cellobiose phosphorylase	Cellulases	Firmicutes	Clostridia	Clostridiales
GL0243617	Cellobiose phosphorylase	Cellulases	Firmicutes	Clostridia	Clostridiales
GL0436397	Cellobiose phosphorylase	Cellulases	Firmicutes	Clostridia	Clostridiales
GL0624514	Cellobiose phosphorylase	Cellulases	Firmicutes	Clostridia	Clostridiales
GL0686090	Cellobiose phosphorylase	Cellulases	Firmicutes	Clostridia	Clostridiales
GL0764328	Cellobiose phosphorylase	Cellulases	Firmicutes	Clostridia	Clostridiales
GL0847826	Cellobiose phosphorylase	Cellulases	Firmicutes	Clostridia	Clostridiales
GL0858396	Cellobiose phosphorylase	Cellulases	Firmicutes	Clostridia	Clostridiales
GL0867403	Cellobiose phosphorylase	Cellulases	Firmicutes	Clostridia	Clostridiales
GL1007229	Cellobiose phosphorylase	Cellulases	Firmicutes	Clostridia	Clostridiales
GL1056882	Cellobiose phosphorylase	Cellulases	Firmicutes	Clostridia	Clostridiales
GL1144644	Cellobiose phosphorylase	Cellulases	Firmicutes	Clostridia	Clostridiales
GL1198313	Cellobiose phosphorylase	Cellulases	Firmicutes	Clostridia	Clostridiales
GL1298803	Cellobiose phosphorylase	Cellulases	Firmicutes	Clostridia	Clostridiales
GL1410225	Cellobiose phosphorylase	Cellulases	Firmicutes	Clostridia	Clostridiales
GL1481221	Cellobiose phosphorylase	Cellulases	Firmicutes	Clostridia	Clostridiales
GL1493939	Cellobiose phosphorylase	Cellulases	Firmicutes	Clostridia	Clostridiales
GL1495956	Cellobiose phosphorylase	Cellulases	Firmicutes	Clostridia	Clostridiales
GL1511410	Cellobiose phosphorylase	Cellulases	Firmicutes	Clostridia	Clostridiales
GL1520052	Cellobiose phosphorylase	Cellulases	Firmicutes	Clostridia	Clostridiales
GL1748472	Cellobiose phosphorylase	Cellulases	Firmicutes	Clostridia	Clostridiales
GL1763796	Cellobiose phosphorylase	Cellulases	Firmicutes	Clostridia	Clostridiales
GL1766374	Cellobiose phosphorylase	Cellulases	Firmicutes	Clostridia	Clostridiales
GL1797680	Cellobiose phosphorylase	Cellulases	Firmicutes	Clostridia	Clostridiales
GL1876640	Cellobiose phosphorylase	Cellulases	Firmicutes	Clostridia	Clostridiales
GL2034032	Cellobiose phosphorylase	Cellulases	Firmicutes	Clostridia	Clostridiales
GL1570576	Cellobiose phosphorylase	Cellulases	Firmicutes	Clostridia	Clostridiales
GL1582024	Cellobiose phosphorylase	Cellulases	Firmicutes	Clostridia	Clostridiales
GL2117638	Cellobiose phosphorylase	Cellulases	Firmicutes	Clostridia	Clostridiales
GL2120470	Cellobiose phosphorylase	Cellulases	Firmicutes	Clostridia	Clostridiales
GL2146499	Cellobiose phosphorylase	Cellulases	Firmicutes	Clostridia	Clostridiales
GL2149493	Cellobiose phosphorylase	Cellulases	Firmicutes	Clostridia	Clostridiales
GL2204174	Cellobiose phosphorylase	Cellulases	Firmicutes	Clostridia	Clostridiales
GL2225230	Cellobiose phosphorylase	Cellulases	Firmicutes	Clostridia	Clostridiales
GL2242371	Cellobiose phosphorylase	Cellulases	Firmicutes	Clostridia	Clostridiales
GL2255306	Cellobiose phosphorylase	Cellulases	Firmicutes	Clostridia	Clostridiales
GL2316937	Cellobiose phosphorylase	Cellulases	Firmicutes	Clostridia	Clostridiales
GL2335898	Cellobiose phosphorylase	Cellulases	Firmicutes	Clostridia	Clostridiales
GL2347935	Cellobiose phosphorylase	Cellulases	Firmicutes	Clostridia	Clostridiales
GL2382850	Cellobiose phosphorylase	Cellulases	Firmicutes	Clostridia	Clostridiales
GL2406211	Cellobiose phosphorylase	Cellulases	Firmicutes	Clostridia	Clostridiales
GL2409204	Cellobiose phosphorylase	Cellulases	Firmicutes	Clostridia	Clostridiales
GL2443753	Cellobiose phosphorylase	Cellulases	Firmicutes	Clostridia	Clostridiales
GL2467726	Cellobiose phosphorylase	Cellulases	Firmicutes	Clostridia	Clostridiales
GL2475903	Cellobiose phosphorylase	Cellulases	Firmicutes	Clostridia	Clostridiales
GL2512443	Cellobiose phosphorylase	Cellulases	Firmicutes	Clostridia	Clostridiales
GL2512694	Cellobiose phosphorylase	Cellulases	Firmicutes	Clostridia	Clostridiales
GL2515800	Cellobiose phosphorylase	Cellulases	Firmicutes	Clostridia	Clostridiales
GL2519555	Cellobiose phosphorylase	Cellulases	Firmicutes	Clostridia	Clostridiales
GL2559874	Cellobiose phosphorylase	Cellulases	Firmicutes	Clostridia	Clostridiales
GL2642434	Cellobiose phosphorylase	Cellulases	Firmicutes	Clostridia	Clostridiales
GL2661820	Cellobiose phosphorylase	Cellulases	Firmicutes	Clostridia	Clostridiales
GL2675616	Cellobiose phosphorylase	Cellulases	Firmicutes	Clostridia	Clostridiales
GL2680265	Cellobiose phosphorylase	Cellulases	Firmicutes	Clostridia	Clostridiales
GL2714707	Cellobiose phosphorylase	Cellulases	Firmicutes	Clostridia	Clostridiales
GL2788841	Cellobiose phosphorylase	Cellulases	Firmicutes	Clostridia	Clostridiales
GL2793846	Cellobiose phosphorylase	Cellulases	Firmicutes	Clostridia	Clostridiales
GL2808625	Cellobiose phosphorylase	Cellulases	Firmicutes	Clostridia	Clostridiales
GL2848847	Cellobiose phosphorylase	Cellulases	Firmicutes	Clostridia	Clostridiales
GL2853811	Cellobiose phosphorylase	Cellulases	Firmicutes	Clostridia	Clostridiales
GL2858311	Cellobiose phosphorylase	Cellulases	Firmicutes	Clostridia	Clostridiales
GL2884383	Cellobiose phosphorylase	Cellulases	Firmicutes	Clostridia	Clostridiales
GL2890614	Cellobiose phosphorylase	Cellulases	Firmicutes	Clostridia	Clostridiales
GL2972989	Cellobiose phosphorylase	Cellulases	Firmicutes	Clostridia	Clostridiales
GL2978518	Cellobiose phosphorylase	Cellulases	Firmicutes	Clostridia	Clostridiales
GL2990403	Cellobiose phosphorylase	Cellulases	Firmicutes	Clostridia	Clostridiales
GL3039570	Cellobiose phosphorylase	Cellulases	Firmicutes	Clostridia	Clostridiales
GL3071095	Cellobiose phosphorylase	Cellulases	Firmicutes	Clostridia	Clostridiales
GL3082139	Cellobiose phosphorylase	Cellulases	Firmicutes	Clostridia	Clostridiales
GL3082266	Cellobiose phosphorylase	Cellulases	Firmicutes	Clostridia	Clostridiales
GL3087742	Cellobiose phosphorylase	Cellulases	Firmicutes	Clostridia	Clostridiales
GL3124509	Cellobiose phosphorylase	Cellulases	Firmicutes	Clostridia	Clostridiales
GL3133146	Cellobiose phosphorylase	Cellulases	Firmicutes	Clostridia	Clostridiales
GL3157509	Cellobiose phosphorylase	Cellulases	Firmicutes	Clostridia	Clostridiales
GL3166093	Cellobiose phosphorylase	Cellulases	Firmicutes	Clostridia	Clostridiales
GL3194082	Cellobiose phosphorylase	Cellulases	Firmicutes	Clostridia	Clostridiales
GL3264403	Cellobiose phosphorylase	Cellulases	Firmicutes	Clostridia	Clostridiales
GL3309185	Cellobiose phosphorylase	Cellulases	Firmicutes	Clostridia	Clostridiales
GL3313251	Cellobiose phosphorylase	Cellulases	Firmicutes	Clostridia	Clostridiales
GL3348085	Cellobiose phosphorylase	Cellulases	Firmicutes	Clostridia	Clostridiales
GL3367705	Cellobiose phosphorylase	Cellulases	Firmicutes	Clostridia	Clostridiales
GL3434822	Cellobiose phosphorylase	Cellulases	Firmicutes	Clostridia	Clostridiales
GL3449176	Cellobiose phosphorylase	Cellulases	Firmicutes	Clostridia	Clostridiales
GL3500630	Cellobiose phosphorylase	Cellulases	Firmicutes	Clostridia	Clostridiales
GL3526093	Cellobiose phosphorylase	Cellulases	Firmicutes	Clostridia	Clostridiales
GL3537026	Cellobiose phosphorylase	Cellulases	Firmicutes	Clostridia	Clostridiales
GL3578055	Cellobiose phosphorylase	Cellulases	Firmicutes	Clostridia	Clostridiales
GL3609577	Cellobiose phosphorylase	Cellulases	Firmicutes	Clostridia	Clostridiales
GL3616228	Cellobiose phosphorylase	Cellulases	Firmicutes	Clostridia	Clostridiales
GL3645945	Cellobiose phosphorylase	Cellulases	Firmicutes	Clostridia	Clostridiales
GL3697806	Cellobiose phosphorylase	Cellulases	Firmicutes	Clostridia	Clostridiales
GL3700757	Cellobiose phosphorylase	Cellulases	Firmicutes	Clostridia	Clostridiales
GL3854764	Cellobiose phosphorylase	Cellulases	Firmicutes	Clostridia	Clostridiales
GL3867229	Cellobiose phosphorylase	Cellulases	Firmicutes	Clostridia	Clostridiales
GL3872426	Cellobiose phosphorylase	Cellulases	Firmicutes	Clostridia	Clostridiales
GL3885655	Cellobiose phosphorylase	Cellulases	Firmicutes	Clostridia	Clostridiales
GL3910614	Cellobiose phosphorylase	Cellulases	Firmicutes	Clostridia	Clostridiales
GL4030553	Cellobiose phosphorylase	Cellulases	Firmicutes	Clostridia	Clostridiales
GL4033241	Cellobiose phosphorylase	Cellulases	Firmicutes	Clostridia	Clostridiales
GL4040815	Cellobiose phosphorylase	Cellulases	Firmicutes	Clostridia	Clostridiales
GL4044571	Cellobiose phosphorylase	Cellulases	Firmicutes	Clostridia	Clostridiales
GL4050184	Cellobiose phosphorylase	Cellulases	Firmicutes	Clostridia	Clostridiales
GL4055753	Cellobiose phosphorylase	Cellulases	Firmicutes	Clostridia	Clostridiales
GL4109809	Cellobiose phosphorylase	Cellulases	Firmicutes	Clostridia	Clostridiales
GL4147948	Cellobiose phosphorylase	Cellulases	Firmicutes	Clostridia	Clostridiales
GL4184612	Cellobiose phosphorylase	Cellulases	Firmicutes	Clostridia	Clostridiales
GL4200072	Cellobiose phosphorylase	Cellulases	Firmicutes	Clostridia	Clostridiales
GL4245530	Cellobiose phosphorylase	Cellulases	Firmicutes	Clostridia	Clostridiales
GL4308955	Cellobiose phosphorylase	Cellulases	Firmicutes	Clostridia	Clostridiales
GL4310301	Cellobiose phosphorylase	Cellulases	Firmicutes	Clostridia	Clostridiales
GL4321929	Cellobiose phosphorylase	Cellulases	Firmicutes	Clostridia	Clostridiales
GL4322957	Cellobiose phosphorylase	Cellulases	Firmicutes	Clostridia	Clostridiales
GL4370740	Cellobiose phosphorylase	Cellulases	Firmicutes	Clostridia	Clostridiales
GL4371521	Cellobiose phosphorylase	Cellulases	Firmicutes	Clostridia	Clostridiales
GL4400040	Cellobiose phosphorylase	Cellulases	Firmicutes	Clostridia	Clostridiales
GL4439766	Cellobiose phosphorylase	Cellulases	Firmicutes	Clostridia	Clostridiales
GL4472757	Cellobiose phosphorylase	Cellulases	Firmicutes	Clostridia	Clostridiales
GL4580238	Cellobiose phosphorylase	Cellulases	Firmicutes	Clostridia	Clostridiales
GL4581337	Cellobiose phosphorylase	Cellulases	Firmicutes	Clostridia	Clostridiales
GL4612631	Cellobiose phosphorylase	Cellulases	Firmicutes	Clostridia	Clostridiales
GL4624067	Cellobiose phosphorylase	Cellulases	Firmicutes	Clostridia	Clostridiales
GL4647459	Cellobiose phosphorylase	Cellulases	Firmicutes	Clostridia	Clostridiales
GL4651984	Cellobiose phosphorylase	Cellulases	Firmicutes	Clostridia	Clostridiales
GL4654372	Cellobiose phosphorylase	Cellulases	Firmicutes	Clostridia	Clostridiales
GL4654419	Cellobiose phosphorylase	Cellulases	Firmicutes	Clostridia	Clostridiales
GL4670897	Cellobiose phosphorylase	Cellulases	Firmicutes	Clostridia	Clostridiales
GL4694223	Cellobiose phosphorylase	Cellulases	Firmicutes	Clostridia	Clostridiales
GL4712577	Cellobiose phosphorylase	Cellulases	Firmicutes	Clostridia	Clostridiales
GL4766018	Cellobiose phosphorylase	Cellulases	Firmicutes	Clostridia	Clostridiales
GL4772625	Cellobiose phosphorylase	Cellulases	Firmicutes	Clostridia	Clostridiales
GL4936495	Cellobiose phosphorylase	Cellulases	Firmicutes	Clostridia	Clostridiales
GL4941722	Cellobiose phosphorylase	Cellulases	Firmicutes	Clostridia	Clostridiales
GL4947905	Cellobiose phosphorylase	Cellulases	Firmicutes	Clostridia	Clostridiales
GL4981487	Cellobiose phosphorylase	Cellulases	Firmicutes	Clostridia	Clostridiales
GL4983169	Cellobiose phosphorylase	Cellulases	Firmicutes	Clostridia	Clostridiales
GL5006617	Cellobiose phosphorylase	Cellulases	Firmicutes	Clostridia	Clostridiales
GL5011744	Cellobiose phosphorylase	Cellulases	Firmicutes	Clostridia	Clostridiales
GL5012992	Cellobiose phosphorylase	Cellulases	Firmicutes	Clostridia	Clostridiales
GL5018733	Cellobiose phosphorylase	Cellulases	Firmicutes	Clostridia	Clostridiales
GL5026052	Cellobiose phosphorylase	Cellulases	Firmicutes	Clostridia	Clostridiales
GL5038289	Cellobiose phosphorylase	Cellulases	Firmicutes	Clostridia	Clostridiales
GL5040862	Cellobiose phosphorylase	Cellulases	Firmicutes	Clostridia	Clostridiales
GL5067148	Cellobiose phosphorylase	Cellulases	Firmicutes	Clostridia	Clostridiales
GL5080075	Cellobiose phosphorylase	Cellulases	Firmicutes	Clostridia	Clostridiales
GL5099467	Cellobiose phosphorylase	Cellulases	Firmicutes	Clostridia	Clostridiales
GL5156942	Cellobiose phosphorylase	Cellulases	Firmicutes	Clostridia	Clostridiales
GL5180873	Cellobiose phosphorylase	Cellulases	Firmicutes	Clostridia	Clostridiales
GL5189556	Cellobiose phosphorylase	Cellulases	Firmicutes	Clostridia	Clostridiales
GL5232313	Cellobiose phosphorylase	Cellulases	Firmicutes	Clostridia	Clostridiales
GL5392744	Cellobiose phosphorylase	Cellulases	Firmicutes	Clostridia	Clostridiales
GL5411036	Cellobiose phosphorylase	Cellulases	Firmicutes	Clostridia	Clostridiales
GL5454450	Cellobiose phosphorylase	Cellulases	Firmicutes	Clostridia	Clostridiales
GL5491112	Cellobiose phosphorylase	Cellulases	Firmicutes	Clostridia	Clostridiales
GL5531136	Cellobiose phosphorylase	Cellulases	Firmicutes	Clostridia	Clostridiales
GL5536089	Cellobiose phosphorylase	Cellulases	Firmicutes	Clostridia	Clostridiales
GL5676217	Cellobiose phosphorylase	Cellulases	Firmicutes	Clostridia	Clostridiales
GL5728417	Cellobiose phosphorylase	Cellulases	Firmicutes	Clostridia	Clostridiales
GL1608672	Cellobiose phosphorylase	Cellulases	Bacteroidetes
GL2121464	Cellobiose phosphorylase	Cellulases	Bacteroidetes
GL2169346	Cellobiose phosphorylase	Cellulases	Bacteroidetes
GL3640738	Cellobiose phosphorylase	Cellulases	Bacteroidetes
GL3771284	Cellobiose phosphorylase	Cellulases	Bacteroidetes
GL4463808	Cellobiose phosphorylase	Cellulases	Bacteroidetes
GL4565096	Cellobiose phosphorylase	Cellulases	Bacteroidetes
GL5533157	Cellobiose phosphorylase	Cellulases	Bacteroidetes
GL5567868	Cellobiose phosphorylase	Cellulases	Bacteroidetes	Bacteroidia
GL0754337	Cellobiose phosphorylase	Cellulases	Firmicutes	Clostridia
GL3079559	Cellobiose phosphorylase	Cellulases	Firmicutes	Clostridia
GL2925224	Cellobiose phosphorylase	Cellulases	Fibrobacteres
GL0040159	Cellobiose phosphorylase	Cellulases	Firmicutes
GL0061918	Cellobiose phosphorylase	Cellulases	Firmicutes
GL0155111	Cellobiose phosphorylase	Cellulases	Firmicutes
GL0263815	Cellobiose phosphorylase	Cellulases	Firmicutes
GL0265322	Cellobiose phosphorylase	Cellulases	Firmicutes
GL0069747	Cellobiose phosphorylase	Cellulases	Firmicutes
GL0262007	Cellobiose phosphorylase	Cellulases	Firmicutes
GL0302982	Cellobiose phosphorylase	Cellulases	Firmicutes
GL0395898	Cellobiose phosphorylase	Cellulases	Firmicutes
GL0070763	Cellobiose phosphorylase	Cellulases	Firmicutes
GL0152711	Cellobiose phosphorylase	Cellulases	Firmicutes
GL0551991	Cellobiose phosphorylase	Cellulases	Firmicutes
GL0599331	Cellobiose phosphorylase	Cellulases	Firmicutes
GL0639399	Cellobiose phosphorylase	Cellulases	Firmicutes
GL0754709	Cellobiose phosphorylase	Cellulases	Firmicutes
GL0803723	Cellobiose phosphorylase	Cellulases	Firmicutes
GL0852495	Cellobiose phosphorylase	Cellulases	Firmicutes
GL0880958	Cellobiose phosphorylase	Cellulases	Firmicutes
GL1146918	Cellobiose phosphorylase	Cellulases	Firmicutes
GL1275901	Cellobiose phosphorylase	Cellulases	Firmicutes
GL1317213	Cellobiose phosphorylase	Cellulases	Firmicutes
GL1390069	Cellobiose phosphorylase	Cellulases	Firmicutes
GL1459639	Cellobiose phosphorylase	Cellulases	Firmicutes
GL1674531	Cellobiose phosphorylase	Cellulases	Firmicutes
GL1769452	Cellobiose phosphorylase	Cellulases	Firmicutes
GL1791720	Cellobiose phosphorylase	Cellulases	Firmicutes
GL1874866	Cellobiose phosphorylase	Cellulases	Firmicutes
GL2018797	Cellobiose phosphorylase	Cellulases	Firmicutes
GL2020096	Cellobiose phosphorylase	Cellulases	Firmicutes
GL1535211	Cellobiose phosphorylase	Cellulases	Firmicutes
GL2049043	Cellobiose phosphorylase	Cellulases	Firmicutes
GL2137057	Cellobiose phosphorylase	Cellulases	Firmicutes
GL2501077	Cellobiose phosphorylase	Cellulases	Firmicutes
GL2514691	Cellobiose phosphorylase	Cellulases	Firmicutes
GL2626827	Cellobiose phosphorylase	Cellulases	Firmicutes
GL2776867	Cellobiose phosphorylase	Cellulases	Firmicutes
GL2853095	Cellobiose phosphorylase	Cellulases	Firmicutes
GL2857422	Cellobiose phosphorylase	Cellulases	Firmicutes
GL2906628	Cellobiose phosphorylase	Cellulases	Firmicutes
GL2951111	Cellobiose phosphorylase	Cellulases	Firmicutes
GL3003056	Cellobiose phosphorylase	Cellulases	Firmicutes
GL3057525	Cellobiose phosphorylase	Cellulases	Firmicutes
GL3255866	Cellobiose phosphorylase	Cellulases	Firmicutes
GL3277287	Cellobiose phosphorylase	Cellulases	Firmicutes
GL3281980	Cellobiose phosphorylase	Cellulases	Firmicutes
GL3561015	Cellobiose phosphorylase	Cellulases	Firmicutes
GL3710658	Cellobiose phosphorylase	Cellulases	Firmicutes
GL3715605	Cellobiose phosphorylase	Cellulases	Firmicutes
GL3725515	Cellobiose phosphorylase	Cellulases	Firmicutes
GL3780253	Cellobiose phosphorylase	Cellulases	Firmicutes
GL3826241	Cellobiose phosphorylase	Cellulases	Firmicutes
GL3846110	Cellobiose phosphorylase	Cellulases	Firmicutes
GL3868757	Cellobiose phosphorylase	Cellulases	Firmicutes
GL3904997	Cellobiose phosphorylase	Cellulases	Firmicutes
GL3945970	Cellobiose phosphorylase	Cellulases	Firmicutes
GL3969527	Cellobiose phosphorylase	Cellulases	Firmicutes
GL4001322	Cellobiose phosphorylase	Cellulases	Firmicutes
GL4108166	Cellobiose phosphorylase	Cellulases	Firmicutes
GL4218984	Cellobiose phosphorylase	Cellulases	Firmicutes
GL4289923	Cellobiose phosphorylase	Cellulases	Firmicutes
GL4356815	Cellobiose phosphorylase	Cellulases	Firmicutes
GL4358314	Cellobiose phosphorylase	Cellulases	Firmicutes
GL4453091	Cellobiose phosphorylase	Cellulases	Firmicutes
GL4588554	Cellobiose phosphorylase	Cellulases	Firmicutes
GL4598538	Cellobiose phosphorylase	Cellulases	Firmicutes
GL4603639	Cellobiose phosphorylase	Cellulases	Firmicutes
GL4688775	Cellobiose phosphorylase	Cellulases	Firmicutes
GL4770652	Cellobiose phosphorylase	Cellulases	Firmicutes
GL4808497	Cellobiose phosphorylase	Cellulases	Firmicutes
GL4890346	Cellobiose phosphorylase	Cellulases	Firmicutes
GL5048691	Cellobiose phosphorylase	Cellulases	Firmicutes
GL5172969	Cellobiose phosphorylase	Cellulases	Firmicutes
GL5178620	Cellobiose phosphorylase	Cellulases	Firmicutes
GL5203028	Cellobiose phosphorylase	Cellulases	Firmicutes
GL5260879	Cellobiose phosphorylase	Cellulases	Firmicutes
GL5423857	Cellobiose phosphorylase	Cellulases	Firmicutes
GL5501777	Cellobiose phosphorylase	Cellulases	Firmicutes
GL5591418	Cellobiose phosphorylase	Cellulases	Firmicutes
GL5725213	Cellobiose phosphorylase	Cellulases	Firmicutes
GL5848983	Cellobiose phosphorylase	Cellulases	Firmicutes
GL0864909	Cellobiose phosphorylase	Cellulases	Lentisphaerae
GL3367297	Cellobiose phosphorylase	Cellulases	Lentisphaerae
GL4417287	Cellobiose phosphorylase	Cellulases	Lentisphaerae
GL4426690	Cellobiose phosphorylase	Cellulases	Lentisphaerae
GL5417040	Cellobiose phosphorylase	Cellulases	Lentisphaerae
GL5470228	Cellobiose phosphorylase	Cellulases	Lentisphaerae
GL5694091	Cellobiose phosphorylase	Cellulases	Lentisphaerae
GL5826441	Cellobiose phosphorylase	Cellulases	Lentisphaerae
GL1154658	Cellobiose phosphorylase	Cellulases	Firmicutes	Clostridia	Clostridiales	Lachnospiraceae	Roseburia
GL1867810	Cellobiose phosphorylase	Cellulases	Firmicutes	Clostridia	Clostridiales	Lachnospiraceae	Roseburia
GL3126099	Cellobiose phosphorylase	Cellulases	Firmicutes	Clostridia	Clostridiales	Lachnospiraceae	Roseburia
GL3205130	Cellobiose phosphorylase	Cellulases	Firmicutes	Clostridia	Clostridiales	Lachnospiraceae	Roseburia
GL1972173	Cellobiose phosphorylase	Cellulases	Firmicutes	Clostridia	Clostridiales	Ruminococcaceae	Ruminiclostridium
GL2043039	Cellobiose phosphorylase	Cellulases	Firmicutes	Clostridia	Clostridiales	Ruminococcaceae	Ruminiclostridium
GL2108044	Cellobiose phosphorylase	Cellulases	Firmicutes	Clostridia	Clostridiales	Ruminococcaceae	Ruminiclostridium
GL0709954	Cellobiose phosphorylase	Cellulases	Firmicutes	Clostridia	Clostridiales	Ruminococcaceae
GL1144643	Cellobiose phosphorylase	Cellulases	Firmicutes	Clostridia	Clostridiales	Ruminococcaceae
GL1194908	Cellobiose phosphorylase	Cellulases	Firmicutes	Clostridia	Clostridiales	Ruminococcaceae
GL1757891	Cellobiose phosphorylase	Cellulases	Firmicutes	Clostridia	Clostridiales	Ruminococcaceae
GL1911587	Cellobiose phosphorylase	Cellulases	Firmicutes	Clostridia	Clostridiales	Ruminococcaceae
GL2007940	Cellobiose phosphorylase	Cellulases	Firmicutes	Clostridia	Clostridiales	Ruminococcaceae
GL2072703	Cellobiose phosphorylase	Cellulases	Firmicutes	Clostridia	Clostridiales	Ruminococcaceae
GL2386783	Cellobiose phosphorylase	Cellulases	Firmicutes	Clostridia	Clostridiales	Ruminococcaceae
GL2568727	Cellobiose phosphorylase	Cellulases	Firmicutes	Clostridia	Clostridiales	Ruminococcaceae
GL2815111	Cellobiose phosphorylase	Cellulases	Firmicutes	Clostridia	Clostridiales	Ruminococcaceae
GL3134458	Cellobiose phosphorylase	Cellulases	Firmicutes	Clostridia	Clostridiales	Ruminococcaceae
GL3137810	Cellobiose phosphorylase	Cellulases	Firmicutes	Clostridia	Clostridiales	Ruminococcaceae
GL3189354	Cellobiose phosphorylase	Cellulases	Firmicutes	Clostridia	Clostridiales	Ruminococcaceae
GL3397779	Cellobiose phosphorylase	Cellulases	Firmicutes	Clostridia	Clostridiales	Ruminococcaceae
GL3589264	Cellobiose phosphorylase	Cellulases	Firmicutes	Clostridia	Clostridiales	Ruminococcaceae
GL3691048	Cellobiose phosphorylase	Cellulases	Firmicutes	Clostridia	Clostridiales	Ruminococcaceae
GL3847181	Cellobiose phosphorylase	Cellulases	Firmicutes	Clostridia	Clostridiales	Ruminococcaceae
GL3910073	Cellobiose phosphorylase	Cellulases	Firmicutes	Clostridia	Clostridiales	Ruminococcaceae
GL3917344	Cellobiose phosphorylase	Cellulases	Firmicutes	Clostridia	Clostridiales	Ruminococcaceae
GL4039512	Cellobiose phosphorylase	Cellulases	Firmicutes	Clostridia	Clostridiales	Ruminococcaceae
GL4256191	Cellobiose phosphorylase	Cellulases	Firmicutes	Clostridia	Clostridiales	Ruminococcaceae
GL4368167	Cellobiose phosphorylase	Cellulases	Firmicutes	Clostridia	Clostridiales	Ruminococcaceae
GL4465710	Cellobiose phosphorylase	Cellulases	Firmicutes	Clostridia	Clostridiales	Ruminococcaceae
GL4624190	Cellobiose phosphorylase	Cellulases	Firmicutes	Clostridia	Clostridiales	Ruminococcaceae
GL4786601	Cellobiose phosphorylase	Cellulases	Firmicutes	Clostridia	Clostridiales	Ruminococcaceae
GL4991245	Cellobiose phosphorylase	Cellulases	Firmicutes	Clostridia	Clostridiales	Ruminococcaceae
GL4998600	Cellobiose phosphorylase	Cellulases	Firmicutes	Clostridia	Clostridiales	Ruminococcaceae
GL5296606	Cellobiose phosphorylase	Cellulases	Firmicutes	Clostridia	Clostridiales	Ruminococcaceae
GL0147489	Cellobiose phosphorylase	Cellulases	Firmicutes	Clostridia	Clostridiales	Ruminococcaceae	Ruminococcus
GL0551401	Cellobiose phosphorylase	Cellulases	Firmicutes	Clostridia	Clostridiales	Ruminococcaceae	Ruminococcus
GL0912306	Cellobiose phosphorylase	Cellulases	Firmicutes	Clostridia	Clostridiales	Ruminococcaceae	Ruminococcus
GL0950087	Cellobiose phosphorylase	Cellulases	Firmicutes	Clostridia	Clostridiales	Ruminococcaceae	Ruminococcus
GL0963704	Cellobiose phosphorylase	Cellulases	Firmicutes	Clostridia	Clostridiales	Ruminococcaceae	Ruminococcus
GL1032273	Cellobiose phosphorylase	Cellulases	Firmicutes	Clostridia	Clostridiales	Ruminococcaceae	Ruminococcus
GL1344055	Cellobiose phosphorylase	Cellulases	Firmicutes	Clostridia	Clostridiales	Ruminococcaceae	Ruminococcus
GL1695178	Cellobiose phosphorylase	Cellulases	Firmicutes	Clostridia	Clostridiales	Ruminococcaceae	Ruminococcus
GL1731626	Cellobiose phosphorylase	Cellulases	Firmicutes	Clostridia	Clostridiales	Ruminococcaceae	Ruminococcus
GL1858473	Cellobiose phosphorylase	Cellulases	Firmicutes	Clostridia	Clostridiales	Ruminococcaceae	Ruminococcus
GL2026984	Cellobiose phosphorylase	Cellulases	Firmicutes	Clostridia	Clostridiales	Ruminococcaceae	Ruminococcus
GL2042569	Cellobiose phosphorylase	Cellulases	Firmicutes	Clostridia	Clostridiales	Ruminococcaceae	Ruminococcus
GL1630123	Cellobiose phosphorylase	Cellulases	Firmicutes	Clostridia	Clostridiales	Ruminococcaceae	Ruminococcus
GL1634709	Cellobiose phosphorylase	Cellulases	Firmicutes	Clostridia	Clostridiales	Ruminococcaceae	Ruminococcus
GL2060180	Cellobiose phosphorylase	Cellulases	Firmicutes	Clostridia	Clostridiales	Ruminococcaceae	Ruminococcus
GL2121684	Cellobiose phosphorylase	Cellulases	Firmicutes	Clostridia	Clostridiales	Ruminococcaceae	Ruminococcus
GL2187548	Cellobiose phosphorylase	Cellulases	Firmicutes	Clostridia	Clostridiales	Ruminococcaceae	Ruminococcus
GL2255555	Cellobiose phosphorylase	Cellulases	Firmicutes	Clostridia	Clostridiales	Ruminococcaceae	Ruminococcus
GL2260390	Cellobiose phosphorylase	Cellulases	Firmicutes	Clostridia	Clostridiales	Ruminococcaceae	Ruminococcus
GL2294387	Cellobiose phosphorylase	Cellulases	Firmicutes	Clostridia	Clostridiales	Ruminococcaceae	Ruminococcus
GL2299834	Cellobiose phosphorylase	Cellulases	Firmicutes	Clostridia	Clostridiales	Ruminococcaceae	Ruminococcus
GL2399603	Cellobiose phosphorylase	Cellulases	Firmicutes	Clostridia	Clostridiales	Ruminococcaceae	Ruminococcus
GL2408112	Cellobiose phosphorylase	Cellulases	Firmicutes	Clostridia	Clostridiales	Ruminococcaceae	Ruminococcus
GL2475971	Cellobiose phosphorylase	Cellulases	Firmicutes	Clostridia	Clostridiales	Ruminococcaceae	Ruminococcus
GL2533803	Cellobiose phosphorylase	Cellulases	Firmicutes	Clostridia	Clostridiales	Ruminococcaceae	Ruminococcus
GL2575687	Cellobiose phosphorylase	Cellulases	Firmicutes	Clostridia	Clostridiales	Ruminococcaceae	Ruminococcus
GL2605714	Cellobiose phosphorylase	Cellulases	Firmicutes	Clostridia	Clostridiales	Ruminococcaceae	Ruminococcus
GL2753031	Cellobiose phosphorylase	Cellulases	Firmicutes	Clostridia	Clostridiales	Ruminococcaceae	Ruminococcus
GL2880967	Cellobiose phosphorylase	Cellulases	Firmicutes	Clostridia	Clostridiales	Ruminococcaceae	Ruminococcus
GL2889519	Cellobiose phosphorylase	Cellulases	Firmicutes	Clostridia	Clostridiales	Ruminococcaceae	Ruminococcus
GL2895895	Cellobiose phosphorylase	Cellulases	Firmicutes	Clostridia	Clostridiales	Ruminococcaceae	Ruminococcus
GL3122959	Cellobiose phosphorylase	Cellulases	Firmicutes	Clostridia	Clostridiales	Ruminococcaceae	Ruminococcus
GL3251317	Cellobiose phosphorylase	Cellulases	Firmicutes	Clostridia	Clostridiales	Ruminococcaceae	Ruminococcus
GL3255261	Cellobiose phosphorylase	Cellulases	Firmicutes	Clostridia	Clostridiales	Ruminococcaceae	Ruminococcus
GL3282699	Cellobiose phosphorylase	Cellulases	Firmicutes	Clostridia	Clostridiales	Ruminococcaceae	Ruminococcus
GL3365769	Cellobiose phosphorylase	Cellulases	Firmicutes	Clostridia	Clostridiales	Ruminococcaceae	Ruminococcus
GL3435232	Cellobiose phosphorylase	Cellulases	Firmicutes	Clostridia	Clostridiales	Ruminococcaceae	Ruminococcus
GL3492329	Cellobiose phosphorylase	Cellulases	Firmicutes	Clostridia	Clostridiales	Ruminococcaceae	Ruminococcus
GL3765528	Cellobiose phosphorylase	Cellulases	Firmicutes	Clostridia	Clostridiales	Ruminococcaceae	Ruminococcus
GL3816693	Cellobiose phosphorylase	Cellulases	Firmicutes	Clostridia	Clostridiales	Ruminococcaceae	Ruminococcus
GL3844523	Cellobiose phosphorylase	Cellulases	Firmicutes	Clostridia	Clostridiales	Ruminococcaceae	Ruminococcus
GL3869892	Cellobiose phosphorylase	Cellulases	Firmicutes	Clostridia	Clostridiales	Ruminococcaceae	Ruminococcus
GL4311096	Cellobiose phosphorylase	Cellulases	Firmicutes	Clostridia	Clostridiales	Ruminococcaceae	Ruminococcus
GL4609311	Cellobiose phosphorylase	Cellulases	Firmicutes	Clostridia	Clostridiales	Ruminococcaceae	Ruminococcus
GL4715583	Cellobiose phosphorylase	Cellulases	Firmicutes	Clostridia	Clostridiales	Ruminococcaceae	Ruminococcus
GL4841755	Cellobiose phosphorylase	Cellulases	Firmicutes	Clostridia	Clostridiales	Ruminococcaceae	Ruminococcus
GL4887537	Cellobiose phosphorylase	Cellulases	Firmicutes	Clostridia	Clostridiales	Ruminococcaceae	Ruminococcus
GL4888054	Cellobiose phosphorylase	Cellulases	Firmicutes	Clostridia	Clostridiales	Ruminococcaceae	Ruminococcus
GL5277840	Cellobiose phosphorylase	Cellulases	Firmicutes	Clostridia	Clostridiales	Ruminococcaceae	Ruminococcus
GL5442321	Cellobiose phosphorylase	Cellulases	Firmicutes	Clostridia	Clostridiales	Ruminococcaceae	Ruminococcus
GL5454357	Cellobiose phosphorylase	Cellulases	Firmicutes	Clostridia	Clostridiales	Ruminococcaceae	Ruminococcus
GL0463085	Cellobiose phosphorylase	Cellulases	Spirochaetes	Spirochaetia	Spirochaetales	Spirochaetaceae	Treponema
GL0592741	Cellobiose phosphorylase	Cellulases	Spirochaetes	Spirochaetia	Spirochaetales	Spirochaetaceae	Treponema
GL0641003	Cellobiose phosphorylase	Cellulases	Spirochaetes	Spirochaetia	Spirochaetales	Spirochaetaceae	Treponema
GL0662399	Cellobiose phosphorylase	Cellulases	Spirochaetes	Spirochaetia	Spirochaetales	Spirochaetaceae	Treponema
GL0669639	Cellobiose phosphorylase	Cellulases	Spirochaetes	Spirochaetia	Spirochaetales	Spirochaetaceae	Treponema
GL0785400	Cellobiose phosphorylase	Cellulases	Spirochaetes	Spirochaetia	Spirochaetales	Spirochaetaceae	Treponema
GL1274850	Cellobiose phosphorylase	Cellulases	Spirochaetes	Spirochaetia	Spirochaetales	Spirochaetaceae	Treponema
GL1369931	Cellobiose phosphorylase	Cellulases	Spirochaetes	Spirochaetia	Spirochaetales	Spirochaetaceae	Treponema
GL1515443	Cellobiose phosphorylase	Cellulases	Spirochaetes	Spirochaetia	Spirochaetales	Spirochaetaceae	Treponema
GL1701187	Cellobiose phosphorylase	Cellulases	Spirochaetes	Spirochaetia	Spirochaetales	Spirochaetaceae	Treponema
GL1704418	Cellobiose phosphorylase	Cellulases	Spirochaetes	Spirochaetia	Spirochaetales	Spirochaetaceae	Treponema
GL1819453	Cellobiose phosphorylase	Cellulases	Spirochaetes	Spirochaetia	Spirochaetales	Spirochaetaceae	Treponema
GL1901669	Cellobiose phosphorylase	Cellulases	Spirochaetes	Spirochaetia	Spirochaetales	Spirochaetaceae	Treponema
GL1998858	Cellobiose phosphorylase	Cellulases	Spirochaetes	Spirochaetia	Spirochaetales	Spirochaetaceae	Treponema
GL2029435	Cellobiose phosphorylase	Cellulases	Spirochaetes	Spirochaetia	Spirochaetales	Spirochaetaceae	Treponema
GL1633881	Cellobiose phosphorylase	Cellulases	Spirochaetes	Spirochaetia	Spirochaetales	Spirochaetaceae	Treponema
GL2151945	Cellobiose phosphorylase	Cellulases	Spirochaetes	Spirochaetia	Spirochaetales	Spirochaetaceae	Treponema
GL2151946	Cellobiose phosphorylase	Cellulases	Spirochaetes	Spirochaetia	Spirochaetales	Spirochaetaceae	Treponema
GL2331005	Cellobiose phosphorylase	Cellulases	Spirochaetes	Spirochaetia	Spirochaetales	Spirochaetaceae	Treponema
GL2350738	Cellobiose phosphorylase	Cellulases	Spirochaetes	Spirochaetia	Spirochaetales	Spirochaetaceae	Treponema
GL2468683	Cellobiose phosphorylase	Cellulases	Spirochaetes	Spirochaetia	Spirochaetales	Spirochaetaceae	Treponema
GL2484456	Cellobiose phosphorylase	Cellulases	Spirochaetes	Spirochaetia	Spirochaetales	Spirochaetaceae	Treponema
GL2514174	Cellobiose phosphorylase	Cellulases	Spirochaetes	Spirochaetia	Spirochaetales	Spirochaetaceae	Treponema
GL2545776	Cellobiose phosphorylase	Cellulases	Spirochaetes	Spirochaetia	Spirochaetales	Spirochaetaceae	Treponema
GL2636665	Cellobiose phosphorylase	Cellulases	Spirochaetes	Spirochaetia	Spirochaetales	Spirochaetaceae	Treponema
GL2724092	Cellobiose phosphorylase	Cellulases	Spirochaetes	Spirochaetia	Spirochaetales	Spirochaetaceae	Treponema
GL2778454	Cellobiose phosphorylase	Cellulases	Spirochaetes	Spirochaetia	Spirochaetales	Spirochaetaceae	Treponema
GL2821119	Cellobiose phosphorylase	Cellulases	Spirochaetes	Spirochaetia	Spirochaetales	Spirochaetaceae	Treponema
GL2890920	Cellobiose phosphorylase	Cellulases	Spirochaetes	Spirochaetia	Spirochaetales	Spirochaetaceae	Treponema
GL2899312	Cellobiose phosphorylase	Cellulases	Spirochaetes	Spirochaetia	Spirochaetales	Spirochaetaceae	Treponema
GL2914101	Cellobiose phosphorylase	Cellulases	Spirochaetes	Spirochaetia	Spirochaetales	Spirochaetaceae	Treponema
GL2926814	Cellobiose phosphorylase	Cellulases	Spirochaetes	Spirochaetia	Spirochaetales	Spirochaetaceae	Treponema
GL3116188	Cellobiose phosphorylase	Cellulases	Spirochaetes	Spirochaetia	Spirochaetales	Spirochaetaceae	Treponema
GL3189917	Cellobiose phosphorylase	Cellulases	Spirochaetes	Spirochaetia	Spirochaetales	Spirochaetaceae	Treponema
GL3223897	Cellobiose phosphorylase	Cellulases	Spirochaetes	Spirochaetia	Spirochaetales	Spirochaetaceae	Treponema
GL3402196	Cellobiose phosphorylase	Cellulases	Spirochaetes	Spirochaetia	Spirochaetales	Spirochaetaceae	Treponema
GL3517107	Cellobiose phosphorylase	Cellulases	Spirochaetes	Spirochaetia	Spirochaetales	Spirochaetaceae	Treponema
GL3717112	Cellobiose phosphorylase	Cellulases	Spirochaetes	Spirochaetia	Spirochaetales	Spirochaetaceae	Treponema
GL3807302	Cellobiose phosphorylase	Cellulases	Spirochaetes	Spirochaetia	Spirochaetales	Spirochaetaceae	Treponema
GL3986047	Cellobiose phosphorylase	Cellulases	Spirochaetes	Spirochaetia	Spirochaetales	Spirochaetaceae	Treponema
GL4179779	Cellobiose phosphorylase	Cellulases	Spirochaetes	Spirochaetia	Spirochaetales	Spirochaetaceae	Treponema
GL4237905	Cellobiose phosphorylase	Cellulases	Spirochaetes	Spirochaetia	Spirochaetales	Spirochaetaceae	Treponema
GL4268272	Cellobiose phosphorylase	Cellulases	Spirochaetes	Spirochaetia	Spirochaetales	Spirochaetaceae	Treponema
GL4307284	Cellobiose phosphorylase	Cellulases	Spirochaetes	Spirochaetia	Spirochaetales	Spirochaetaceae	Treponema
GL4335313	Cellobiose phosphorylase	Cellulases	Spirochaetes	Spirochaetia	Spirochaetales	Spirochaetaceae	Treponema
GL4363299	Cellobiose phosphorylase	Cellulases	Spirochaetes	Spirochaetia	Spirochaetales	Spirochaetaceae	Treponema
GL4398356	Cellobiose phosphorylase	Cellulases	Spirochaetes	Spirochaetia	Spirochaetales	Spirochaetaceae	Treponema
GL4413578	Cellobiose phosphorylase	Cellulases	Spirochaetes	Spirochaetia	Spirochaetales	Spirochaetaceae	Treponema
GL4589870	Cellobiose phosphorylase	Cellulases	Spirochaetes	Spirochaetia	Spirochaetales	Spirochaetaceae	Treponema
GL4618272	Cellobiose phosphorylase	Cellulases	Spirochaetes	Spirochaetia	Spirochaetales	Spirochaetaceae	Treponema
GL4627603	Cellobiose phosphorylase	Cellulases	Spirochaetes	Spirochaetia	Spirochaetales	Spirochaetaceae	Treponema
GL4666029	Cellobiose phosphorylase	Cellulases	Spirochaetes	Spirochaetia	Spirochaetales	Spirochaetaceae	Treponema
GL4697919	Cellobiose phosphorylase	Cellulases	Spirochaetes	Spirochaetia	Spirochaetales	Spirochaetaceae	Treponema
GL4744224	Cellobiose phosphorylase	Cellulases	Spirochaetes	Spirochaetia	Spirochaetales	Spirochaetaceae	Treponema
GL4785921	Cellobiose phosphorylase	Cellulases	Spirochaetes	Spirochaetia	Spirochaetales	Spirochaetaceae	Treponema
GL4792051	Cellobiose phosphorylase	Cellulases	Spirochaetes	Spirochaetia	Spirochaetales	Spirochaetaceae	Treponema
GL4795257	Cellobiose phosphorylase	Cellulases	Spirochaetes	Spirochaetia	Spirochaetales	Spirochaetaceae	Treponema
GL5004540	Cellobiose phosphorylase	Cellulases	Spirochaetes	Spirochaetia	Spirochaetales	Spirochaetaceae	Treponema
GL5014601	Cellobiose phosphorylase	Cellulases	Spirochaetes	Spirochaetia	Spirochaetales	Spirochaetaceae	Treponema
GL5020916	Cellobiose phosphorylase	Cellulases	Spirochaetes	Spirochaetia	Spirochaetales	Spirochaetaceae	Treponema
GL5211846	Cellobiose phosphorylase	Cellulases	Spirochaetes	Spirochaetia	Spirochaetales	Spirochaetaceae	Treponema
GL5230979	Cellobiose phosphorylase	Cellulases	Spirochaetes	Spirochaetia	Spirochaetales	Spirochaetaceae	Treponema
GL5289609	Cellobiose phosphorylase	Cellulases	Spirochaetes	Spirochaetia	Spirochaetales	Spirochaetaceae	Treponema
GL5312267	Cellobiose phosphorylase	Cellulases	Spirochaetes	Spirochaetia	Spirochaetales	Spirochaetaceae	Treponema
GL5416797	Cellobiose phosphorylase	Cellulases	Spirochaetes	Spirochaetia	Spirochaetales	Spirochaetaceae	Treponema
GL5428986	Cellobiose phosphorylase	Cellulases	Spirochaetes	Spirochaetia	Spirochaetales	Spirochaetaceae	Treponema
GL5537835	Cellobiose phosphorylase	Cellulases	Spirochaetes	Spirochaetia	Spirochaetales	Spirochaetaceae	Treponema
GL5647043	Cellobiose phosphorylase	Cellulases	Spirochaetes	Spirochaetia	Spirochaetales	Spirochaetaceae	Treponema
GL5651059	Cellobiose phosphorylase	Cellulases	Spirochaetes	Spirochaetia	Spirochaetales	Spirochaetaceae	Treponema
GL5695226	Cellobiose phosphorylase	Cellulases	Spirochaetes	Spirochaetia	Spirochaetales	Spirochaetaceae	Treponema
GL5779535	Cellobiose phosphorylase	Cellulases	Spirochaetes	Spirochaetia	Spirochaetales	Spirochaetaceae	Treponema
GL5826712	Cellobiose phosphorylase	Cellulases	Spirochaetes	Spirochaetia	Spirochaetales	Spirochaetaceae	Treponema
GL4388773	Endo-transglycosylase/hydrolase	Hemicellulases	Proteobacteria	Gammaproteobacteria	Pseudomonadales	Moraxellaceae	Acinetobacter
GL4559370	Endo-transglycosylase/hydrolase	Hemicellulases	Proteobacteria	Gammaproteobacteria	Enterobacterales	Enterobacteriaceae	Klebsiella
GL0777945	Pectinesterase	Pretreatment	Firmicutes	Clostridia	Clostridiales		Monoglobus
GL2039491	Pectinesterase	Pretreatment	Firmicutes	Clostridia	Clostridiales		Monoglobus
GL4248474	Pectinesterase	Pretreatment	Firmicutes	Clostridia	Clostridiales		Monoglobus
GL1213849	Pectinesterase	Pretreatment	Tenericutes	Mollicutes	Acholeplasmatales	Acholeplasmataceae	Acholeplasma
GL0513594	Pectinesterase	Pretreatment	Firmicutes	Negativicutes	Acidaminococcales	Acidaminococcaceae	Acidaminococcus
GL0595148	Pectinesterase	Pretreatment	Firmicutes	Negativicutes	Acidaminococcales	Acidaminococcaceae	Acidaminococcus
GL0598296	Pectinesterase	Pretreatment	Firmicutes	Negativicutes	Acidaminococcales	Acidaminococcaceae	Acidaminococcus
GL0623167	Pectinesterase	Pretreatment	Firmicutes	Negativicutes	Acidaminococcales	Acidaminococcaceae	Acidaminococcus
GL0661180	Pectinesterase	Pretreatment	Firmicutes	Negativicutes	Acidaminococcales	Acidaminococcaceae	Acidaminococcus
GL0756120	Pectinesterase	Pretreatment	Firmicutes	Negativicutes	Acidaminococcales	Acidaminococcaceae	Acidaminococcus
GL1008448	Pectinesterase	Pretreatment	Firmicutes	Negativicutes	Acidaminococcales	Acidaminococcaceae	Acidaminococcus
GL1192958	Pectinesterase	Pretreatment	Firmicutes	Negativicutes	Acidaminococcales	Acidaminococcaceae	Acidaminococcus
GL1205203	Pectinesterase	Pretreatment	Firmicutes	Negativicutes	Acidaminococcales	Acidaminococcaceae	Acidaminococcus
GL1281123	Pectinesterase	Pretreatment	Firmicutes	Negativicutes	Acidaminococcales	Acidaminococcaceae	Acidaminococcus
GL1695588	Pectinesterase	Pretreatment	Firmicutes	Negativicutes	Acidaminococcales	Acidaminococcaceae	Acidaminococcus
GL1965632	Pectinesterase	Pretreatment	Firmicutes	Negativicutes	Acidaminococcales	Acidaminococcaceae	Acidaminococcus
GL1987491	Pectinesterase	Pretreatment	Firmicutes	Negativicutes	Acidaminococcales	Acidaminococcaceae	Acidaminococcus
GL2072812	Pectinesterase	Pretreatment	Firmicutes	Negativicutes	Acidaminococcales	Acidaminococcaceae	Acidaminococcus
GL2125965	Pectinesterase	Pretreatment	Firmicutes	Negativicutes	Acidaminococcales	Acidaminococcaceae	Acidaminococcus
GL2151289	Pectinesterase	Pretreatment	Firmicutes	Negativicutes	Acidaminococcales	Acidaminococcaceae	Acidaminococcus
GL2253933	Pectinesterase	Pretreatment	Firmicutes	Negativicutes	Acidaminococcales	Acidaminococcaceae	Acidaminococcus
GL2360094	Pectinesterase	Pretreatment	Firmicutes	Negativicutes	Acidaminococcales	Acidaminococcaceae	Acidaminococcus
GL2526085	Pectinesterase	Pretreatment	Firmicutes	Negativicutes	Acidaminococcales	Acidaminococcaceae	Acidaminococcus
GL2760598	Pectinesterase	Pretreatment	Firmicutes	Negativicutes	Acidaminococcales	Acidaminococcaceae	Acidaminococcus
GL3084385	Pectinesterase	Pretreatment	Firmicutes	Negativicutes	Acidaminococcales	Acidaminococcaceae	Acidaminococcus
GL3271585	Pectinesterase	Pretreatment	Firmicutes	Negativicutes	Acidaminococcales	Acidaminococcaceae	Acidaminococcus
GL3343107	Pectinesterase	Pretreatment	Firmicutes	Negativicutes	Acidaminococcales	Acidaminococcaceae	Acidaminococcus
GL3347166	Pectinesterase	Pretreatment	Firmicutes	Negativicutes	Acidaminococcales	Acidaminococcaceae	Acidaminococcus
GL3795023	Pectinesterase	Pretreatment	Firmicutes	Negativicutes	Acidaminococcales	Acidaminococcaceae	Acidaminococcus
GL4789855	Pectinesterase	Pretreatment	Firmicutes	Negativicutes	Acidaminococcales	Acidaminococcaceae	Acidaminococcus
GL5804745	Pectinesterase	Pretreatment	Firmicutes	Negativicutes	Acidaminococcales	Acidaminococcaceae	Acidaminococcus
GL0556219	Pectinesterase	Pretreatment	Firmicutes	Negativicutes	Acidaminococcales	Acidaminococcaceae	Phascolarctobacterium
GL0631110	Pectinesterase	Pretreatment	Firmicutes	Negativicutes	Acidaminococcales	Acidaminococcaceae	Phascolarctobacterium
GL1091451	Pectinesterase	Pretreatment	Firmicutes	Negativicutes	Acidaminococcales	Acidaminococcaceae	Phascolarctobacterium
GL1100075	Pectinesterase	Pretreatment	Firmicutes	Negativicutes	Acidaminococcales	Acidaminococcaceae	Phascolarctobacterium
GL1359108	Pectinesterase	Pretreatment	Firmicutes	Negativicutes	Acidaminococcales	Acidaminococcaceae	Phascolarctobacterium
GL1632515	Pectinesterase	Pretreatment	Firmicutes	Negativicutes	Acidaminococcales	Acidaminococcaceae	Phascolarctobacterium
GL2600305	Pectinesterase	Pretreatment	Firmicutes	Negativicutes	Acidaminococcales	Acidaminococcaceae	Phascolarctobacterium
GL2850695	Pectinesterase	Pretreatment	Firmicutes	Negativicutes	Acidaminococcales	Acidaminococcaceae	Phascolarctobacterium
GL3236441	Pectinesterase	Pretreatment	Firmicutes	Negativicutes	Acidaminococcales	Acidaminococcaceae	Phascolarctobacterium
GL3693241	Pectinesterase	Pretreatment	Firmicutes	Negativicutes	Acidaminococcales	Acidaminococcaceae	Phascolarctobacterium
GL0539013	Pectinesterase	Pretreatment	Firmicutes	Negativicutes	Acidaminococcales	Acidaminococcaceae	Succiniclasticum
GL1291313	Pectinesterase	Pretreatment	Firmicutes	Negativicutes	Acidaminococcales	Acidaminococcaceae	Succiniclasticum
GL2168819	Pectinesterase	Pretreatment	Firmicutes	Negativicutes	Acidaminococcales	Acidaminococcaceae	Succiniclasticum
GL0979709	Pectinesterase	Pretreatment	Proteobacteria	Gammaproteobacteria	Alteromonadales	Alteromonadaceae	Catenovulum
GL1243001	Pectinesterase	Pretreatment	Proteobacteria	Gammaproteobacteria	Alteromonadales	Alteromonadaceae	Catenovulum
GL0860618	Pectinesterase	Pretreatment	Chloroflexi	Anaerolineae	Anaerolineales	Anaerolineaceae	Flexilinea
GL1283374	Pectinesterase	Pretreatment	Firmicutes	Bacilli	Bacillales	Bacillaceae	Bacillus
GL2066302	Pectinesterase	Pretreatment	Firmicutes	Bacilli	Bacillales	Bacillaceae	Bacillus
GL3507734	Pectinesterase	Pretreatment	Firmicutes	Bacilli	Bacillales	Bacillaceae	Bacillus
GL0249674	Pectinesterase	Pretreatment	Bacteroidetes	Bacteroidia	Bacteroidales	Bacteroidaceae	Bacteroides
GL0338779	Pectinesterase	Pretreatment	Bacteroidetes	Bacteroidia	Bacteroidales	Bacteroidaceae	Bacteroides
GL0451168	Pectinesterase	Pretreatment	Bacteroidetes	Bacteroidia	Bacteroidales	Bacteroidaceae	Bacteroides
GL0505993	Pectinesterase	Pretreatment	Bacteroidetes	Bacteroidia	Bacteroidales	Bacteroidaceae	Bacteroides
GL0509113	Pectinesterase	Pretreatment	Bacteroidetes	Bacteroidia	Bacteroidales	Bacteroidaceae	Bacteroides
GL0520216	Pectinesterase	Pretreatment	Bacteroidetes	Bacteroidia	Bacteroidales	Bacteroidaceae	Bacteroides
GL0529093	Pectinesterase	Pretreatment	Bacteroidetes	Bacteroidia	Bacteroidales	Bacteroidaceae	Bacteroides
GL0546492	Pectinesterase	Pretreatment	Bacteroidetes	Bacteroidia	Bacteroidales	Bacteroidaceae	Bacteroides
GL0554349	Pectinesterase	Pretreatment	Bacteroidetes	Bacteroidia	Bacteroidales	Bacteroidaceae	Bacteroides
GL0565420	Pectinesterase	Pretreatment	Bacteroidetes	Bacteroidia	Bacteroidales	Bacteroidaceae	Bacteroides
GL0587313	Pectinesterase	Pretreatment	Bacteroidetes	Bacteroidia	Bacteroidales	Bacteroidaceae	Bacteroides
GL0669598	Pectinesterase	Pretreatment	Bacteroidetes	Bacteroidia	Bacteroidales	Bacteroidaceae	Bacteroides
GL0697443	Pectinesterase	Pretreatment	Bacteroidetes	Bacteroidia	Bacteroidales	Bacteroidaceae	Bacteroides
GL0737659	Pectinesterase	Pretreatment	Bacteroidetes	Bacteroidia	Bacteroidales	Bacteroidaceae	Bacteroides
GL0767192	Pectinesterase	Pretreatment	Bacteroidetes	Bacteroidia	Bacteroidales	Bacteroidaceae	Bacteroides
GL0799221	Pectinesterase	Pretreatment	Bacteroidetes	Bacteroidia	Bacteroidales	Bacteroidaceae	Bacteroides
GL0819707	Pectinesterase	Pretreatment	Bacteroidetes	Bacteroidia	Bacteroidales	Bacteroidaceae	Bacteroides
GL0881549	Pectinesterase	Pretreatment	Bacteroidetes	Bacteroidia	Bacteroidales	Bacteroidaceae	Bacteroides
GL0882964	Pectinesterase	Pretreatment	Bacteroidetes	Bacteroidia	Bacteroidales	Bacteroidaceae	Bacteroides
GL0899060	Pectinesterase	Pretreatment	Bacteroidetes	Bacteroidia	Bacteroidales	Bacteroidaceae	Bacteroides
GL0922682	Pectinesterase	Pretreatment	Bacteroidetes	Bacteroidia	Bacteroidales	Bacteroidaceae	Bacteroides
GL0937992	Pectinesterase	Pretreatment	Bacteroidetes	Bacteroidia	Bacteroidales	Bacteroidaceae	Bacteroides
GL0947843	Pectinesterase	Pretreatment	Bacteroidetes	Bacteroidia	Bacteroidales	Bacteroidaceae	Bacteroides
GL0962658	Pectinesterase	Pretreatment	Bacteroidetes	Bacteroidia	Bacteroidales	Bacteroidaceae	Bacteroides
GL0994736	Pectinesterase	Pretreatment	Bacteroidetes	Bacteroidia	Bacteroidales	Bacteroidaceae	Bacteroides
GL1001472	Pectinesterase	Pretreatment	Bacteroidetes	Bacteroidia	Bacteroidales	Bacteroidaceae	Bacteroides
GL1004046	Pectinesterase	Pretreatment	Bacteroidetes	Bacteroidia	Bacteroidales	Bacteroidaceae	Bacteroides
GL1009746	Pectinesterase	Pretreatment	Bacteroidetes	Bacteroidia	Bacteroidales	Bacteroidaceae	Bacteroides
GL1065319	Pectinesterase	Pretreatment	Bacteroidetes	Bacteroidia	Bacteroidales	Bacteroidaceae	Bacteroides
GL1074534	Pectinesterase	Pretreatment	Bacteroidetes	Bacteroidia	Bacteroidales	Bacteroidaceae	Bacteroides
GL1091484	Pectinesterase	Pretreatment	Bacteroidetes	Bacteroidia	Bacteroidales	Bacteroidaceae	Bacteroides
GL1108114	Pectinesterase	Pretreatment	Bacteroidetes	Bacteroidia	Bacteroidales	Bacteroidaceae	Bacteroides
GL1115626	Pectinesterase	Pretreatment	Bacteroidetes	Bacteroidia	Bacteroidales	Bacteroidaceae	Bacteroides
GL1127289	Pectinesterase	Pretreatment	Bacteroidetes	Bacteroidia	Bacteroidales	Bacteroidaceae	Bacteroides
GL1142281	Pectinesterase	Pretreatment	Bacteroidetes	Bacteroidia	Bacteroidales	Bacteroidaceae	Bacteroides
GL1152768	Pectinesterase	Pretreatment	Bacteroidetes	Bacteroidia	Bacteroidales	Bacteroidaceae	Bacteroides
GL1169417	Pectinesterase	Pretreatment	Bacteroidetes	Bacteroidia	Bacteroidales	Bacteroidaceae	Bacteroides
GL1256785	Pectinesterase	Pretreatment	Bacteroidetes	Bacteroidia	Bacteroidales	Bacteroidaceae	Bacteroides
GL1305262	Pectinesterase	Pretreatment	Bacteroidetes	Bacteroidia	Bacteroidales	Bacteroidaceae	Bacteroides
GL1309045	Pectinesterase	Pretreatment	Bacteroidetes	Bacteroidia	Bacteroidales	Bacteroidaceae	Bacteroides
GL1311410	Pectinesterase	Pretreatment	Bacteroidetes	Bacteroidia	Bacteroidales	Bacteroidaceae	Bacteroides
GL1315364	Pectinesterase	Pretreatment	Bacteroidetes	Bacteroidia	Bacteroidales	Bacteroidaceae	Bacteroides
GL1321946	Pectinesterase	Pretreatment	Bacteroidetes	Bacteroidia	Bacteroidales	Bacteroidaceae	Bacteroides
GL1325769	Pectinesterase	Pretreatment	Bacteroidetes	Bacteroidia	Bacteroidales	Bacteroidaceae	Bacteroides
GL1326039	Pectinesterase	Pretreatment	Bacteroidetes	Bacteroidia	Bacteroidales	Bacteroidaceae	Bacteroides
GL1336571	Pectinesterase	Pretreatment	Bacteroidetes	Bacteroidia	Bacteroidales	Bacteroidaceae	Bacteroides
GL1341710	Pectinesterase	Pretreatment	Bacteroidetes	Bacteroidia	Bacteroidales	Bacteroidaceae	Bacteroides
GL1348604	Pectinesterase	Pretreatment	Bacteroidetes	Bacteroidia	Bacteroidales	Bacteroidaceae	Bacteroides
GL1375944	Pectinesterase	Pretreatment	Bacteroidetes	Bacteroidia	Bacteroidales	Bacteroidaceae	Bacteroides
GL1384234	Pectinesterase	Pretreatment	Bacteroidetes	Bacteroidia	Bacteroidales	Bacteroidaceae	Bacteroides
GL1394595	Pectinesterase	Pretreatment	Bacteroidetes	Bacteroidia	Bacteroidales	Bacteroidaceae	Bacteroides
GL1396318	Pectinesterase	Pretreatment	Bacteroidetes	Bacteroidia	Bacteroidales	Bacteroidaceae	Bacteroides
GL1413850	Pectinesterase	Pretreatment	Bacteroidetes	Bacteroidia	Bacteroidales	Bacteroidaceae	Bacteroides
GL1420625	Pectinesterase	Pretreatment	Bacteroidetes	Bacteroidia	Bacteroidales	Bacteroidaceae	Bacteroides
GL1423392	Pectinesterase	Pretreatment	Bacteroidetes	Bacteroidia	Bacteroidales	Bacteroidaceae	Bacteroides
GL1479820	Pectinesterase	Pretreatment	Bacteroidetes	Bacteroidia	Bacteroidales	Bacteroidaceae	Bacteroides
GL1792457	Pectinesterase	Pretreatment	Bacteroidetes	Bacteroidia	Bacteroidales	Bacteroidaceae	Bacteroides
GL1804734	Pectinesterase	Pretreatment	Bacteroidetes	Bacteroidia	Bacteroidales	Bacteroidaceae	Bacteroides
GL1887777	Pectinesterase	Pretreatment	Bacteroidetes	Bacteroidia	Bacteroidales	Bacteroidaceae	Bacteroides
GL1905081	Pectinesterase	Pretreatment	Bacteroidetes	Bacteroidia	Bacteroidales	Bacteroidaceae	Bacteroides
GL1583412	Pectinesterase	Pretreatment	Bacteroidetes	Bacteroidia	Bacteroidales	Bacteroidaceae	Bacteroides
GL1620841	Pectinesterase	Pretreatment	Bacteroidetes	Bacteroidia	Bacteroidales	Bacteroidaceae	Bacteroides
GL2218271	Pectinesterase	Pretreatment	Bacteroidetes	Bacteroidia	Bacteroidales	Bacteroidaceae	Bacteroides
GL2222394	Pectinesterase	Pretreatment	Bacteroidetes	Bacteroidia	Bacteroidales	Bacteroidaceae	Bacteroides
GL2241362	Pectinesterase	Pretreatment	Bacteroidetes	Bacteroidia	Bacteroidales	Bacteroidaceae	Bacteroides
GL2257823	Pectinesterase	Pretreatment	Bacteroidetes	Bacteroidia	Bacteroidales	Bacteroidaceae	Bacteroides
GL2384318	Pectinesterase	Pretreatment	Bacteroidetes	Bacteroidia	Bacteroidales	Bacteroidaceae	Bacteroides
GL2450095	Pectinesterase	Pretreatment	Bacteroidetes	Bacteroidia	Bacteroidales	Bacteroidaceae	Bacteroides
GL2495940	Pectinesterase	Pretreatment	Bacteroidetes	Bacteroidia	Bacteroidales	Bacteroidaceae	Bacteroides
GL2497018	Pectinesterase	Pretreatment	Bacteroidetes	Bacteroidia	Bacteroidales	Bacteroidaceae	Bacteroides
GL2505585	Pectinesterase	Pretreatment	Bacteroidetes	Bacteroidia	Bacteroidales	Bacteroidaceae	Bacteroides
GL2553146	Pectinesterase	Pretreatment	Bacteroidetes	Bacteroidia	Bacteroidales	Bacteroidaceae	Bacteroides
GL2717581	Pectinesterase	Pretreatment	Bacteroidetes	Bacteroidia	Bacteroidales	Bacteroidaceae	Bacteroides
GL2729438	Pectinesterase	Pretreatment	Bacteroidetes	Bacteroidia	Bacteroidales	Bacteroidaceae	Bacteroides
GL2803330	Pectinesterase	Pretreatment	Bacteroidetes	Bacteroidia	Bacteroidales	Bacteroidaceae	Bacteroides
GL2920691	Pectinesterase	Pretreatment	Bacteroidetes	Bacteroidia	Bacteroidales	Bacteroidaceae	Bacteroides
GL3046111	Pectinesterase	Pretreatment	Bacteroidetes	Bacteroidia	Bacteroidales	Bacteroidaceae	Bacteroides
GL3078098	Pectinesterase	Pretreatment	Bacteroidetes	Bacteroidia	Bacteroidales	Bacteroidaceae	Bacteroides
GL3081877	Pectinesterase	Pretreatment	Bacteroidetes	Bacteroidia	Bacteroidales	Bacteroidaceae	Bacteroides
GL3181215	Pectinesterase	Pretreatment	Bacteroidetes	Bacteroidia	Bacteroidales	Bacteroidaceae	Bacteroides
GL3216018	Pectinesterase	Pretreatment	Bacteroidetes	Bacteroidia	Bacteroidales	Bacteroidaceae	Bacteroides
GL3344860	Pectinesterase	Pretreatment	Bacteroidetes	Bacteroidia	Bacteroidales	Bacteroidaceae	Bacteroides
GL3434619	Pectinesterase	Pretreatment	Bacteroidetes	Bacteroidia	Bacteroidales	Bacteroidaceae	Bacteroides
GL3527586	Pectinesterase	Pretreatment	Bacteroidetes	Bacteroidia	Bacteroidales	Bacteroidaceae	Bacteroides
GL3532174	Pectinesterase	Pretreatment	Bacteroidetes	Bacteroidia	Bacteroidales	Bacteroidaceae	Bacteroides
GL3661986	Pectinesterase	Pretreatment	Bacteroidetes	Bacteroidia	Bacteroidales	Bacteroidaceae	Bacteroides
GL3663349	Pectinesterase	Pretreatment	Bacteroidetes	Bacteroidia	Bacteroidales	Bacteroidaceae	Bacteroides
GL3722748	Pectinesterase	Pretreatment	Bacteroidetes	Bacteroidia	Bacteroidales	Bacteroidaceae	Bacteroides
GL3733359	Pectinesterase	Pretreatment	Bacteroidetes	Bacteroidia	Bacteroidales	Bacteroidaceae	Bacteroides
GL3886414	Pectinesterase	Pretreatment	Bacteroidetes	Bacteroidia	Bacteroidales	Bacteroidaceae	Bacteroides
GL3930546	Pectinesterase	Pretreatment	Bacteroidetes	Bacteroidia	Bacteroidales	Bacteroidaceae	Bacteroides
GL3968522	Pectinesterase	Pretreatment	Bacteroidetes	Bacteroidia	Bacteroidales	Bacteroidaceae	Bacteroides
GL4001455	Pectinesterase	Pretreatment	Bacteroidetes	Bacteroidia	Bacteroidales	Bacteroidaceae	Bacteroides
GL4087415	Pectinesterase	Pretreatment	Bacteroidetes	Bacteroidia	Bacteroidales	Bacteroidaceae	Bacteroides
GL4285531	Pectinesterase	Pretreatment	Bacteroidetes	Bacteroidia	Bacteroidales	Bacteroidaceae	Bacteroides
GL4288149	Pectinesterase	Pretreatment	Bacteroidetes	Bacteroidia	Bacteroidales	Bacteroidaceae	Bacteroides
GL4462892	Pectinesterase	Pretreatment	Bacteroidetes	Bacteroidia	Bacteroidales	Bacteroidaceae	Bacteroides
GL4467488	Pectinesterase	Pretreatment	Bacteroidetes	Bacteroidia	Bacteroidales	Bacteroidaceae	Bacteroides
GL4711400	Pectinesterase	Pretreatment	Bacteroidetes	Bacteroidia	Bacteroidales	Bacteroidaceae	Bacteroides
GL4898384	Pectinesterase	Pretreatment	Bacteroidetes	Bacteroidia	Bacteroidales	Bacteroidaceae	Bacteroides
GL5023342	Pectinesterase	Pretreatment	Bacteroidetes	Bacteroidia	Bacteroidales	Bacteroidaceae	Bacteroides
GL5083406	Pectinesterase	Pretreatment	Bacteroidetes	Bacteroidia	Bacteroidales	Bacteroidaceae	Bacteroides
GL5651238	Pectinesterase	Pretreatment	Bacteroidetes	Bacteroidia	Bacteroidales	Bacteroidaceae	Bacteroides
GL5766079	Pectinesterase	Pretreatment	Bacteroidetes	Bacteroidia	Bacteroidales	Bacteroidaceae	Bacteroides
GL0810008	Pectinesterase	Pretreatment	ActinobacteriaActinobacteria		Bifidobacteriales	Bifidobacteriaceae	Bifidobacterium
GL1457073	Pectinesterase	Pretreatment	ActinobacteriaActinobacteria		Bifidobacteriales	Bifidobacteriaceae	Bifidobacterium
GL2332839	Pectinesterase	Pretreatment	ActinobacteriaActinobacteria		Bifidobacteriales	Bifidobacteriaceae	Bifidobacterium
GL1696369	Pectinesterase	Pretreatment	Proteobacteria	Alphaproteobacteria	Caulobacterales	Caulobacteraceae	Caulobacter
GL3470776	Pectinesterase	Pretreatment	Proteobacteria	Alphaproteobacteria	Caulobacterales	Caulobacteraceae	Caulobacter
GL2054028	Pectinesterase	Pretreatment	Proteobacteria	Gammaproteobacteria	Cellvibrionales	Cellvibrionaceae	Gilvimarinus
GL0020418	Pectinesterase	Pretreatment	Proteobacteria	Gammaproteobacteria	Cellvibrionales	Cellvibrionaceae	Marinimicrobium
GL0978805	Pectinesterase	Pretreatment	Proteobacteria	Gammaproteobacteria	Cellvibrionales	Cellvibrionaceae	Marinimicrobium
GL5290022	Pectinesterase	Pretreatment	Proteobacteria	Gammaproteobacteria	Cellvibrionales	Cellvibrionaceae	Marinimicrobium
GL2780158	Pectinesterase	Pretreatment	Bacteroidetes	Chitinophagia	Chitinophagales	Chitinophagaceae	Chitinophaga
GL3806972	Pectinesterase	Pretreatment	Verrucomicrobia	Spartobacteria	Chthoniobacterales	Chthoniobacteraceae	Chthoniobacter
GL0510843	Pectinesterase	Pretreatment	Firmicutes	Clostridia	Clostridiales	Clostridiaceae	Butyricicoccus
GL1249369	Pectinesterase	Pretreatment	Firmicutes	Clostridia	Clostridiales	Clostridiaceae	Butyricicoccus
GL1448261	Pectinesterase	Pretreatment	Firmicutes	Clostridia	Clostridiales	Clostridiaceae	Butyricicoccus
GL1804546	Pectinesterase	Pretreatment	Firmicutes	Clostridia	Clostridiales	Clostridiaceae	Butyricicoccus
GL2035472	Pectinesterase	Pretreatment	Firmicutes	Clostridia	Clostridiales	Clostridiaceae	Butyricicoccus
GL2425343	Pectinesterase	Pretreatment	Firmicutes	Clostridia	Clostridiales	Clostridiaceae	Butyricicoccus
GL2500109	Pectinesterase	Pretreatment	Firmicutes	Clostridia	Clostridiales	Clostridiaceae	Butyricicoccus
GL2505920	Pectinesterase	Pretreatment	Firmicutes	Clostridia	Clostridiales	Clostridiaceae	Butyricicoccus
GL3264049	Pectinesterase	Pretreatment	Firmicutes	Clostridia	Clostridiales	Clostridiaceae	Butyricicoccus
GL4323353	Pectinesterase	Pretreatment	Firmicutes	Clostridia	Clostridiales	Clostridiaceae	Butyricicoccus
GL0591613	Pectinesterase	Pretreatment	Firmicutes	Clostridia	Clostridiales	Clostridiaceae	Clostridium
GL0995192	Pectinesterase	Pretreatment	Firmicutes	Clostridia	Clostridiales	Clostridiaceae	Clostridium
GL1048132	Pectinesterase	Pretreatment	Firmicutes	Clostridia	Clostridiales	Clostridiaceae	Clostridium
GL1136722	Pectinesterase	Pretreatment	Firmicutes	Clostridia	Clostridiales	Clostridiaceae	Clostridium
GL1863367	Pectinesterase	Pretreatment	Firmicutes	Clostridia	Clostridiales	Clostridiaceae	Clostridium
GL2143237	Pectinesterase	Pretreatment	Firmicutes	Clostridia	Clostridiales	Clostridiaceae	Clostridium
GL2211273	Pectinesterase	Pretreatment	Firmicutes	Clostridia	Clostridiales	Clostridiaceae	Clostridium
GL2338748	Pectinesterase	Pretreatment	Firmicutes	Clostridia	Clostridiales	Clostridiaceae	Clostridium
GL2356021	Pectinesterase	Pretreatment	Firmicutes	Clostridia	Clostridiales	Clostridiaceae	Clostridium
GL2447662	Pectinesterase	Pretreatment	Firmicutes	Clostridia	Clostridiales	Clostridiaceae	Clostridium
GL2922574	Pectinesterase	Pretreatment	Firmicutes	Clostridia	Clostridiales	Clostridiaceae	Clostridium
GL3049178	Pectinesterase	Pretreatment	Firmicutes	Clostridia	Clostridiales	Clostridiaceae	Clostridium
GL3231377	Pectinesterase	Pretreatment	Firmicutes	Clostridia	Clostridiales	Clostridiaceae	Clostridium
GL3326038	Pectinesterase	Pretreatment	Firmicutes	Clostridia	Clostridiales	Clostridiaceae	Clostridium
GL3403203	Pectinesterase	Pretreatment	Firmicutes	Clostridia	Clostridiales	Clostridiaceae	Clostridium
GL4198305	Pectinesterase	Pretreatment	Firmicutes	Clostridia	Clostridiales	Clostridiaceae	Clostridium
GL4226243	Pectinesterase	Pretreatment	Firmicutes	Clostridia	Clostridiales	Clostridiaceae	Clostridium
GL4338816	Pectinesterase	Pretreatment	Firmicutes	Clostridia	Clostridiales	Clostridiaceae	Clostridium
GL4421144	Pectinesterase	Pretreatment	Firmicutes	Clostridia	Clostridiales	Clostridiaceae	Clostridium
GL4505512	Pectinesterase	Pretreatment	Firmicutes	Clostridia	Clostridiales	Clostridiaceae	Clostridium
GL1366365	Pectinesterase	Pretreatment	Firmicutes	Clostridia	Clostridiales	Clostridiales Family XII. Incertae Sedis	Fusibacter
GL4490279	Pectinesterase	Pretreatment	Actinobacteria	Coriobacteriia	Coriobacteriales	Coriobacteriaceae	Collinsella
GL1443961	Pectinesterase	Pretreatment	Bacteroidetes	Flavobacteriia	Flavobacteriales	Crocinitomicaceae	Fluviicola
GL3850492	Pectinesterase	Pretreatment	Bacteroidetes	Cytophagia	Cytophagales	Cytophagaceae	Arcicella
GL0591367	Pectinesterase	Pretreatment	Bacteroidetes	Cytophagia	Cytophagales	Cytophagaceae	Cytophaga
GL1340751	Pectinesterase	Pretreatment	Bacteroidetes	Cytophagia	Cytophagales	Cytophagaceae	Cytophaga
GL1910932	Pectinesterase	Pretreatment	Bacteroidetes	Cytophagia	Cytophagales	Cytophagaceae	Cytophaga
GL1630323	Pectinesterase	Pretreatment	Bacteroidetes	Cytophagia	Cytophagales	Cytophagaceae	Cytophaga
GL4346380	Pectinesterase	Pretreatment	Bacteroidetes	Cytophagia	Cytophagales	Cytophagaceae	Cytophaga
GL1879001	Pectinesterase	Pretreatment	Proteobacteria	Deltaproteobacteria	Desulfobacterales	Desulfobacteraceae	Desulfamplus
GL3359093	Pectinesterase	Pretreatment	Proteobacteria	Deltaproteobacteria	Desulfobacterales	Desulfobacteraceae	Desulfamplus
GL1877044	Pectinesterase	Pretreatment	Bacteroidetes	Bacteroidia	Bacteroidales	Dysgonamonadaceae	Dysgonomonas
GL2263260	Pectinesterase	Pretreatment	Bacteroidetes	Bacteroidia	Bacteroidales	Dysgonamonadaceae	Dysgonomonas
GL5552816	Pectinesterase	Pretreatment	Bacteroidetes	Bacteroidia	Bacteroidales	Dysgonamonadaceae	Dysgonomonas
GL2672980	Pectinesterase	Pretreatment	Proteobacteria	Gammaproteobacteria	Enterobacterales	Enterobacteriaceae	Enterobacter
GL3366795	Pectinesterase	Pretreatment	Proteobacteria	Gammaproteobacteria	Enterobacterales	Enterobacteriaceae	Escherichia
GL2514027	Pectinesterase	Pretreatment	Firmicutes	Erysipelotrichia	Erysipelotrichales	Erysipelotrichaceae	Erysipelatoclostridium
GL3788992	Pectinesterase	Pretreatment	Firmicutes	Erysipelotrichia	Erysipelotrichales	Erysipelotrichaceae	Erysipelatoclostridium
GL0584846	Pectinesterase	Pretreatment	Firmicutes	Clostridia	Clostridiales	Eubacteriaceae	Eubacterium
GL1421759	Pectinesterase	Pretreatment	Firmicutes	Clostridia	Clostridiales	Eubacteriaceae	Eubacterium
GL1466848	Pectinesterase	Pretreatment	Firmicutes	Clostridia	Clostridiales	Eubacteriaceae	Eubacterium
GL1885773	Pectinesterase	Pretreatment	Firmicutes	Clostridia	Clostridiales	Eubacteriaceae	Eubacterium
GL3805911	Pectinesterase	Pretreatment	Firmicutes	Clostridia	Clostridiales	Eubacteriaceae	Eubacterium
GL3811843	Pectinesterase	Pretreatment	Firmicutes	Clostridia	Clostridiales	Eubacteriaceae	Eubacterium
GL3818787	Pectinesterase	Pretreatment	Firmicutes	Clostridia	Clostridiales	Eubacteriaceae	Eubacterium
GL4210428	Pectinesterase	Pretreatment	Firmicutes	Clostridia	Clostridiales	Eubacteriaceae	Eubacterium
GL4469656	Pectinesterase	Pretreatment	Firmicutes	Clostridia	Clostridiales	Eubacteriaceae	Eubacterium
GL0586092	Pectinesterase	Pretreatment	Fibrobacteres	Fibrobacteria	Fibrobacterales	Fibrobacteraceae	Fibrobacter
GL0586093	Pectinesterase	Pretreatment	Fibrobacteres	Fibrobacteria	Fibrobacterales	Fibrobacteraceae	Fibrobacter
GL0725294	Pectinesterase	Pretreatment	Fibrobacteres	Fibrobacteria	Fibrobacterales	Fibrobacteraceae	Fibrobacter
GL0903891	Pectinesterase	Pretreatment	Fibrobacteres	Fibrobacteria	Fibrobacterales	Fibrobacteraceae	Fibrobacter
GL0910478	Pectinesterase	Pretreatment	Fibrobacteres	Fibrobacteria	Fibrobacterales	Fibrobacteraceae	Fibrobacter
GL0912962	Pectinesterase	Pretreatment	Fibrobacteres	Fibrobacteria	Fibrobacterales	Fibrobacteraceae	Fibrobacter
GL0942647	Pectinesterase	Pretreatment	Fibrobacteres	Fibrobacteria	Fibrobacterales	Fibrobacteraceae	Fibrobacter
GL0976296	Pectinesterase	Pretreatment	Fibrobacteres	Fibrobacteria	Fibrobacterales	Fibrobacteraceae	Fibrobacter
GL1214741	Pectinesterase	Pretreatment	Fibrobacteres	Fibrobacteria	Fibrobacterales	Fibrobacteraceae	Fibrobacter
GL1280390	Pectinesterase	Pretreatment	Fibrobacteres	Fibrobacteria	Fibrobacterales	Fibrobacteraceae	Fibrobacter
GL1784063	Pectinesterase	Pretreatment	Fibrobacteres	Fibrobacteria	Fibrobacterales	Fibrobacteraceae	Fibrobacter
GL1804233	Pectinesterase	Pretreatment	Fibrobacteres	Fibrobacteria	Fibrobacterales	Fibrobacteraceae	Fibrobacter
GL2139414	Pectinesterase	Pretreatment	Fibrobacteres	Fibrobacteria	Fibrobacterales	Fibrobacteraceae	Fibrobacter
GL2177572	Pectinesterase	Pretreatment	Fibrobacteres	Fibrobacteria	Fibrobacterales	Fibrobacteraceae	Fibrobacter
GL2325068	Pectinesterase	Pretreatment	Fibrobacteres	Fibrobacteria	Fibrobacterales	Fibrobacteraceae	Fibrobacter
GL2626202	Pectinesterase	Pretreatment	Fibrobacteres	Fibrobacteria	Fibrobacterales	Fibrobacteraceae	Fibrobacter
GL2757274	Pectinesterase	Pretreatment	Fibrobacteres	Fibrobacteria	Fibrobacterales	Fibrobacteraceae	Fibrobacter
GL2828001	Pectinesterase	Pretreatment	Fibrobacteres	Fibrobacteria	Fibrobacterales	Fibrobacteraceae	Fibrobacter
GL2921025	Pectinesterase	Pretreatment	Fibrobacteres	Fibrobacteria	Fibrobacterales	Fibrobacteraceae	Fibrobacter
GL4260258	Pectinesterase	Pretreatment	Fibrobacteres	Fibrobacteria	Fibrobacterales	Fibrobacteraceae	Fibrobacter
GL4856991	Pectinesterase	Pretreatment	Fibrobacteres	Fibrobacteria	Fibrobacterales	Fibrobacteraceae	Fibrobacter
GL5178080	Pectinesterase	Pretreatment	Fibrobacteres	Fibrobacteria	Fibrobacterales	Fibrobacteraceae	Fibrobacter
GL0700377	Pectinesterase	Pretreatment	Bacteroidetes	Flavobacteriia	Flavobacteriales	Flavobacteriaceae	Chryseobacterium
GL2427695	Pectinesterase	Pretreatment	Bacteroidetes	Flavobacteriia	Flavobacteriales	Flavobacteriaceae	Chryseobacterium
GL0904302	Pectinesterase	Pretreatment	Bacteroidetes	Flavobacteriia	Flavobacteriales	Flavobacteriaceae	Flavobacterium
GL2150341	Pectinesterase	Pretreatment	Bacteroidetes	Flavobacteriia	Flavobacteriales	Flavobacteriaceae	Flavobacterium
GL2252172	Pectinesterase	Pretreatment	Bacteroidetes	Flavobacteriia	Flavobacteriales	Flavobacteriaceae	Flavobacterium
GL3250017	Pectinesterase	Pretreatment	Bacteroidetes	Flavobacteriia	Flavobacteriales	Flavobacteriaceae	Flavobacterium
GL3795550	Pectinesterase	Pretreatment	Bacteroidetes	Flavobacteriia	Flavobacteriales	Flavobacteriaceae	Flavobacterium
GL2658903	Pectinesterase	Pretreatment	Bacteroidetes	Flavobacteriia	Flavobacteriales	Flavobacteriaceae	Muricauda
GL0702341	Pectinesterase	Pretreatment	Fusobacteria	Fusobacteriia	Fusobacteriales	Fusobacteriaceae	Fusobacterium
GL1285897	Pectinesterase	Pretreatment	Fusobacteria	Fusobacteriia	Fusobacteriales	Fusobacteriaceae	Fusobacterium
GL1365827	Pectinesterase	Pretreatment	Fusobacteria	Fusobacteriia	Fusobacteriales	Fusobacteriaceae	Fusobacterium
GL1435763	Pectinesterase	Pretreatment	Fusobacteria	Fusobacteriia	Fusobacteriales	Fusobacteriaceae	Fusobacterium
GL1653634	Pectinesterase	Pretreatment	Fusobacteria	Fusobacteriia	Fusobacteriales	Fusobacteriaceae	Fusobacterium
GL2095375	Pectinesterase	Pretreatment	Fusobacteria	Fusobacteriia	Fusobacteriales	Fusobacteriaceae	Fusobacterium
GL0770017	Pectinesterase	Pretreatment	Firmicutes	Clostridia	Halanaerobiales	Halobacteroidaceae	Orenia
GL1242568	Pectinesterase	Pretreatment	Firmicutes	Clostridia	Halanaerobiales	Halobacteroidaceae	Orenia
GL1376490	Pectinesterase	Pretreatment	Firmicutes	Clostridia	Halanaerobiales	Halobacteroidaceae	Orenia
GL2808674	Pectinesterase	Pretreatment	Firmicutes	Clostridia	Halanaerobiales	Halobacteroidaceae	Orenia
GL3484741	Pectinesterase	Pretreatment	Firmicutes	Clostridia	Halanaerobiales	Halobacteroidaceae	Orenia
GL4922376	Pectinesterase	Pretreatment	Firmicutes	Clostridia	Halanaerobiales	Halobacteroidaceae	Orenia
GL4779610	Pectinesterase	Pretreatment	Proteobacteria	Epsilonproteobacteria	Campylobacterales	Helicobacteraceae	Helicobacter
GL1747274	Pectinesterase	Pretreatment	Bacteroidetes	Cytophagia	Cytophagales	Hymenobacteraceae	Hymenobacter
GL1616260	Pectinesterase	Pretreatment	Bacteroidetes	Cytophagia	Cytophagales	Hymenobacteraceae	Hymenobacter
GL3439383	Pectinesterase	Pretreatment	Bacteroidetes	Cytophagia	Cytophagales	Hymenobacteraceae	Pontibacter
GL0880048	Pectinesterase	Pretreatment	Firmicutes	Clostridia	Clostridiales	Lachnospiraceae	Acetatifactor
GL4633553	Pectinesterase	Pretreatment	Firmicutes	Clostridia	Clostridiales	Lachnospiraceae	Anaerotignum
GL1412315	Pectinesterase	Pretreatment	Firmicutes	Clostridia	Clostridiales	Lachnospiraceae	Blautia
GL2648718	Pectinesterase	Pretreatment	Firmicutes	Clostridia	Clostridiales	Lachnospiraceae	Blautia
GL4838175	Pectinesterase	Pretreatment	Firmicutes	Clostridia	Clostridiales	Lachnospiraceae	Blautia
GL5441096	Pectinesterase	Pretreatment	Firmicutes	Clostridia	Clostridiales	Lachnospiraceae	Blautia
GL0414353	Pectinesterase	Pretreatment	Firmicutes	Clostridia	Clostridiales	Lachnospiraceae	Butyrivibrio
GL0570644	Pectinesterase	Pretreatment	Firmicutes	Clostridia	Clostridiales	Lachnospiraceae	Butyrivibrio
GL0580570	Pectinesterase	Pretreatment	Firmicutes	Clostridia	Clostridiales	Lachnospiraceae	Butyrivibrio
GL0581230	Pectinesterase	Pretreatment	Firmicutes	Clostridia	Clostridiales	Lachnospiraceae	Butyrivibrio
GL0623492	Pectinesterase	Pretreatment	Firmicutes	Clostridia	Clostridiales	Lachnospiraceae	Butyrivibrio
GL0710297	Pectinesterase	Pretreatment	Firmicutes	Clostridia	Clostridiales	Lachnospiraceae	Butyrivibrio
GL0747498	Pectinesterase	Pretreatment	Firmicutes	Clostridia	Clostridiales	Lachnospiraceae	Butyrivibrio
GL0789269	Pectinesterase	Pretreatment	Firmicutes	Clostridia	Clostridiales	Lachnospiraceae	Butyrivibrio
GL0805257	Pectinesterase	Pretreatment	Firmicutes	Clostridia	Clostridiales	Lachnospiraceae	Butyrivibrio
GL0868555	Pectinesterase	Pretreatment	Firmicutes	Clostridia	Clostridiales	Lachnospiraceae	Butyrivibrio
GL0951185	Pectinesterase	Pretreatment	Firmicutes	Clostridia	Clostridiales	Lachnospiraceae	Butyrivibrio
GL0964333	Pectinesterase	Pretreatment	Firmicutes	Clostridia	Clostridiales	Lachnospiraceae	Butyrivibrio
GL0980502	Pectinesterase	Pretreatment	Firmicutes	Clostridia	Clostridiales	Lachnospiraceae	Butyrivibrio
GL0986021	Pectinesterase	Pretreatment	Firmicutes	Clostridia	Clostridiales	Lachnospiraceae	Butyrivibrio
GL0987561	Pectinesterase	Pretreatment	Firmicutes	Clostridia	Clostridiales	Lachnospiraceae	Butyrivibrio
GL1045102	Pectinesterase	Pretreatment	Firmicutes	Clostridia	Clostridiales	Lachnospiraceae	Butyrivibrio
GL1054460	Pectinesterase	Pretreatment	Firmicutes	Clostridia	Clostridiales	Lachnospiraceae	Butyrivibrio
GL1059399	Pectinesterase	Pretreatment	Firmicutes	Clostridia	Clostridiales	Lachnospiraceae	Butyrivibrio
GL1176047	Pectinesterase	Pretreatment	Firmicutes	Clostridia	Clostridiales	Lachnospiraceae	Butyrivibrio
GL1204066	Pectinesterase	Pretreatment	Firmicutes	Clostridia	Clostridiales	Lachnospiraceae	Butyrivibrio
GL1210335	Pectinesterase	Pretreatment	Firmicutes	Clostridia	Clostridiales	Lachnospiraceae	Butyrivibrio
GL1371494	Pectinesterase	Pretreatment	Firmicutes	Clostridia	Clostridiales	Lachnospiraceae	Butyrivibrio
GL1377617	Pectinesterase	Pretreatment	Firmicutes	Clostridia	Clostridiales	Lachnospiraceae	Butyrivibrio
GL1397495	Pectinesterase	Pretreatment	Firmicutes	Clostridia	Clostridiales	Lachnospiraceae	Butyrivibrio
GL1656676	Pectinesterase	Pretreatment	Firmicutes	Clostridia	Clostridiales	Lachnospiraceae	Butyrivibrio
GL1821604	Pectinesterase	Pretreatment	Firmicutes	Clostridia	Clostridiales	Lachnospiraceae	Butyrivibrio
GL1841631	Pectinesterase	Pretreatment	Firmicutes	Clostridia	Clostridiales	Lachnospiraceae	Butyrivibrio
GL1923002	Pectinesterase	Pretreatment	Firmicutes	Clostridia	Clostridiales	Lachnospiraceae	Butyrivibrio
GL1930990	Pectinesterase	Pretreatment	Firmicutes	Clostridia	Clostridiales	Lachnospiraceae	Butyrivibrio
GL1937183	Pectinesterase	Pretreatment	Firmicutes	Clostridia	Clostridiales	Lachnospiraceae	Butyrivibrio
GL1950246	Pectinesterase	Pretreatment	Firmicutes	Clostridia	Clostridiales	Lachnospiraceae	Butyrivibrio
GL2012562	Pectinesterase	Pretreatment	Firmicutes	Clostridia	Clostridiales	Lachnospiraceae	Butyrivibrio
GL1534201	Pectinesterase	Pretreatment	Firmicutes	Clostridia	Clostridiales	Lachnospiraceae	Butyrivibrio
GL1643639	Pectinesterase	Pretreatment	Firmicutes	Clostridia	Clostridiales	Lachnospiraceae	Butyrivibrio
GL1652643	Pectinesterase	Pretreatment	Firmicutes	Clostridia	Clostridiales	Lachnospiraceae	Butyrivibrio
GL2056092	Pectinesterase	Pretreatment	Firmicutes	Clostridia	Clostridiales	Lachnospiraceae	Butyrivibrio
GL2227848	Pectinesterase	Pretreatment	Firmicutes	Clostridia	Clostridiales	Lachnospiraceae	Butyrivibrio
GL2260394	Pectinesterase	Pretreatment	Firmicutes	Clostridia	Clostridiales	Lachnospiraceae	Butyrivibrio
GL2391253	Pectinesterase	Pretreatment	Firmicutes	Clostridia	Clostridiales	Lachnospiraceae	Butyrivibrio
GL2410833	Pectinesterase	Pretreatment	Firmicutes	Clostridia	Clostridiales	Lachnospiraceae	Butyrivibrio
GL2526645	Pectinesterase	Pretreatment	Firmicutes	Clostridia	Clostridiales	Lachnospiraceae	Butyrivibrio
GL2538274	Pectinesterase	Pretreatment	Firmicutes	Clostridia	Clostridiales	Lachnospiraceae	Butyrivibrio
GL2801694	Pectinesterase	Pretreatment	Firmicutes	Clostridia	Clostridiales	Lachnospiraceae	Butyrivibrio
GL2822221	Pectinesterase	Pretreatment	Firmicutes	Clostridia	Clostridiales	Lachnospiraceae	Butyrivibrio
GL2867492	Pectinesterase	Pretreatment	Firmicutes	Clostridia	Clostridiales	Lachnospiraceae	Butyrivibrio
GL2999184	Pectinesterase	Pretreatment	Firmicutes	Clostridia	Clostridiales	Lachnospiraceae	Butyrivibrio
GL2999686	Pectinesterase	Pretreatment	Firmicutes	Clostridia	Clostridiales	Lachnospiraceae	Butyrivibrio
GL3110380	Pectinesterase	Pretreatment	Firmicutes	Clostridia	Clostridiales	Lachnospiraceae	Butyrivibrio
GL3128234	Pectinesterase	Pretreatment	Firmicutes	Clostridia	Clostridiales	Lachnospiraceae	Butyrivibrio
GL3263502	Pectinesterase	Pretreatment	Firmicutes	Clostridia	Clostridiales	Lachnospiraceae	Butyrivibrio
GL3266150	Pectinesterase	Pretreatment	Firmicutes	Clostridia	Clostridiales	Lachnospiraceae	Butyrivibrio
GL3612761	Pectinesterase	Pretreatment	Firmicutes	Clostridia	Clostridiales	Lachnospiraceae	Butyrivibrio
GL3699951	Pectinesterase	Pretreatment	Firmicutes	Clostridia	Clostridiales	Lachnospiraceae	Butyrivibrio
GL3701388	Pectinesterase	Pretreatment	Firmicutes	Clostridia	Clostridiales	Lachnospiraceae	Butyrivibrio
GL3723272	Pectinesterase	Pretreatment	Firmicutes	Clostridia	Clostridiales	Lachnospiraceae	Butyrivibrio
GL3801814	Pectinesterase	Pretreatment	Firmicutes	Clostridia	Clostridiales	Lachnospiraceae	Butyrivibrio
GL3891422	Pectinesterase	Pretreatment	Firmicutes	Clostridia	Clostridiales	Lachnospiraceae	Butyrivibrio
GL4134364	Pectinesterase	Pretreatment	Firmicutes	Clostridia	Clostridiales	Lachnospiraceae	Butyrivibrio
GL4291586	Pectinesterase	Pretreatment	Firmicutes	Clostridia	Clostridiales	Lachnospiraceae	Butyrivibrio
GL4420867	Pectinesterase	Pretreatment	Firmicutes	Clostridia	Clostridiales	Lachnospiraceae	Butyrivibrio
GL4564572	Pectinesterase	Pretreatment	Firmicutes	Clostridia	Clostridiales	Lachnospiraceae	Butyrivibrio
GL4765704	Pectinesterase	Pretreatment	Firmicutes	Clostridia	Clostridiales	Lachnospiraceae	Butyrivibrio
GL4879215	Pectinesterase	Pretreatment	Firmicutes	Clostridia	Clostridiales	Lachnospiraceae	Butyrivibrio
GL5110196	Pectinesterase	Pretreatment	Firmicutes	Clostridia	Clostridiales	Lachnospiraceae	Butyrivibrio
GL5279308	Pectinesterase	Pretreatment	Firmicutes	Clostridia	Clostridiales	Lachnospiraceae	Butyrivibrio
GL5304049	Pectinesterase	Pretreatment	Firmicutes	Clostridia	Clostridiales	Lachnospiraceae	Butyrivibrio
GL1729424	Pectinesterase	Pretreatment	Firmicutes	Clostridia	Clostridiales	Lachnospiraceae	Faecalicatena
GL1281155	Pectinesterase	Pretreatment	Firmicutes	Clostridia	Clostridiales	Lachnospiraceae	Lachnoclostridium
GL1496237	Pectinesterase	Pretreatment	Firmicutes	Clostridia	Clostridiales	Lachnospiraceae	Lachnoclostridium
GL1998933	Pectinesterase	Pretreatment	Firmicutes	Clostridia	Clostridiales	Lachnospiraceae	Lachnoclostridium
GL2158278	Pectinesterase	Pretreatment	Firmicutes	Clostridia	Clostridiales	Lachnospiraceae	Lachnoclostridium
GL2245752	Pectinesterase	Pretreatment	Firmicutes	Clostridia	Clostridiales	Lachnospiraceae	Lachnoclostridium
GL2478564	Pectinesterase	Pretreatment	Firmicutes	Clostridia	Clostridiales	Lachnospiraceae	Lachnoclostridium
GL2879538	Pectinesterase	Pretreatment	Firmicutes	Clostridia	Clostridiales	Lachnospiraceae	Lachnoclostridium
GL2897977	Pectinesterase	Pretreatment	Firmicutes	Clostridia	Clostridiales	Lachnospiraceae	Lachnoclostridium
GL1956650	Pectinesterase	Pretreatment	Firmicutes	Clostridia	Clostridiales	Lachnospiraceae	Lachnospira
GL2439979	Pectinesterase	Pretreatment	Firmicutes	Clostridia	Clostridiales	Lachnospiraceae	Lachnospira
GL4228396	Pectinesterase	Pretreatment	Firmicutes	Clostridia	Clostridiales	Lachnospiraceae	Lachnospira
GL1817478	Pectinesterase	Pretreatment	Firmicutes	Clostridia	Clostridiales	Lachnospiraceae	Oribacterium
GL1859339	Pectinesterase	Pretreatment	Firmicutes	Clostridia	Clostridiales	Lachnospiraceae	Oribacterium
GL2882786	Pectinesterase	Pretreatment	Firmicutes	Clostridia	Clostridiales	Lachnospiraceae	Oribacterium
GL3203757	Pectinesterase	Pretreatment	Firmicutes	Clostridia	Clostridiales	Lachnospiraceae	Oribacterium
GL3795321	Pectinesterase	Pretreatment	Firmicutes	Clostridia	Clostridiales	Lachnospiraceae	Oribacterium
GL5349884	Pectinesterase	Pretreatment	Firmicutes	Clostridia	Clostridiales	Lachnospiraceae	Oribacterium
GL1703175	Pectinesterase	Pretreatment	Firmicutes	Clostridia	Clostridiales	Lachnospiraceae	Parasporobacterium
GL2641692	Pectinesterase	Pretreatment	Firmicutes	Clostridia	Clostridiales	Lachnospiraceae	Robinsoniella
GL1291808	Pectinesterase	Pretreatment	Bacteroidetes	Saprospiria	Saprospirales	Lewinellaceae	Lewinella
GL1784039	Pectinesterase	Pretreatment	Bacteroidetes	Saprospiria	Saprospirales	Lewinellaceae	Lewinella
GL1919849	Pectinesterase	Pretreatment	Bacteroidetes	Saprospiria	Saprospirales	Lewinellaceae	Lewinella
GL2655751	Pectinesterase	Pretreatment	Bacteroidetes	Saprospiria	Saprospirales	Lewinellaceae	Lewinella
GL2681863	Pectinesterase	Pretreatment	Bacteroidetes	Saprospiria	Saprospirales	Lewinellaceae	Lewinella
GL3043932	Pectinesterase	Pretreatment	Bacteroidetes	Saprospiria	Saprospirales	Lewinellaceae	Lewinella
GL3246987	Pectinesterase	Pretreatment	Bacteroidetes	Saprospiria	Saprospirales	Lewinellaceae	Lewinella
GL3272488	Pectinesterase	Pretreatment	Bacteroidetes	Saprospiria	Saprospirales	Lewinellaceae	Lewinella
GL3370493	Pectinesterase	Pretreatment	Bacteroidetes	Saprospiria	Saprospirales	Lewinellaceae	Lewinella
GL4270415	Pectinesterase	Pretreatment	Bacteroidetes	Saprospiria	Saprospirales	Lewinellaceae	Lewinella
GL4686975	Pectinesterase	Pretreatment	Bacteroidetes	Saprospiria	Saprospirales	Lewinellaceae	Lewinella
GL5028980	Pectinesterase	Pretreatment	Bacteroidetes	Saprospiria	Saprospirales	Lewinellaceae	Lewinella
GL5061634	Pectinesterase	Pretreatment	Bacteroidetes	Saprospiria	Saprospirales	Lewinellaceae	Lewinella
GL5504820	Pectinesterase	Pretreatment	Bacteroidetes	Saprospiria	Saprospirales	Lewinellaceae	Lewinella
GL5614948	Pectinesterase	Pretreatment	Bacteroidetes	Saprospiria	Saprospirales	Lewinellaceae	Lewinella
GL5676050	Pectinesterase	Pretreatment	Bacteroidetes	Saprospiria	Saprospirales	Lewinellaceae	Lewinella
GL3323449	Pectinesterase	Pretreatment	Bacteroidetes	Bacteroidia	Marinilabiliales	Marinilabiliaceae	Alkaliflexus
GL5272897	Pectinesterase	Pretreatment	Bacteroidetes	Bacteroidia	Marinilabiliales	Marinilabiliaceae	Alkaliflexus
GL4076885	Pectinesterase	Pretreatment	Bacteroidetes	Bacteroidia	Marinilabiliales	Marinilabiliaceae	Thermophagus
GL2665832	Pectinesterase	Pretreatment	ActinobacteriaActinobacteria		Micrococcales	Microbacteriaceae	Microbacterium
GL2872828	Pectinesterase	Pretreatment	ActinobacteriaActinobacteria		Micrococcales	Microbacteriaceae	Microbacterium
GL2987970	Pectinesterase	Pretreatment	ActinobacteriaActinobacteria		Micrococcales	Micrococcaceae	Pseudarthrobacter
GL0708066	Pectinesterase	Pretreatment	Bacteroidetes	Bacteroidia	Bacteroidales	Muribaculaceae	Muribaculum
GL0731523	Pectinesterase	Pretreatment	Bacteroidetes	Bacteroidia	Bacteroidales	Muribaculaceae	Muribaculum
GL0815067	Pectinesterase	Pretreatment	Bacteroidetes	Bacteroidia	Bacteroidales	Muribaculaceae	Muribaculum
GL0914049	Pectinesterase	Pretreatment	Bacteroidetes	Bacteroidia	Bacteroidales	Muribaculaceae	Muribaculum
GL1153094	Pectinesterase	Pretreatment	Bacteroidetes	Bacteroidia	Bacteroidales	Muribaculaceae	Muribaculum
GL1159433	Pectinesterase	Pretreatment	Bacteroidetes	Bacteroidia	Bacteroidales	Muribaculaceae	Muribaculum
GL1314172	Pectinesterase	Pretreatment	Bacteroidetes	Bacteroidia	Bacteroidales	Muribaculaceae	Muribaculum
GL1418816	Pectinesterase	Pretreatment	Bacteroidetes	Bacteroidia	Bacteroidales	Muribaculaceae	Muribaculum
GL1561974	Pectinesterase	Pretreatment	Bacteroidetes	Bacteroidia	Bacteroidales	Muribaculaceae	Muribaculum
GL1591259	Pectinesterase	Pretreatment	Bacteroidetes	Bacteroidia	Bacteroidales	Muribaculaceae	Muribaculum
GL1619636	Pectinesterase	Pretreatment	Bacteroidetes	Bacteroidia	Bacteroidales	Muribaculaceae	Muribaculum
GL2200845	Pectinesterase	Pretreatment	Bacteroidetes	Bacteroidia	Bacteroidales	Muribaculaceae	Muribaculum
GL3010757	Pectinesterase	Pretreatment	Bacteroidetes	Bacteroidia	Bacteroidales	Muribaculaceae	Muribaculum
GL3458841	Pectinesterase	Pretreatment	Bacteroidetes	Bacteroidia	Bacteroidales	Muribaculaceae	Muribaculum
GL3505886	Pectinesterase	Pretreatment	Bacteroidetes	Bacteroidia	Bacteroidales	Muribaculaceae	Muribaculum
GL3986096	Pectinesterase	Pretreatment	Bacteroidetes	Bacteroidia	Bacteroidales	Muribaculaceae	Muribaculum
GL4193307	Pectinesterase	Pretreatment	Bacteroidetes	Bacteroidia	Bacteroidales	Muribaculaceae	Muribaculum
GL4194882	Pectinesterase	Pretreatment	Bacteroidetes	Bacteroidia	Bacteroidales	Muribaculaceae	Muribaculum
GL4745614	Pectinesterase	Pretreatment	Bacteroidetes	Bacteroidia	Bacteroidales	Muribaculaceae	Muribaculum
GL5176737	Pectinesterase	Pretreatment	Bacteroidetes	Bacteroidia	Bacteroidales	Muribaculaceae	Muribaculum
GL3816240	Pectinesterase	Pretreatment	ActinobacteriaActinobacteria		Streptosporangiales	Nocardiopsaceae	Nocardiopsis
GL1787281	Pectinesterase	Pretreatment	Proteobacteria	Betaproteobacteria	Burkholderiales	Oxalobacteraceae	Massilia
GL3334997	Pectinesterase	Pretreatment	Proteobacteria	Betaproteobacteria	Burkholderiales	Oxalobacteraceae	Massilia
GL3473747	Pectinesterase	Pretreatment	Proteobacteria	Betaproteobacteria	Burkholderiales	Oxalobacteraceae	Massilia
GL4698067	Pectinesterase	Pretreatment	Proteobacteria	Betaproteobacteria	Burkholderiales	Oxalobacteraceae	Massilia
GL0983601	Pectinesterase	Pretreatment	Firmicutes	Bacilli	Bacillales	Paenibacillaceae	Aneurinibacillus
GL1094506	Pectinesterase	Pretreatment	Firmicutes	Bacilli	Bacillales	Paenibacillaceae	Paenibacillus
GL1325133	Pectinesterase	Pretreatment	Firmicutes	Bacilli	Bacillales	Paenibacillaceae	Paenibacillus
GL1325242	Pectinesterase	Pretreatment	Firmicutes	Bacilli	Bacillales	Paenibacillaceae	Paenibacillus
GL1362959	Pectinesterase	Pretreatment	Firmicutes	Bacilli	Bacillales	Paenibacillaceae	Paenibacillus
GL1385372	Pectinesterase	Pretreatment	Firmicutes	Bacilli	Bacillales	Paenibacillaceae	Paenibacillus
GL1843958	Pectinesterase	Pretreatment	Firmicutes	Bacilli	Bacillales	Paenibacillaceae	Paenibacillus
GL3258324	Pectinesterase	Pretreatment	Firmicutes	Bacilli	Bacillales	Paenibacillaceae	Paenibacillus
GL3567701	Pectinesterase	Pretreatment	Firmicutes	Bacilli	Bacillales	Paenibacillaceae	Paenibacillus
GL3698413	Pectinesterase	Pretreatment	Firmicutes	Bacilli	Bacillales	Paenibacillaceae	Paenibacillus
GL3986504	Pectinesterase	Pretreatment	Firmicutes	Bacilli	Bacillales	Paenibacillaceae	Paenibacillus
GL4094991	Pectinesterase	Pretreatment	Firmicutes	Bacilli	Bacillales	Paenibacillaceae	Paenibacillus
GL4110417	Pectinesterase	Pretreatment	Firmicutes	Bacilli	Bacillales	Paenibacillaceae	Paenibacillus
GL4266511	Pectinesterase	Pretreatment	Firmicutes	Bacilli	Bacillales	Paenibacillaceae	Paenibacillus
GL4292143	Pectinesterase	Pretreatment	Firmicutes	Bacilli	Bacillales	Paenibacillaceae	Paenibacillus
GL5540470	Pectinesterase	Pretreatment	Firmicutes	Bacilli	Bacillales	Paenibacillaceae	Paenibacillus
GL4938730	Pectinesterase	Pretreatment	Firmicutes	Bacilli	Bacillales	Paenibacillaceae	Thermobacillus
GL0960948	Pectinesterase	Pretreatment	Bacteroidetes	Bacteroidia	Bacteroidales	Paludibacteraceae	Paludibacter
GL3023281	Pectinesterase	Pretreatment	Bacteroidetes	Bacteroidia	Bacteroidales	Paludibacteraceae	Paludibacter
GL3750822	Pectinesterase	Pretreatment	Bacteroidetes	Bacteroidia	Bacteroidales	Paludibacteraceae	Paludibacter
GL3807368	Pectinesterase	Pretreatment	Bacteroidetes	Bacteroidia	Bacteroidales	Paludibacteraceae	Paludibacter
GL0966809	Pectinesterase	Pretreatment	Planctomycetes	Planctomycetia	Planctomycetales	Planctomycetaceae	Fuerstia
GL3181729	Pectinesterase	Pretreatment	Planctomycetes	Planctomycetia	Planctomycetales	Planctomycetaceae	Rhodopirellula
GL0603110	Pectinesterase	Pretreatment	Planctomycetes	Planctomycetia	Planctomycetales	Planctomycetaceae	Thermogutta
GL2280283	Pectinesterase	Pretreatment	Firmicutes	Bacilli	Bacillales	Planococcaceae	Planomicrobium
GL0509721	Pectinesterase	Pretreatment	Bacteroidetes	Bacteroidia	Bacteroidales	Prevotellaceae	Paraprevotella
GL0616358	Pectinesterase	Pretreatment	Bacteroidetes	Bacteroidia	Bacteroidales	Prevotellaceae	Paraprevotella
GL0959368	Pectinesterase	Pretreatment	Bacteroidetes	Bacteroidia	Bacteroidales	Prevotellaceae	Paraprevotella
GL1382535	Pectinesterase	Pretreatment	Bacteroidetes	Bacteroidia	Bacteroidales	Prevotellaceae	Paraprevotella
GL0362244	Pectinesterase	Pretreatment	Bacteroidetes	Bacteroidia	Bacteroidales	Prevotellaceae	Prevotella
GL0491273	Pectinesterase	Pretreatment	Bacteroidetes	Bacteroidia	Bacteroidales	Prevotellaceae	Prevotella
GL0437189	Pectinesterase	Pretreatment	Bacteroidetes	Bacteroidia	Bacteroidales	Prevotellaceae	Prevotella
GL0505356	Pectinesterase	Pretreatment	Bacteroidetes	Bacteroidia	Bacteroidales	Prevotellaceae	Prevotella
GL0508766	Pectinesterase	Pretreatment	Bacteroidetes	Bacteroidia	Bacteroidales	Prevotellaceae	Prevotella
GL0515427	Pectinesterase	Pretreatment	Bacteroidetes	Bacteroidia	Bacteroidales	Prevotellaceae	Prevotella
GL0519299	Pectinesterase	Pretreatment	Bacteroidetes	Bacteroidia	Bacteroidales	Prevotellaceae	Prevotella
GL0521636	Pectinesterase	Pretreatment	Bacteroidetes	Bacteroidia	Bacteroidales	Prevotellaceae	Prevotella
GL0522253	Pectinesterase	Pretreatment	Bacteroidetes	Bacteroidia	Bacteroidales	Prevotellaceae	Prevotella
GL0523206	Pectinesterase	Pretreatment	Bacteroidetes	Bacteroidia	Bacteroidales	Prevotellaceae	Prevotella
GL0525530	Pectinesterase	Pretreatment	Bacteroidetes	Bacteroidia	Bacteroidales	Prevotellaceae	Prevotella
GL0528839	Pectinesterase	Pretreatment	Bacteroidetes	Bacteroidia	Bacteroidales	Prevotellaceae	Prevotella
GL0530036	Pectinesterase	Pretreatment	Bacteroidetes	Bacteroidia	Bacteroidales	Prevotellaceae	Prevotella
GL0532652	Pectinesterase	Pretreatment	Bacteroidetes	Bacteroidia	Bacteroidales	Prevotellaceae	Prevotella
GL0537366	Pectinesterase	Pretreatment	Bacteroidetes	Bacteroidia	Bacteroidales	Prevotellaceae	Prevotella
GL0549554	Pectinesterase	Pretreatment	Bacteroidetes	Bacteroidia	Bacteroidales	Prevotellaceae	Prevotella
GL0550072	Pectinesterase	Pretreatment	Bacteroidetes	Bacteroidia	Bacteroidales	Prevotellaceae	Prevotella
GL0553698	Pectinesterase	Pretreatment	Bacteroidetes	Bacteroidia	Bacteroidales	Prevotellaceae	Prevotella
GL0559352	Pectinesterase	Pretreatment	Bacteroidetes	Bacteroidia	Bacteroidales	Prevotellaceae	Prevotella
GL0564342	Pectinesterase	Pretreatment	Bacteroidetes	Bacteroidia	Bacteroidales	Prevotellaceae	Prevotella
GL0564859	Pectinesterase	Pretreatment	Bacteroidetes	Bacteroidia	Bacteroidales	Prevotellaceae	Prevotella
GL0569583	Pectinesterase	Pretreatment	Bacteroidetes	Bacteroidia	Bacteroidales	Prevotellaceae	Prevotella
GL0572057	Pectinesterase	Pretreatment	Bacteroidetes	Bacteroidia	Bacteroidales	Prevotellaceae	Prevotella
GL0574436	Pectinesterase	Pretreatment	Bacteroidetes	Bacteroidia	Bacteroidales	Prevotellaceae	Prevotella
GL0574560	Pectinesterase	Pretreatment	Bacteroidetes	Bacteroidia	Bacteroidales	Prevotellaceae	Prevotella
GL0574906	Pectinesterase	Pretreatment	Bacteroidetes	Bacteroidia	Bacteroidales	Prevotellaceae	Prevotella
GL0577452	Pectinesterase	Pretreatment	Bacteroidetes	Bacteroidia	Bacteroidales	Prevotellaceae	Prevotella
GL0584287	Pectinesterase	Pretreatment	Bacteroidetes	Bacteroidia	Bacteroidales	Prevotellaceae	Prevotella
GL0586426	Pectinesterase	Pretreatment	Bacteroidetes	Bacteroidia	Bacteroidales	Prevotellaceae	Prevotella
GL0587299	Pectinesterase	Pretreatment	Bacteroidetes	Bacteroidia	Bacteroidales	Prevotellaceae	Prevotella
GL0589824	Pectinesterase	Pretreatment	Bacteroidetes	Bacteroidia	Bacteroidales	Prevotellaceae	Prevotella
GL0593013	Pectinesterase	Pretreatment	Bacteroidetes	Bacteroidia	Bacteroidales	Prevotellaceae	Prevotella
GL0594271	Pectinesterase	Pretreatment	Bacteroidetes	Bacteroidia	Bacteroidales	Prevotellaceae	Prevotella
GL0598176	Pectinesterase	Pretreatment	Bacteroidetes	Bacteroidia	Bacteroidales	Prevotellaceae	Prevotella
GL0601303	Pectinesterase	Pretreatment	Bacteroidetes	Bacteroidia	Bacteroidales	Prevotellaceae	Prevotella
GL0605055	Pectinesterase	Pretreatment	Bacteroidetes	Bacteroidia	Bacteroidales	Prevotellaceae	Prevotella
GL0605108	Pectinesterase	Pretreatment	Bacteroidetes	Bacteroidia	Bacteroidales	Prevotellaceae	Prevotella
GL0608074	Pectinesterase	Pretreatment	Bacteroidetes	Bacteroidia	Bacteroidales	Prevotellaceae	Prevotella
GL0608075	Pectinesterase	Pretreatment	Bacteroidetes	Bacteroidia	Bacteroidales	Prevotellaceae	Prevotella
GL0611490	Pectinesterase	Pretreatment	Bacteroidetes	Bacteroidia	Bacteroidales	Prevotellaceae	Prevotella
GL0612473	Pectinesterase	Pretreatment	Bacteroidetes	Bacteroidia	Bacteroidales	Prevotellaceae	Prevotella
GL0614919	Pectinesterase	Pretreatment	Bacteroidetes	Bacteroidia	Bacteroidales	Prevotellaceae	Prevotella
GL0618515	Pectinesterase	Pretreatment	Bacteroidetes	Bacteroidia	Bacteroidales	Prevotellaceae	Prevotella
GL0629562	Pectinesterase	Pretreatment	Bacteroidetes	Bacteroidia	Bacteroidales	Prevotellaceae	Prevotella
GL0632891	Pectinesterase	Pretreatment	Bacteroidetes	Bacteroidia	Bacteroidales	Prevotellaceae	Prevotella
GL0635764	Pectinesterase	Pretreatment	Bacteroidetes	Bacteroidia	Bacteroidales	Prevotellaceae	Prevotella
GL0636510	Pectinesterase	Pretreatment	Bacteroidetes	Bacteroidia	Bacteroidales	Prevotellaceae	Prevotella
GL0640648	Pectinesterase	Pretreatment	Bacteroidetes	Bacteroidia	Bacteroidales	Prevotellaceae	Prevotella
GL0641937	Pectinesterase	Pretreatment	Bacteroidetes	Bacteroidia	Bacteroidales	Prevotellaceae	Prevotella
GL0642089	Pectinesterase	Pretreatment	Bacteroidetes	Bacteroidia	Bacteroidales	Prevotellaceae	Prevotella
GL0651348	Pectinesterase	Pretreatment	Bacteroidetes	Bacteroidia	Bacteroidales	Prevotellaceae	Prevotella
GL0652778	Pectinesterase	Pretreatment	Bacteroidetes	Bacteroidia	Bacteroidales	Prevotellaceae	Prevotella
GL0658973	Pectinesterase	Pretreatment	Bacteroidetes	Bacteroidia	Bacteroidales	Prevotellaceae	Prevotella
GL0661037	Pectinesterase	Pretreatment	Bacteroidetes	Bacteroidia	Bacteroidales	Prevotellaceae	Prevotella
GL0664319	Pectinesterase	Pretreatment	Bacteroidetes	Bacteroidia	Bacteroidales	Prevotellaceae	Prevotella
GL0666770	Pectinesterase	Pretreatment	Bacteroidetes	Bacteroidia	Bacteroidales	Prevotellaceae	Prevotella
GL0669461	Pectinesterase	Pretreatment	Bacteroidetes	Bacteroidia	Bacteroidales	Prevotellaceae	Prevotella
GL0670449	Pectinesterase	Pretreatment	Bacteroidetes	Bacteroidia	Bacteroidales	Prevotellaceae	Prevotella
GL0670450	Pectinesterase	Pretreatment	Bacteroidetes	Bacteroidia	Bacteroidales	Prevotellaceae	Prevotella
GL0671281	Pectinesterase	Pretreatment	Bacteroidetes	Bacteroidia	Bacteroidales	Prevotellaceae	Prevotella
GL0674481	Pectinesterase	Pretreatment	Bacteroidetes	Bacteroidia	Bacteroidales	Prevotellaceae	Prevotella
GL0677667	Pectinesterase	Pretreatment	Bacteroidetes	Bacteroidia	Bacteroidales	Prevotellaceae	Prevotella
GL0680410	Pectinesterase	Pretreatment	Bacteroidetes	Bacteroidia	Bacteroidales	Prevotellaceae	Prevotella
GL0681620	Pectinesterase	Pretreatment	Bacteroidetes	Bacteroidia	Bacteroidales	Prevotellaceae	Prevotella
GL0684834	Pectinesterase	Pretreatment	Bacteroidetes	Bacteroidia	Bacteroidales	Prevotellaceae	Prevotella
GL0686096	Pectinesterase	Pretreatment	Bacteroidetes	Bacteroidia	Bacteroidales	Prevotellaceae	Prevotella
GL0689273	Pectinesterase	Pretreatment	Bacteroidetes	Bacteroidia	Bacteroidales	Prevotellaceae	Prevotella
GL0690340	Pectinesterase	Pretreatment	Bacteroidetes	Bacteroidia	Bacteroidales	Prevotellaceae	Prevotella
GL0691110	Pectinesterase	Pretreatment	Bacteroidetes	Bacteroidia	Bacteroidales	Prevotellaceae	Prevotella
GL0694449	Pectinesterase	Pretreatment	Bacteroidetes	Bacteroidia	Bacteroidales	Prevotellaceae	Prevotella
GL0696171	Pectinesterase	Pretreatment	Bacteroidetes	Bacteroidia	Bacteroidales	Prevotellaceae	Prevotella
GL0696172	Pectinesterase	Pretreatment	Bacteroidetes	Bacteroidia	Bacteroidales	Prevotellaceae	Prevotella
GL0698510	Pectinesterase	Pretreatment	Bacteroidetes	Bacteroidia	Bacteroidales	Prevotellaceae	Prevotella
GL0698920	Pectinesterase	Pretreatment	Bacteroidetes	Bacteroidia	Bacteroidales	Prevotellaceae	Prevotella
GL0700690	Pectinesterase	Pretreatment	Bacteroidetes	Bacteroidia	Bacteroidales	Prevotellaceae	Prevotella
GL0700791	Pectinesterase	Pretreatment	Bacteroidetes	Bacteroidia	Bacteroidales	Prevotellaceae	Prevotella
GL0713501	Pectinesterase	Pretreatment	Bacteroidetes	Bacteroidia	Bacteroidales	Prevotellaceae	Prevotella
GL0716191	Pectinesterase	Pretreatment	Bacteroidetes	Bacteroidia	Bacteroidales	Prevotellaceae	Prevotella
GL0717727	Pectinesterase	Pretreatment	Bacteroidetes	Bacteroidia	Bacteroidales	Prevotellaceae	Prevotella
GL0719962	Pectinesterase	Pretreatment	Bacteroidetes	Bacteroidia	Bacteroidales	Prevotellaceae	Prevotella
GL0721055	Pectinesterase	Pretreatment	Bacteroidetes	Bacteroidia	Bacteroidales	Prevotellaceae	Prevotella
GL0723598	Pectinesterase	Pretreatment	Bacteroidetes	Bacteroidia	Bacteroidales	Prevotellaceae	Prevotella
GL0725061	Pectinesterase	Pretreatment	Bacteroidetes	Bacteroidia	Bacteroidales	Prevotellaceae	Prevotella
GL0725062	Pectinesterase	Pretreatment	Bacteroidetes	Bacteroidia	Bacteroidales	Prevotellaceae	Prevotella
GL0725705	Pectinesterase	Pretreatment	Bacteroidetes	Bacteroidia	Bacteroidales	Prevotellaceae	Prevotella
GL0736609	Pectinesterase	Pretreatment	Bacteroidetes	Bacteroidia	Bacteroidales	Prevotellaceae	Prevotella
GL0738366	Pectinesterase	Pretreatment	Bacteroidetes	Bacteroidia	Bacteroidales	Prevotellaceae	Prevotella
GL0743847	Pectinesterase	Pretreatment	Bacteroidetes	Bacteroidia	Bacteroidales	Prevotellaceae	Prevotella
GL0743949	Pectinesterase	Pretreatment	Bacteroidetes	Bacteroidia	Bacteroidales	Prevotellaceae	Prevotella
GL0746976	Pectinesterase	Pretreatment	Bacteroidetes	Bacteroidia	Bacteroidales	Prevotellaceae	Prevotella
GL0749565	Pectinesterase	Pretreatment	Bacteroidetes	Bacteroidia	Bacteroidales	Prevotellaceae	Prevotella
GL0749787	Pectinesterase	Pretreatment	Bacteroidetes	Bacteroidia	Bacteroidales	Prevotellaceae	Prevotella
GL0753946	Pectinesterase	Pretreatment	Bacteroidetes	Bacteroidia	Bacteroidales	Prevotellaceae	Prevotella
GL0754291	Pectinesterase	Pretreatment	Bacteroidetes	Bacteroidia	Bacteroidales	Prevotellaceae	Prevotella
GL0754810	Pectinesterase	Pretreatment	Bacteroidetes	Bacteroidia	Bacteroidales	Prevotellaceae	Prevotella
GL0755727	Pectinesterase	Pretreatment	Bacteroidetes	Bacteroidia	Bacteroidales	Prevotellaceae	Prevotella
GL0758218	Pectinesterase	Pretreatment	Bacteroidetes	Bacteroidia	Bacteroidales	Prevotellaceae	Prevotella
GL0758881	Pectinesterase	Pretreatment	Bacteroidetes	Bacteroidia	Bacteroidales	Prevotellaceae	Prevotella
GL0759221	Pectinesterase	Pretreatment	Bacteroidetes	Bacteroidia	Bacteroidales	Prevotellaceae	Prevotella
GL0764975	Pectinesterase	Pretreatment	Bacteroidetes	Bacteroidia	Bacteroidales	Prevotellaceae	Prevotella
GL0767970	Pectinesterase	Pretreatment	Bacteroidetes	Bacteroidia	Bacteroidales	Prevotellaceae	Prevotella
GL0770954	Pectinesterase	Pretreatment	Bacteroidetes	Bacteroidia	Bacteroidales	Prevotellaceae	Prevotella
GL0771317	Pectinesterase	Pretreatment	Bacteroidetes	Bacteroidia	Bacteroidales	Prevotellaceae	Prevotella
GL0772106	Pectinesterase	Pretreatment	Bacteroidetes	Bacteroidia	Bacteroidales	Prevotellaceae	Prevotella
GL0772473	Pectinesterase	Pretreatment	Bacteroidetes	Bacteroidia	Bacteroidales	Prevotellaceae	Prevotella
GL0775604	Pectinesterase	Pretreatment	Bacteroidetes	Bacteroidia	Bacteroidales	Prevotellaceae	Prevotella
GL0779882	Pectinesterase	Pretreatment	Bacteroidetes	Bacteroidia	Bacteroidales	Prevotellaceae	Prevotella
GL0784739	Pectinesterase	Pretreatment	Bacteroidetes	Bacteroidia	Bacteroidales	Prevotellaceae	Prevotella
GL0785418	Pectinesterase	Pretreatment	Bacteroidetes	Bacteroidia	Bacteroidales	Prevotellaceae	Prevotella
GL0787284	Pectinesterase	Pretreatment	Bacteroidetes	Bacteroidia	Bacteroidales	Prevotellaceae	Prevotella
GL0788224	Pectinesterase	Pretreatment	Bacteroidetes	Bacteroidia	Bacteroidales	Prevotellaceae	Prevotella
GL0792433	Pectinesterase	Pretreatment	Bacteroidetes	Bacteroidia	Bacteroidales	Prevotellaceae	Prevotella
GL0794858	Pectinesterase	Pretreatment	Bacteroidetes	Bacteroidia	Bacteroidales	Prevotellaceae	Prevotella
GL0794859	Pectinesterase	Pretreatment	Bacteroidetes	Bacteroidia	Bacteroidales	Prevotellaceae	Prevotella
GL0796997	Pectinesterase	Pretreatment	Bacteroidetes	Bacteroidia	Bacteroidales	Prevotellaceae	Prevotella
GL0801245	Pectinesterase	Pretreatment	Bacteroidetes	Bacteroidia	Bacteroidales	Prevotellaceae	Prevotella
GL0801859	Pectinesterase	Pretreatment	Bacteroidetes	Bacteroidia	Bacteroidales	Prevotellaceae	Prevotella
GL0802108	Pectinesterase	Pretreatment	Bacteroidetes	Bacteroidia	Bacteroidales	Prevotellaceae	Prevotella
GL0805719	Pectinesterase	Pretreatment	Bacteroidetes	Bacteroidia	Bacteroidales	Prevotellaceae	Prevotella
GL0810489	Pectinesterase	Pretreatment	Bacteroidetes	Bacteroidia	Bacteroidales	Prevotellaceae	Prevotella
GL0822161	Pectinesterase	Pretreatment	Bacteroidetes	Bacteroidia	Bacteroidales	Prevotellaceae	Prevotella
GL0825665	Pectinesterase	Pretreatment	Bacteroidetes	Bacteroidia	Bacteroidales	Prevotellaceae	Prevotella
GL0832692	Pectinesterase	Pretreatment	Bacteroidetes	Bacteroidia	Bacteroidales	Prevotellaceae	Prevotella
GL0833456	Pectinesterase	Pretreatment	Bacteroidetes	Bacteroidia	Bacteroidales	Prevotellaceae	Prevotella
GL0834277	Pectinesterase	Pretreatment	Bacteroidetes	Bacteroidia	Bacteroidales	Prevotellaceae	Prevotella
[truncated: 63,445 more rows]
