# Supplementary material for: Understanding the Role of Prevotella Genus in the Digestion of Lignocellulose and Other Substrates in Vietnamese Native Goats’ Rumen by Metagenomic Deep Sequencing
Source: Animals (Basel). 2021 Nov 14;11(11):3257. doi: 10.3390/ani11113257 (PMC8614338; doi:10.3390/ani11113257)
Supplement: Supplementary file 1 [file animals-11-03257-s001.zip › Table S3.xlsx]

## Sheet: Sheet1
Table S3. Statistical analysis the number of genes conding for proteins/enzymes related to lignocellulose degradation in each contig
Contig	Number of genes	Classified genus
contig-83_80	6	Butyrivibrio
contig-83_374	6	Prevotella
contig-83_527	6	Prevotella
contig-83_829	6	Prevotella
contig-83_193	5	Prevotella
contig-83_2083	5	Bacteroides
contig-83_148	4	Prevotella
contig-83_289	4	Prevotella
contig-83_464	4	Prevotella
contig-83_616	4	Prevotella
contig-83_813	4	Prevotella
contig-83_857	4	Prevotella
contig-83_1120	4	Prevotella
contig-83_1680	4	Clostridium
contig-83_2784	4	Prevotella
contig-83_3159	4	Bacteroides
contig-83_6024	4	Prevotella
contig-83_6600	4	Prevotella
contig-83_6616	4	Prevotella
contig-83_6862	4	Prevotella
contig-83_8854	4	Prevotella
contig-83_9355	4	Prevotella
contig-83_1122	3
contig-83_1143	3
contig-83_11638	3
contig-83_12166	3
contig-83_13544	3
contig-83_1408	3
contig-83_1525	3
contig-83_16473	3
contig-83_16913	3
contig-83_17070	3
contig-83_1711	3
contig-83_173	3
contig-83_17444	3
contig-83_1798	3
contig-83_18356	3
contig-83_1949	3
contig-83_1953	3
contig-83_21722	3
contig-83_2444	3
contig-83_2551	3
contig-83_27888	3
contig-83_2799	3
contig-83_2815	3
contig-83_2954	3
contig-83_3	3
contig-83_317	3
contig-83_3284	3
contig-83_3345	3
contig-83_35485	3
contig-83_3819	3
contig-83_386	3
contig-83_3924	3
contig-83_4201	3
contig-83_4384	3
contig-83_4457	3
contig-83_4685	3
contig-83_4770	3
contig-83_501	3
contig-83_5205	3
contig-83_52790	3
contig-83_5419	3
contig-83_5944	3
contig-83_637	3
contig-83_6463	3
contig-83_6591	3
contig-83_6624	3
contig-83_7	3
contig-83_766	3
contig-83_8232	3
contig-83_84	3
contig-83_850	3
contig-83_8504	3
contig-83_859	3
contig-83_947	3
contig-83_100328	2
contig-83_100658	2
contig-83_10073	2
contig-83_101714	2
contig-83_102062	2
contig-83_10209	2
contig-83_102949	2
contig-83_10299	2
contig-83_10301	2
contig-83_10326	2
contig-83_10407	2
contig-83_104753	2
contig-83_1048	2
contig-83_10511	2
contig-83_1052	2
contig-83_1059	2
contig-83_10617	2
contig-83_106396	2
contig-83_1066	2
contig-83_106669	2
contig-83_107176	2
contig-83_1074	2
contig-83_107555	2
contig-83_109253	2
contig-83_109814	2
contig-83_109961	2
contig-83_11001	2
contig-83_111787	2
contig-83_11216	2
contig-83_11288	2
contig-83_11367	2
contig-83_11454	2
contig-83_11474	2
contig-83_114788	2
contig-83_114893	2
contig-83_11637	2
contig-83_11725	2
contig-83_11736	2
contig-83_11779	2
contig-83_117822	2
contig-83_11838	2
contig-83_119381	2
contig-83_12160	2
contig-83_12236	2
contig-83_12312	2
contig-83_124042	2
contig-83_125067	2
contig-83_12540	2
contig-83_12549	2
contig-83_12553	2
contig-83_125736	2
contig-83_126670	2
contig-83_127357	2
contig-83_1274	2
contig-83_12781	2
contig-83_1281	2
contig-83_12914	2
contig-83_129699	2
contig-83_1305	2
contig-83_131095	2
contig-83_13126	2
contig-83_132	2
contig-83_13252	2
contig-83_13295	2
contig-83_1330	2
contig-83_133841	2
contig-83_13388	2
contig-83_13406	2
contig-83_13408	2
contig-83_1341	2
contig-83_1350	2
contig-83_13574	2
contig-83_13592	2
contig-83_13665	2
contig-83_138	2
contig-83_138099	2
contig-83_13847	2
contig-83_13861	2
contig-83_139001	2
contig-83_140247	2
contig-83_140565	2
contig-83_1412	2
contig-83_14153	2
contig-83_14181	2
contig-83_14277	2
contig-83_14501	2
contig-83_14523	2
contig-83_1470	2
contig-83_1474	2
contig-83_14810	2
contig-83_14822	2
contig-83_15005	2
contig-83_15111	2
contig-83_152980	2
contig-83_153421	2
contig-83_15747	2
contig-83_16202	2
contig-83_16285	2
contig-83_16415	2
contig-83_1642	2
contig-83_1672	2
contig-83_16721	2
contig-83_1675	2
contig-83_1688	2
contig-83_1702	2
contig-83_17136	2
contig-83_171446	2
contig-83_17155	2
contig-83_17213	2
contig-83_17324	2
contig-83_17936	2
contig-83_18	2
contig-83_18028	2
contig-83_18055	2
contig-83_18193	2
contig-83_18454	2
contig-83_18504	2
contig-83_18513	2
contig-83_18587	2
contig-83_18633	2
contig-83_19065	2
contig-83_191431	2
contig-83_1923	2
contig-83_1939	2
contig-83_19555	2
contig-83_19677	2
contig-83_19740	2
contig-83_19768	2
contig-83_1977	2
contig-83_1986	2
contig-83_19953	2
contig-83_20	2
contig-83_20165	2
contig-83_2051	2
contig-83_2053	2
contig-83_20588	2
contig-83_209451	2
contig-83_20960	2
contig-83_210	2
contig-83_21001	2
contig-83_211	2
contig-83_21169	2
contig-83_21291	2
contig-83_21643	2
contig-83_21759	2
contig-83_218	2
contig-83_21849	2
contig-83_22034	2
contig-83_2204	2
contig-83_221	2
contig-83_2212	2
contig-83_22376	2
contig-83_224	2
contig-83_226	2
contig-83_2277	2
contig-83_2297	2
contig-83_2317	2
contig-83_2325	2
contig-83_23273	2
contig-83_233	2
contig-83_23463	2
contig-83_2352	2
contig-83_235386	2
contig-83_236850	2
contig-83_23871	2
contig-83_2412	2
contig-83_24198	2
contig-83_24257	2
contig-83_2465	2
contig-83_24701	2
contig-83_2480	2
contig-83_2490	2
contig-83_250	2
contig-83_25071	2
contig-83_25160	2
contig-83_25256	2
contig-83_25290	2
contig-83_2530	2
contig-83_25444	2
contig-83_255	2
contig-83_25839	2
contig-83_258516	2
contig-83_2628	2
contig-83_2642	2
contig-83_2685	2
contig-83_27	2
contig-83_274953	2
contig-83_2761	2
contig-83_276681	2
contig-83_27801	2
contig-83_27951	2
contig-83_2798	2
contig-83_28239	2
contig-83_28343	2
contig-83_28428	2
contig-83_290198	2
contig-83_29235	2
contig-83_2939	2
contig-83_29438	2
contig-83_29574	2
contig-83_29654	2
contig-83_29710	2
contig-83_2980	2
contig-83_299014	2
contig-83_2992	2
contig-83_302	2
contig-83_3024	2
contig-83_30437	2
contig-83_3128	2
contig-83_31327	2
contig-83_318	2
contig-83_32483	2
contig-83_32500	2
contig-83_32931	2
contig-83_32946	2
contig-83_32974	2
contig-83_3308	2
contig-83_3311	2
contig-83_332	2
contig-83_333	2
contig-83_33414	2
contig-83_33483	2
contig-83_3362	2
contig-83_33638	2
contig-83_3383	2
contig-83_338481	2
contig-83_3422	2
contig-83_34592	2
contig-83_346	2
contig-83_3467	2
contig-83_34792	2
contig-83_34845	2
contig-83_3518	2
contig-83_358	2
contig-83_3603	2
contig-83_3656	2
contig-83_36887	2
contig-83_37079	2
contig-83_37290	2
contig-83_37482	2
contig-83_375	2
contig-83_378	2
contig-83_380	2
contig-83_38043	2
contig-83_381	2
contig-83_3815	2
contig-83_38155	2
contig-83_38348	2
contig-83_3909	2
contig-83_391	2
contig-83_39108	2
contig-83_395457	2
contig-83_39576	2
contig-83_39797	2
contig-83_3987	2
contig-83_399	2
contig-83_401	2
contig-83_4017	2
contig-83_40319	2
contig-83_4062	2
contig-83_4076	2
contig-83_4083	2
contig-83_4106	2
contig-83_41500	2
contig-83_422	2
contig-83_4274	2
contig-83_4282	2
contig-83_43448	2
contig-83_43632	2
contig-83_4386	2
contig-83_439	2
contig-83_4390	2
contig-83_4396	2
contig-83_44366	2
contig-83_4492	2
contig-83_4532	2
contig-83_4535	2
contig-83_45494	2
contig-83_4587	2
contig-83_4620	2
contig-83_4631	2
contig-83_47218	2
contig-83_48312	2
contig-83_48983	2
contig-83_4901	2
contig-83_4943	2
contig-83_49479	2
contig-83_4984	2
contig-83_5056	2
contig-83_51739	2
contig-83_5197	2
contig-83_526	2
contig-83_528	2
contig-83_53	2
contig-83_5387	2
contig-83_54069	2
contig-83_553	2
contig-83_55430	2
contig-83_55607	2
contig-83_55985	2
contig-83_5602	2
contig-83_56170	2
contig-83_5698	2
contig-83_57339	2
contig-83_575	2
contig-83_57717	2
contig-83_57868	2
contig-83_58062	2
contig-83_58086	2
contig-83_5830	2
contig-83_58608	2
contig-83_58702	2
contig-83_59000	2
contig-83_59545	2
contig-83_59597	2
contig-83_5964	2
contig-83_59737	2
contig-83_60018	2
contig-83_60436	2
contig-83_612	2
contig-83_615	2
contig-83_6152	2
contig-83_62059	2
contig-83_62116	2
contig-83_623	2
contig-83_6238	2
contig-83_629	2
contig-83_62956	2
contig-83_62966	2
contig-83_63561	2
contig-83_63654	2
contig-83_63791	2
contig-83_64044	2
contig-83_64392	2
contig-83_644	2
contig-83_64429	2
contig-83_6450	2
contig-83_64681	2
contig-83_64875	2
contig-83_64879	2
contig-83_65010	2
contig-83_65051	2
contig-83_65092	2
contig-83_66078	2
contig-83_66492	2
contig-83_66883	2
contig-83_67094	2
contig-83_67829	2
contig-83_67867	2
contig-83_6808	2
contig-83_6809	2
contig-83_68683	2
contig-83_6884	2
contig-83_693	2
contig-83_694	2
contig-83_69523	2
contig-83_69593	2
contig-83_69707	2
contig-83_70794	2
contig-83_714	2
contig-83_71408	2
contig-83_71815	2
contig-83_7210	2
contig-83_72402	2
contig-83_72834	2
contig-83_7293	2
contig-83_73012	2
contig-83_74128	2
contig-83_742	2
contig-83_743	2
contig-83_74442	2
contig-83_74544	2
contig-83_7474	2
contig-83_75097	2
contig-83_75673	2
contig-83_75734	2
contig-83_7607	2
contig-83_76354	2
contig-83_7753	2
contig-83_77692	2
contig-83_7774	2
contig-83_78548	2
contig-83_78588	2
contig-83_7902	2
contig-83_791	2
contig-83_8	2
contig-83_8014	2
contig-83_80445	2
contig-83_80622	2
contig-83_80744	2
contig-83_8080	2
contig-83_80887	2
contig-83_8165	2
contig-83_8179	2
contig-83_8188	2
contig-83_821	2
contig-83_82765	2
contig-83_8309	2
contig-83_841	2
contig-83_84494	2
contig-83_84531	2
contig-83_84910	2
contig-83_8497	2
contig-83_84980	2
contig-83_85064	2
contig-83_8507	2
contig-83_85564	2
contig-83_858	2
contig-83_85975	2
contig-83_8680	2
contig-83_8837	2
contig-83_886	2
contig-83_8861	2
contig-83_88693	2
contig-83_88889	2
contig-83_88973	2
contig-83_8910	2
contig-83_89559	2
contig-83_908	2
contig-83_9093	2
contig-83_91269	2
contig-83_9176	2
contig-83_9247	2
contig-83_92689	2
contig-83_92777	2
contig-83_9350	2
contig-83_93774	2
contig-83_94688	2
contig-83_949	2
contig-83_95278	2
contig-83_9543	2
contig-83_96355	2
contig-83_9639	2
contig-83_965	2
contig-83_975	2
contig-83_980	2
contig-83_9813	2
contig-83_98267	2
contig-83_9872	2
contig-83_746826	2
contig-83_10	1
contig-83_100062	1
contig-83_100091	1
contig-83_10026	1
contig-83_100266	1
contig-83_100290	1
contig-83_100299	1
contig-83_100307	1
contig-83_100323	1
contig-83_100413	1
contig-83_100417	1
contig-83_10042	1
contig-83_100493	1
contig-83_100500	1
contig-83_100607	1
contig-83_100741	1
contig-83_10079	1
contig-83_100792	1
contig-83_100876	1
contig-83_100919	1
contig-83_101038	1
contig-83_101076	1
contig-83_101098	1
contig-83_101140	1
contig-83_101175	1
contig-83_101213	1
contig-83_101255	1
contig-83_101285	1
contig-83_101322	1
contig-83_101332	1
contig-83_10136	1
contig-83_10139	1
contig-83_1014	1
contig-83_101450	1
contig-83_10146	1
contig-83_101468	1
contig-83_101546	1
contig-83_101598	1
contig-83_101600	1
contig-83_101632	1
contig-83_101637	1
contig-83_10164	1
contig-83_101684	1
contig-83_101731	1
contig-83_10174	1
contig-83_101827	1
contig-83_101860	1
contig-83_101871	1
contig-83_10190	1
contig-83_101920	1
contig-83_10195	1
contig-83_101953	1
contig-83_101959	1
contig-83_102	1
contig-83_102085	1
contig-83_102141	1
contig-83_102169	1
contig-83_102202	1
contig-83_102218	1
contig-83_102242	1
contig-83_102255	1
contig-83_102268	1
contig-83_1023	1
contig-83_102314	1
contig-83_102348	1
contig-83_10238	1
contig-83_102391	1
contig-83_10240	1
contig-83_102429	1
contig-83_10244	1
contig-83_102462	1
contig-83_102490	1
contig-83_102513	1
contig-83_102572	1
contig-83_102594	1
contig-83_10273	1
contig-83_102852	1
contig-83_102955	1
contig-83_102997	1
contig-83_103024	1
contig-83_103038	1
contig-83_103061	1
contig-83_10315	1
contig-83_103200	1
contig-83_10323	1
contig-83_103239	1
contig-83_103257	1
contig-83_103265	1
contig-83_103364	1
contig-83_103369	1
contig-83_103456	1
contig-83_103508	1
contig-83_10353	1
contig-83_103545	1
contig-83_103546	1
contig-83_1036	1
contig-83_103621	1
contig-83_103654	1
contig-83_103690	1
contig-83_103710	1
contig-83_103756	1
contig-83_103772	1
contig-83_103802	1
contig-83_103809	1
contig-83_10381	1
contig-83_10385	1
contig-83_103862	1
contig-83_10393	1
contig-83_103954	1
contig-83_10396	1
contig-83_104	1
contig-83_1040	1
contig-83_10404	1
contig-83_104066	1
contig-83_104080	1
contig-83_104116	1
contig-83_104154	1
contig-83_104258	1
contig-83_10429	1
contig-83_104301	1
contig-83_104307	1
contig-83_10436	1
contig-83_104469	1
contig-83_104598	1
contig-83_10465	1
contig-83_104704	1
contig-83_104711	1
contig-83_104726	1
contig-83_10476	1
contig-83_104763	1
contig-83_10490	1
contig-83_104901	1
contig-83_104910	1
contig-83_104956	1
contig-83_104959	1
contig-83_10496	1
contig-83_1050	1
contig-83_105075	1
contig-83_105118	1
contig-83_105127	1
contig-83_105230	1
contig-83_105276	1
contig-83_10530	1
contig-83_10533	1
contig-83_105366	1
contig-83_105485	1
contig-83_105498	1
contig-83_105519	1
contig-83_105540	1
contig-83_105569	1
contig-83_105615	1
contig-83_1057	1
contig-83_10572	1
contig-83_105722	1
contig-83_105800	1
contig-83_10581	1
contig-83_105811	1
contig-83_105826	1
contig-83_10589	1
contig-83_105922	1
contig-83_105923	1
contig-83_105932	1
contig-83_105982	1
contig-83_106051	1
contig-83_106057	1
contig-83_106081	1
contig-83_106088	1
contig-83_10624	1
contig-83_106318	1
contig-83_10633	1
contig-83_10638	1
contig-83_106455	1
contig-83_106552	1
contig-83_106571	1
contig-83_106596	1
contig-83_106644	1
contig-83_106651	1
contig-83_106670	1
contig-83_10668	1
contig-83_106708	1
contig-83_106744	1
contig-83_1068	1
contig-83_10688	1
contig-83_1069	1
contig-83_10692	1
contig-83_106951	1
contig-83_106985	1
contig-83_106987	1
contig-83_107068	1
contig-83_107077	1
contig-83_107130	1
contig-83_107131	1
contig-83_107142	1
contig-83_107226	1
contig-83_107291	1
contig-83_10730	1
contig-83_107321	1
contig-83_10733	1
contig-83_10738	1
contig-83_107384	1
contig-83_107408	1
contig-83_107452	1
contig-83_107474	1
contig-83_107634	1
contig-83_10771	1
contig-83_107736	1
contig-83_107840	1
contig-83_10789	1
contig-83_107897	1
contig-83_107911	1
contig-83_10792	1
contig-83_107933	1
contig-83_108	1
contig-83_108024	1
contig-83_108075	1
contig-83_108093	1
contig-83_108191	1
contig-83_108204	1
contig-83_10823	1
contig-83_10824	1
contig-83_108298	1
contig-83_108318	1
contig-83_108324	1
contig-83_108326	1
contig-83_108496	1
contig-83_108499	1
contig-83_108503	1
contig-83_108510	1
contig-83_108534	1
contig-83_108607	1
contig-83_108689	1
contig-83_108702	1
contig-83_108715	1
contig-83_108724	1
contig-83_108768	1
contig-83_108807	1
contig-83_108810	1
contig-83_108837	1
contig-83_108840	1
contig-83_108938	1
contig-83_10896	1
contig-83_108999	1
contig-83_109038	1
contig-83_109046	1
contig-83_109094	1
contig-83_1092	1
contig-83_109267	1
contig-83_109278	1
contig-83_109282	1
contig-83_109297	1
contig-83_109348	1
contig-83_109359	1
contig-83_109364	1
contig-83_109377	1
contig-83_109382	1
contig-83_1094	1
contig-83_109455	1
contig-83_109467	1
contig-83_109500	1
contig-83_10951	1
contig-83_109555	1
contig-83_109581	1
contig-83_109593	1
contig-83_10963	1
contig-83_1097	1
contig-83_109730	1
contig-83_10976	1
contig-83_109796	1
contig-83_1098	1
contig-83_109826	1
contig-83_109892	1
contig-83_109899	1
contig-83_110032	1
contig-83_1101	1
contig-83_110144	1
contig-83_11016	1
contig-83_110257	1
contig-83_110287	1
contig-83_110296	1
contig-83_11030	1
contig-83_110372	1
contig-83_110521	1
contig-83_110578	1
contig-83_11060	1
contig-83_11064	1
contig-83_11074	1
contig-83_110752	1
contig-83_110777	1
contig-83_110859	1
contig-83_11102	1
contig-83_111027	1
contig-83_11111	1
contig-83_111173	1
contig-83_111256	1
contig-83_1113	1
contig-83_11137	1
contig-83_111370	1
contig-83_11139	1
contig-83_111394	1
contig-83_11140	1
contig-83_111423	1
contig-83_111464	1
contig-83_111505	1
contig-83_111536	1
contig-83_111571	1
contig-83_111638	1
contig-83_11164	1
contig-83_111709	1
contig-83_111737	1
contig-83_111745	1
contig-83_111820	1
contig-83_111824	1
contig-83_111841	1
contig-83_11186	1
contig-83_111896	1
contig-83_111980	1
contig-83_111983	1
contig-83_111993	1
contig-83_112004	1
contig-83_11202	1
contig-83_112027	1
contig-83_112107	1
contig-83_11213	1
contig-83_112164	1
contig-83_112168	1
contig-83_112230	1
contig-83_11224	1
contig-83_112256	1
contig-83_112309	1
contig-83_11239	1
contig-83_112464	1
contig-83_11253	1
contig-83_112561	1
contig-83_112597	1
contig-83_112614	1
contig-83_11262	1
contig-83_112658	1
contig-83_11266	1
contig-83_112781	1
contig-83_112831	1
contig-83_11289	1
contig-83_112946	1
contig-83_112973	1
contig-83_112980	1
contig-83_113056	1
contig-83_113062	1
contig-83_113117	1
contig-83_113166	1
contig-83_113196	1
contig-83_11321	1
contig-83_11327	1
contig-83_113289	1
contig-83_11330	1
contig-83_113376	1
contig-83_113495	1
contig-83_113533	1
contig-83_113555	1
contig-83_113575	1
contig-83_113610	1
contig-83_113621	1
contig-83_113669	1
contig-83_1137	1
contig-83_113702	1
contig-83_113765	1
contig-83_1138	1
contig-83_11380	1
contig-83_113841	1
contig-83_113850	1
contig-83_11389	1
contig-83_11402	1
contig-83_114120	1
contig-83_114238	1
contig-83_114257	1
contig-83_114406	1
contig-83_11441	1
contig-83_114427	1
contig-83_114462	1
contig-83_114485	1
contig-83_11453	1
contig-83_114543	1
contig-83_114556	1
contig-83_114617	1
contig-83_11463	1
contig-83_114649	1
contig-83_114670	1
contig-83_114691	1
contig-83_114719	1
contig-83_114833	1
contig-83_11501	1
contig-83_11507	1
contig-83_115118	1
contig-83_115132	1
contig-83_115178	1
contig-83_11518	1
contig-83_115233	1
contig-83_115236	1
contig-83_11530	1
contig-83_115308	1
contig-83_11543	1
contig-83_115440	1
contig-83_115446	1
contig-83_11545	1
contig-83_115468	1
contig-83_115477	1
contig-83_11553	1
contig-83_115587	1
contig-83_115613	1
contig-83_115619	1
contig-83_115653	1
contig-83_115722	1
contig-83_115742	1
contig-83_11581	1
contig-83_11594	1
contig-83_115993	1
contig-83_116053	1
contig-83_116059	1
contig-83_116105	1
contig-83_116123	1
contig-83_11613	1
contig-83_116149	1
contig-83_116163	1
contig-83_1162	1
contig-83_11620	1
contig-83_116323	1
contig-83_116333	1
contig-83_116358	1
contig-83_11646	1
contig-83_116465	1
contig-83_116498	1
contig-83_11654	1
contig-83_116560	1
contig-83_11657	1
contig-83_11661	1
contig-83_11662	1
contig-83_116650	1
contig-83_116653	1
contig-83_116662	1
contig-83_11670	1
contig-83_116870	1
contig-83_116917	1
contig-83_1170	1
contig-83_117065	1
contig-83_117122	1
contig-83_11716	1
contig-83_117178	1
contig-83_1172	1
contig-83_117246	1
contig-83_117263	1
contig-83_11727	1
contig-83_117271	1
contig-83_117315	1
contig-83_11748	1
contig-83_117583	1
contig-83_117660	1
contig-83_117798	1
contig-83_117800	1
contig-83_117848	1
contig-83_117945	1
contig-83_11797	1
contig-83_118052	1
contig-83_118099	1
contig-83_118166	1
contig-83_118185	1
contig-83_118198	1
contig-83_118249	1
contig-83_118293	1
contig-83_118321	1
contig-83_118361	1
contig-83_118397	1
contig-83_118628	1
contig-83_11869	1
contig-83_118733	1
contig-83_118811	1
contig-83_118834	1
contig-83_118876	1
contig-83_118945	1
contig-83_118977	1
contig-83_119005	1
contig-83_119060	1
contig-83_119112	1
contig-83_119128	1
contig-83_119146	1
contig-83_119177	1
contig-83_119189	1
contig-83_1192	1
contig-83_119214	1
contig-83_11926	1
contig-83_119266	1
contig-83_11928	1
contig-83_119294	1
contig-83_119319	1
contig-83_119335	1
contig-83_11941	1
contig-83_11946	1
contig-83_1195	1
contig-83_11953	1
contig-83_119553	1
contig-83_119591	1
contig-83_11962	1
contig-83_11966	1
contig-83_119731	1
contig-83_119752	1
contig-83_119759	1
contig-83_119764	1
contig-83_119776	1
contig-83_119809	1
contig-83_119831	1
contig-83_11984	1
contig-83_119851	1
contig-83_119977	1
contig-83_120039	1
contig-83_120058	1
contig-83_120101	1
contig-83_12019	1
contig-83_120222	1
contig-83_12025	1
contig-83_12036	1
contig-83_120372	1
contig-83_12051	1
contig-83_120549	1
contig-83_120556	1
contig-83_120569	1
contig-83_120626	1
contig-83_12064	1
contig-83_120702	1
contig-83_120703	1
contig-83_12072	1
contig-83_120766	1
contig-83_12084	1
contig-83_120876	1
contig-83_12089	1
contig-83_120963	1
contig-83_120984	1
contig-83_12100	1
contig-83_121030	1
contig-83_121041	1
contig-83_121061	1
contig-83_12107	1
contig-83_121109	1
contig-83_12132	1
contig-83_121381	1
contig-83_12142	1
contig-83_121484	1
contig-83_121513	1
contig-83_121554	1
contig-83_121583	1
contig-83_1216	1
contig-83_121606	1
contig-83_121693	1
contig-83_121711	1
contig-83_121781	1
contig-83_121936	1
contig-83_121949	1
contig-83_122023	1
contig-83_122086	1
contig-83_12211	1
contig-83_122116	1
contig-83_122171	1
contig-83_122301	1
contig-83_122355	1
contig-83_122486	1
contig-83_12255	1
contig-83_12257	1
contig-83_122664	1
contig-83_122709	1
contig-83_122730	1
contig-83_122786	1
contig-83_1228	1
contig-83_122835	1
contig-83_122836	1
contig-83_122871	1
contig-83_122875	1
contig-83_122984	1
contig-83_122999	1
contig-83_123009	1
contig-83_123097	1
contig-83_123098	1
contig-83_123143	1
contig-83_123171	1
contig-83_123219	1
contig-83_123227	1
contig-83_123258	1
contig-83_123339	1
contig-83_123363	1
contig-83_123373	1
contig-83_123395	1
contig-83_12344	1
contig-83_12352	1
contig-83_123564	1
contig-83_123603	1
contig-83_123609	1
contig-83_123618	1
contig-83_123645	1
contig-83_123653	1
contig-83_1237	1
contig-83_123707	1
contig-83_123726	1
contig-83_123729	1
contig-83_123815	1
contig-83_123819	1
contig-83_123820	1
contig-83_123841	1
contig-83_123994	1
contig-83_124033	1
contig-83_124044	1
contig-83_124110	1
contig-83_1242	1
contig-83_12421	1
contig-83_1243	1
contig-83_12433	1
contig-83_124362	1
contig-83_124396	1
contig-83_124435	1
contig-83_124448	1
contig-83_124519	1
contig-83_124553	1
contig-83_124567	1
contig-83_124583	1
contig-83_124650	1
contig-83_124758	1
contig-83_12481	1
contig-83_124844	1
contig-83_12485	1
contig-83_125	1
contig-83_12501	1
contig-83_125027	1
contig-83_12508	1
contig-83_12511	1
contig-83_12514	1
contig-83_125151	1
contig-83_12521	1
contig-83_12526	1
contig-83_1253	1
contig-83_12531	1
contig-83_125322	1
contig-83_125367	1
contig-83_12537	1
contig-83_125406	1
contig-83_12542	1
contig-83_125462	1
contig-83_125469	1
contig-83_125500	1
contig-83_12555	1
contig-83_125630	1
contig-83_125658	1
contig-83_1257	1
contig-83_12572	1
contig-83_125813	1
contig-83_125880	1
contig-83_12590	1
contig-83_125944	1
contig-83_126	1
contig-83_126026	1
contig-83_126056	1
contig-83_126081	1
contig-83_126119	1
contig-83_126121	1
contig-83_12614	1
contig-83_126205	1
contig-83_12626	1
contig-83_12627	1
contig-83_126274	1
contig-83_126327	1
contig-83_126389	1
contig-83_126397	1
contig-83_12642	1
contig-83_126431	1
contig-83_126439	1
contig-83_126444	1
contig-83_126465	1
contig-83_12647	1
contig-83_126514	1
contig-83_126587	1
contig-83_126595	1
contig-83_126698	1
contig-83_12678	1
contig-83_126792	1
contig-83_126794	1
contig-83_1269	1
contig-83_126920	1
contig-83_126949	1
contig-83_126972	1
contig-83_126987	1
contig-83_12699	1
contig-83_127063	1
contig-83_127109	1
contig-83_127414	1
contig-83_127415	1
contig-83_127437	1
contig-83_127483	1
contig-83_127633	1
contig-83_127786	1
contig-83_1278	1
contig-83_12785	1
contig-83_127921	1
contig-83_127946	1
contig-83_127993	1
contig-83_128	1
contig-83_128085	1
contig-83_128105	1
contig-83_128130	1
contig-83_128199	1
contig-83_128204	1
contig-83_128206	1
contig-83_128284	1
contig-83_128295	1
contig-83_128300	1
contig-83_12831	1
contig-83_128311	1
contig-83_12832	1
contig-83_128330	1
contig-83_128401	1
contig-83_12842	1
contig-83_128448	1
contig-83_12849	1
contig-83_12851	1
contig-83_128577	1
contig-83_12858	1
contig-83_128716	1
contig-83_128740	1
contig-83_128786	1
contig-83_12880	1
contig-83_128856	1
contig-83_129	1
contig-83_129005	1
contig-83_129050	1
contig-83_129202	1
contig-83_129289	1
contig-83_129302	1
contig-83_129378	1
contig-83_129404	1
contig-83_129509	1
contig-83_129639	1
contig-83_12967	1
contig-83_129687	1
contig-83_129714	1
contig-83_12976	1
contig-83_129773	1
contig-83_129795	1
contig-83_129816	1
contig-83_12989	1
contig-83_129895	1
contig-83_129923	1
contig-83_129936	1
contig-83_12994	1
contig-83_129986	1
contig-83_130103	1
contig-83_130173	1
contig-83_13021	1
contig-83_130246	1
contig-83_13031	1
contig-83_130341	1
contig-83_130366	1
contig-83_130407	1
contig-83_130408	1
contig-83_130504	1
contig-83_13054	1
contig-83_1306	1
contig-83_13062	1
contig-83_13082	1
contig-83_130841	1
contig-83_1309	1
contig-83_130969	1
contig-83_13097	1
contig-83_131005	1
contig-83_131029	1
contig-83_131070	1
contig-83_131073	1
contig-83_131092	1
contig-83_131201	1
contig-83_13132	1
contig-83_131450	1
contig-83_13146	1
contig-83_131497	1
contig-83_131505	1
contig-83_13152	1
contig-83_131561	1
contig-83_13158	1
contig-83_13162	1
contig-83_13172	1
contig-83_131793	1
contig-83_1319	1
contig-83_131962	1
contig-83_131975	1
contig-83_131976	1
contig-83_132033	1
contig-83_132051	1
contig-83_132054	1
contig-83_132061	1
contig-83_132105	1
contig-83_132162	1
contig-83_132174	1
contig-83_132198	1
contig-83_13220	1
contig-83_132228	1
contig-83_132247	1
contig-83_132361	1
contig-83_132399	1
contig-83_1324	1
contig-83_1325	1
contig-83_132537	1
contig-83_1326	1
contig-83_13260	1
contig-83_132662	1
contig-83_132733	1
contig-83_132736	1
contig-83_132773	1
contig-83_132791	1
contig-83_13281	1
contig-83_132821	1
contig-83_133027	1
contig-83_13310	1
contig-83_133117	1
contig-83_13314	1
contig-83_133272	1
contig-83_133285	1
contig-83_133326	1
contig-83_133338	1
contig-83_133342	1
contig-83_133364	1
contig-83_133374	1
contig-83_1334	1
contig-83_133414	1
contig-83_133439	1
contig-83_13344	1
contig-83_133585	1
contig-83_133611	1
contig-83_133620	1
contig-83_133664	1
contig-83_133677	1
contig-83_133704	1
contig-83_133723	1
contig-83_13373	1
contig-83_133748	1
contig-83_133752	1
contig-83_133790	1
contig-83_133856	1
contig-83_133873	1
contig-83_133879	1
contig-83_1340	1
contig-83_13400	1
contig-83_134030	1
contig-83_134085	1
contig-83_134236	1
contig-83_134243	1
contig-83_134260	1
contig-83_134262	1
contig-83_134287	1
contig-83_134299	1
contig-83_134304	1
contig-83_134329	1
contig-83_134342	1
contig-83_134363	1
contig-83_134406	1
contig-83_134411	1
contig-83_13453	1
contig-83_134552	1
contig-83_13470	1
contig-83_13471	1
contig-83_134719	1
contig-83_134767	1
contig-83_134780	1
contig-83_134810	1
contig-83_134849	1
contig-83_134924	1
contig-83_13493	1
contig-83_135075	1
contig-83_135233	1
contig-83_135306	1
contig-83_135459	1
contig-83_135495	1
contig-83_135677	1
contig-83_135749	1
contig-83_1358	1
contig-83_135880	1
contig-83_135978	1
contig-83_13602	1
contig-83_136143	1
contig-83_136147	1
contig-83_136154	1
contig-83_136155	1
contig-83_136259	1
contig-83_136325	1
contig-83_136333	1
contig-83_136334	1
contig-83_136339	1
contig-83_136343	1
contig-83_13636	1
contig-83_136376	1
contig-83_136393	1
contig-83_13657	1
contig-83_136588	1
contig-83_136591	1
contig-83_136633	1
contig-83_136644	1
contig-83_136689	1
contig-83_136760	1
contig-83_136888	1
contig-83_136905	1
contig-83_136993	1
contig-83_137	1
contig-83_13705	1
contig-83_137193	1
contig-83_13736	1
contig-83_137376	1
contig-83_137391	1
contig-83_1374	1
contig-83_137473	1
contig-83_137490	1
contig-83_137579	1
contig-83_13764	1
contig-83_13781	1
contig-83_137834	1
contig-83_137878	1
contig-83_1379	1
contig-83_137990	1
contig-83_138030	1
contig-83_138069	1
contig-83_138147	1
contig-83_138163	1
contig-83_138179	1
contig-83_138192	1
contig-83_138307	1
contig-83_138330	1
contig-83_13837	1
contig-83_138384	1
contig-83_138413	1
contig-83_138424	1
contig-83_138492	1
contig-83_1385	1
contig-83_138542	1
contig-83_138662	1
contig-83_138694	1
contig-83_1387	1
contig-83_138705	1
contig-83_13882	1
contig-83_13887	1
contig-83_138921	1
contig-83_13893	1
contig-83_138993	1
contig-83_139027	1
contig-83_13907	1
contig-83_139139	1
contig-83_139154	1
contig-83_139157	1
contig-83_13917	1
contig-83_139180	1
contig-83_139290	1
contig-83_139293	1
contig-83_139462	1
contig-83_13949	1
contig-83_139547	1
contig-83_139608	1
contig-83_13966	1
contig-83_139661	1
contig-83_139679	1
contig-83_139734	1
contig-83_13975	1
contig-83_139815	1
contig-83_139865	1
contig-83_139870	1
contig-83_139900	1
contig-83_140108	1
contig-83_140137	1
contig-83_140155	1
contig-83_14017	1
contig-83_140201	1
contig-83_140285	1
contig-83_140310	1
contig-83_140365	1
contig-83_140431	1
contig-83_140472	1
contig-83_140479	1
contig-83_14049	1
contig-83_140503	1
contig-83_140523	1
contig-83_14060	1
contig-83_140628	1
contig-83_140635	1
contig-83_140675	1
contig-83_14074	1
contig-83_14079	1
contig-83_14088	1
contig-83_14095	1
contig-83_140954	1
contig-83_140973	1
contig-83_141014	1
contig-83_141016	1
contig-83_141075	1
contig-83_141149	1
contig-83_141232	1
contig-83_14125	1
contig-83_14126	1
contig-83_14128	1
contig-83_14129	1
contig-83_141317	1
contig-83_14136	1
contig-83_141368	1
contig-83_141442	1
contig-83_141463	1
contig-83_1415	1
contig-83_141538	1
contig-83_141571	1
contig-83_141579	1
contig-83_141642	1
contig-83_141688	1
contig-83_14170	1
contig-83_14180	1
contig-83_14188	1
contig-83_141928	1
contig-83_14196	1
contig-83_141976	1
contig-83_142	1
contig-83_142065	1
contig-83_142073	1
contig-83_14211	1
contig-83_14213	1
contig-83_142188	1
contig-83_142243	1
contig-83_142307	1
contig-83_142383	1
contig-83_142454	1
contig-83_142477	1
contig-83_1425	1
contig-83_142584	1
contig-83_142604	1
contig-83_142605	1
contig-83_142623	1
contig-83_14269	1
contig-83_142837	1
contig-83_142934	1
contig-83_142953	1
contig-83_143101	1
contig-83_143118	1
contig-83_14319	1
contig-83_143203	1
contig-83_14321	1
contig-83_143214	1
contig-83_143223	1
contig-83_143289	1
contig-83_143346	1
contig-83_14340	1
contig-83_143425	1
contig-83_143463	1
contig-83_143537	1
contig-83_143547	1
contig-83_14368	1
contig-83_1437	1
contig-83_143762	1
contig-83_143771	1
contig-83_143797	1
contig-83_143802	1
contig-83_1439	1
contig-83_14408	1
contig-83_144134	1
contig-83_14419	1
contig-83_14426	1
contig-83_144281	1
contig-83_144343	1
contig-83_144411	1
contig-83_14442	1
contig-83_144590	1
contig-83_144621	1
contig-83_144679	1
contig-83_144681	1
contig-83_14471	1
contig-83_144762	1
contig-83_144763	1
contig-83_1448	1
contig-83_144805	1
contig-83_144818	1
contig-83_14484	1
contig-83_14496	1
contig-83_1450	1
contig-83_145005	1
contig-83_145078	1
contig-83_145172	1
contig-83_145425	1
contig-83_145431	1
contig-83_145564	1
contig-83_14560	1
contig-83_14567	1
contig-83_145680	1
contig-83_145732	1
contig-83_14577	1
contig-83_145788	1
contig-83_1458	1
contig-83_145802	1
contig-83_14581	1
contig-83_14583	1
contig-83_14588	1
contig-83_14594	1
contig-83_14597	1
contig-83_145991	1
contig-83_146022	1
contig-83_14609	1
contig-83_14613	1
contig-83_146188	1
contig-83_14624	1
contig-83_146281	1
contig-83_1463	1
contig-83_146335	1
contig-83_146345	1
contig-83_146380	1
contig-83_14641	1
contig-83_146415	1
contig-83_146496	1
contig-83_146623	1
contig-83_146652	1
contig-83_146676	1
contig-83_14670	1
contig-83_14679	1
contig-83_146791	1
contig-83_14683	1
contig-83_146869	1
contig-83_146895	1
contig-83_14690	1
contig-83_146964	1
contig-83_14699	1
contig-83_147	1
contig-83_147070	1
contig-83_147102	1
contig-83_147202	1
contig-83_1473	1
contig-83_14732	1
contig-83_147559	1
contig-83_147586	1
contig-83_14762	1
contig-83_147898	1
contig-83_14793	1
contig-83_148039	1
contig-83_1481	1
contig-83_148135	1
contig-83_148181	1
contig-83_148259	1
contig-83_148267	1
contig-83_1483	1
contig-83_148317	1
contig-83_14834	1
contig-83_1485	1
contig-83_148517	1
contig-83_148518	1
contig-83_148589	1
contig-83_148669	1
contig-83_14879	1
contig-83_148819	1
contig-83_148883	1
contig-83_1489	1
contig-83_14890	1
contig-83_14902	1
contig-83_149046	1
contig-83_1491	1
contig-83_149106	1
contig-83_14911	1
contig-83_149159	1
contig-83_1492	1
contig-83_14922	1
contig-83_14929	1
contig-83_149376	1
contig-83_149432	1
contig-83_149454	1
contig-83_149488	1
contig-83_149577	1
contig-83_149596	1
contig-83_149619	1
contig-83_14962	1
contig-83_14970	1
contig-83_149792	1
contig-83_149875	1
contig-83_149970	1
contig-83_15	1
contig-83_150032	1
contig-83_150214	1
contig-83_150262	1
contig-83_15029	1
contig-83_150325	1
contig-83_150356	1
contig-83_150360	1
contig-83_150392	1
contig-83_150423	1
contig-83_150471	1
contig-83_150485	1
contig-83_150502	1
contig-83_15073	1
contig-83_150740	1
contig-83_150837	1
contig-83_150902	1
contig-83_150903	1
contig-83_150959	1
contig-83_151029	1
contig-83_15104	1
contig-83_151158	1
contig-83_151357	1
contig-83_151397	1
contig-83_151510	1
contig-83_151515	1
contig-83_151527	1
contig-83_151741	1
contig-83_151882	1
contig-83_151982	1
contig-83_151987	1
contig-83_15202	1
contig-83_1522	1
contig-83_152202	1
contig-83_152243	1
contig-83_152272	1
contig-83_1523	1
contig-83_152360	1
contig-83_152430	1
contig-83_15246	1
contig-83_152632	1
contig-83_15271	1
contig-83_152734	1
contig-83_152747	1
contig-83_152826	1
contig-83_152857	1
contig-83_152883	1
contig-83_152891	1
contig-83_152933	1
contig-83_15295	1
contig-83_1530	1
contig-83_153113	1
contig-83_15313	1
contig-83_153371	1
contig-83_153400	1
contig-83_15353	1
contig-83_153574	1
contig-83_153596	1
contig-83_1537	1
contig-83_153726	1
contig-83_153825	1
contig-83_153966	1
contig-83_154006	1
contig-83_154126	1
contig-83_154149	1
contig-83_154238	1
contig-83_154275	1
contig-83_154319	1
contig-83_15436	1
contig-83_154446	1
contig-83_154579	1
contig-83_15461	1
contig-83_15472	1
contig-83_154744	1
contig-83_154953	1
contig-83_155010	1
contig-83_155023	1
contig-83_155153	1
contig-83_155186	1
contig-83_1552	1
contig-83_15523	1
contig-83_155241	1
contig-83_155248	1
contig-83_155249	1
contig-83_155254	1
contig-83_15526	1
contig-83_15527	1
contig-83_155274	1
contig-83_15533	1
contig-83_155427	1
contig-83_155438	1
contig-83_155502	1
contig-83_155542	1
contig-83_15557	1
contig-83_155837	1
contig-83_155918	1
contig-83_155970	1
contig-83_155972	1
contig-83_15600	1
contig-83_15612	1
contig-83_156150	1
contig-83_156197	1
contig-83_156224	1
contig-83_15629	1
contig-83_156302	1
contig-83_156411	1
contig-83_156499	1
contig-83_156514	1
contig-83_156523	1
contig-83_156544	1
contig-83_156636	1
contig-83_156658	1
contig-83_156668	1
contig-83_156839	1
contig-83_156860	1
contig-83_156870	1
contig-83_15688	1
contig-83_156930	1
contig-83_15695	1
contig-83_15702	1
contig-83_15723	1
contig-83_157281	1
contig-83_1573	1
contig-83_157304	1
contig-83_157341	1
contig-83_157347	1
contig-83_157366	1
contig-83_157460	1
contig-83_157510	1
contig-83_157579	1
contig-83_157607	1
contig-83_15773	1
contig-83_15783	1
contig-83_15813	1
contig-83_158132	1
contig-83_158170	1
contig-83_158230	1
contig-83_158446	1
contig-83_15854	1
contig-83_158550	1
contig-83_158610	1
contig-83_158718	1
contig-83_158743	1
contig-83_158759	1
contig-83_1588	1
contig-83_15881	1
contig-83_15887	1
contig-83_158874	1
contig-83_158894	1
contig-83_1590	1
contig-83_159045	1
contig-83_15909	1
contig-83_159216	1
contig-83_159217	1
contig-83_159231	1
contig-83_159320	1
contig-83_159379	1
contig-83_15942	1
contig-83_159421	1
contig-83_15954	1
contig-83_15963	1
contig-83_159645	1
contig-83_15973	1
contig-83_15975	1
contig-83_159823	1
contig-83_159910	1
contig-83_159938	1
contig-83_160065	1
contig-83_160110	1
contig-83_160192	1
contig-83_16020	1
contig-83_16021	1
contig-83_160317	1
contig-83_160437	1
contig-83_16049	1
contig-83_160520	1
contig-83_160670	1
contig-83_160845	1
contig-83_160916	1
contig-83_160983	1
contig-83_161	1
contig-83_161100	1
contig-83_161136	1
contig-83_16120	1
contig-83_16124	1
contig-83_16131	1
contig-83_161323	1
contig-83_161360	1
contig-83_16149	1
contig-83_16152	1
contig-83_16162	1
contig-83_161712	1
contig-83_16173	1
contig-83_161784	1
contig-83_161813	1
contig-83_161819	1
contig-83_16189	1
contig-83_16195	1
contig-83_161959	1
contig-83_162012	1
contig-83_162056	1
contig-83_16206	1
contig-83_162061	1
contig-83_162083	1
contig-83_162134	1
contig-83_162202	1
contig-83_162259	1
contig-83_162276	1
contig-83_162454	1
contig-83_16267	1
contig-83_162676	1
contig-83_162748	1
contig-83_162772	1
contig-83_162892	1
contig-83_162896	1
contig-83_162987	1
contig-83_162988	1
contig-83_163	1
contig-83_163025	1
contig-83_163038	1
contig-83_163059	1
contig-83_163082	1
contig-83_1632	1
contig-83_163294	1
contig-83_163311	1
contig-83_163337	1
contig-83_16337	1
contig-83_1634	1
contig-83_16342	1
contig-83_16344	1
contig-83_163473	1
contig-83_16350	1
contig-83_16352	1
contig-83_163659	1
contig-83_163727	1
contig-83_163750	1
contig-83_163849	1
contig-83_163996	1
contig-83_164	1
contig-83_16402	1
contig-83_16403	1
contig-83_16408	1
contig-83_164121	1
contig-83_164145	1
contig-83_164282	1
contig-83_164293	1
contig-83_164414	1
contig-83_164415	1
contig-83_164499	1
contig-83_164522	1
contig-83_164615	1
contig-83_16463	1
contig-83_16466	1
contig-83_164746	1
contig-83_16478	1
contig-83_16480	1
contig-83_164831	1
contig-83_164859	1
contig-83_16488	1
contig-83_164949	1
contig-83_1650	1
contig-83_165065	1
contig-83_165066	1
contig-83_165150	1
contig-83_16519	1
contig-83_165204	1
contig-83_165205	1
contig-83_165279	1
contig-83_16536	1
contig-83_165584	1
contig-83_165610	1
contig-83_165616	1
contig-83_16572	1
contig-83_165802	1
contig-83_165810	1
contig-83_1659	1
contig-83_166064	1
contig-83_166069	1
contig-83_166159	1
contig-83_166463	1
contig-83_166543	1
contig-83_166547	1
contig-83_166557	1
contig-83_166572	1
contig-83_166597	1
contig-83_166603	1
contig-83_166690	1
contig-83_1667	1
contig-83_16670	1
contig-83_166863	1
contig-83_16693	1
contig-83_16695	1
contig-83_16696	1
contig-83_166976	1
contig-83_167081	1
contig-83_167282	1
contig-83_1673	1
contig-83_16731	1
contig-83_16732	1
contig-83_16733	1
contig-83_167345	1
contig-83_167352	1
contig-83_167368	1
contig-83_167371	1
contig-83_167397	1
contig-83_167482	1
contig-83_167521	1
contig-83_167569	1
contig-83_167625	1
contig-83_167646	1
contig-83_167701	1
contig-83_167725	1
[truncated: 6,366 more rows]
