# Supplementary material for: Understanding the Role of Prevotella Genus in the Digestion of Lignocellulose and Other Substrates in Vietnamese Native Goats’ Rumen by Metagenomic Deep Sequencing
Source: Animals (Basel). 2021 Nov 14;11(11):3257. doi: 10.3390/ani11113257 (PMC8614338; doi:10.3390/ani11113257)
Supplement: Supplementary file 1 [file animals-11-03257-s001.zip › Table S4.xlsx]

## Sheet: Sheet1
Table S4. List of CAZy, HMMER - functional annotated genes belonged to Prevotella
Gene code	Origin	Taxa	Functional enzyme
GL0002433	Prevotella	genus	AcXE
GL0031033	Prevotella	genus	AcXE
GL0054628	Prevotella	genus	AcXE
GL0060846	Prevotella	genus	AcXE
GL0062639	Prevotella	genus	AcXE
GL0068379	Prevotella	genus	AcXE
GL0069840	Prevotella	genus	AcXE
GL0070379	Prevotella	genus	AcXE
GL0083765	Prevotella	genus	AcXE
GL0086342	Prevotella	genus	AcXE
GL0086572	Prevotella	genus	AcXE
GL0089140	Prevotella	genus	AcXE
GL0091496	Prevotella	genus	AcXE
GL0093441	Prevotella	genus	AcXE
GL0094017	Prevotella	genus	AcXE
GL0095717	Prevotella	genus	AcXE
GL0098369	Prevotella	genus	AcXE
GL0098376	Prevotella	genus	AcXE
GL0104477	Prevotella	genus	AcXE
GL0106819	Prevotella	genus	AcXE
GL0107190	Prevotella	genus	AcXE
GL0110817	Prevotella	genus	AcXE
GL0118091	Prevotella	genus	AcXE
GL0122689	Prevotella	genus	AcXE
GL0131624	Prevotella	genus	AcXE
GL0140593	Prevotella	genus	AcXE
GL0146168	Prevotella	genus	AcXE
GL0147220	Prevotella	genus	AcXE
GL0148053	Prevotella	genus	AcXE
GL0162825	Prevotella	genus	AcXE
GL0163680	Prevotella ruminicola	species	AcXE
GL0167730	Prevotella	genus	AcXE
GL0168519	Prevotella	genus	AcXE
GL0172534	Prevotella	genus	AcXE
GL0182454	Prevotella	genus	AcXE
GL0182874	Prevotella	genus	AcXE
GL0191894	Prevotella	genus	AcXE
GL0195636	Prevotella	genus	AcXE
GL0199380	Prevotella	genus	AcXE
GL0202757	Prevotella	genus	AcXE
GL0213403	Prevotella	genus	AcXE
GL0220013	Prevotella	genus	AcXE
GL0229221	Prevotella	genus	AcXE
GL0235243	Prevotella	genus	AcXE
GL0240314	Prevotella	genus	AcXE
GL0245263	Prevotella	genus	AcXE
GL0248427	Prevotella	genus	AcXE
GL0249671	Prevotella	genus	AcXE
GL0253983	Prevotella	genus	AcXE
GL0254773	Prevotella	genus	AcXE
GL0265399	Prevotella	genus	AcXE
GL0282426	Prevotella	genus	AcXE
GL0283783	Prevotella	genus	AcXE
GL0288417	Prevotella	genus	AcXE
GL0293636	Prevotella	genus	AcXE
GL0305770	Prevotella	genus	AcXE
GL0319745	Prevotella	genus	AcXE
GL0323736	Prevotella	genus	AcXE
GL0324414	Prevotella	genus	AcXE
GL0332469	Prevotella	genus	AcXE
GL0334805	Prevotella	genus	AcXE
GL0339228	Prevotella	genus	AcXE
GL0348703	Prevotella	genus	AcXE
GL0366301	Prevotella	genus	AcXE
GL0370087	Prevotella	genus	AcXE
GL0371054	Prevotella	genus	AcXE
GL0377323	Prevotella	genus	AcXE
GL0380873	Prevotella	genus	AcXE
GL0400674	Prevotella	genus	AcXE
GL0402267	Prevotella	genus	AcXE
GL0404050	Prevotella	genus	AcXE
GL0411257	Prevotella	genus	AcXE
GL0428776	Prevotella	genus	AcXE
GL0430970	Prevotella	genus	AcXE
GL0436009	Prevotella	genus	AcXE
GL0437854	Prevotella	genus	AcXE
GL0438997	Prevotella	genus	AcXE
GL0443670	Prevotella	genus	AcXE
GL0457300	Prevotella	genus	AcXE
GL0477466	Prevotella	genus	AcXE
GL0481025	Prevotella	genus	AcXE
GL0489368	Prevotella	genus	AcXE
GL0492818	Prevotella	genus	AcXE
GL0500556	Prevotella	genus	AcXE
GL0502310	Prevotella	genus	AcXE
GL0505992	Prevotella	genus	AcXE
GL0515439	Prevotella	genus	AcXE
GL0530492	Prevotella	genus	AcXE
GL0533198	Prevotella	genus	AcXE
GL0551129	Prevotella	genus	AcXE
GL0577453	Prevotella	genus	AcXE
GL0578230	Prevotella	genus	AcXE
GL0601562	Prevotella	genus	AcXE
GL0603570	Prevotella	genus	AcXE
GL0632645	Prevotella	genus	AcXE
GL0648287	Prevotella	genus	AcXE
GL0669597	Prevotella	genus	AcXE
GL0670175	Prevotella	genus	AcXE
GL0672981	Prevotella	genus	AcXE
GL0676645	Prevotella	genus	AcXE
GL0684676	Prevotella	genus	AcXE
GL0715590	Prevotella	genus	AcXE
GL0716410	Prevotella	genus	AcXE
GL0729875	Prevotella	genus	AcXE
GL0735505	Prevotella	genus	AcXE
GL0744952	Prevotella	genus	AcXE
GL0754352	Prevotella	genus	AcXE
GL0773935	Prevotella	genus	AcXE
GL0775467	Prevotella	genus	AcXE
GL0782257	Prevotella	genus	AcXE
GL0786685	Prevotella	genus	AcXE
GL0788124	Prevotella	genus	AcXE
GL0796979	Prevotella	genus	AcXE
GL0810862	Prevotella	genus	AcXE
GL0838342	Prevotella ruminicola	species	AcXE
GL0894678	Prevotella	genus	AcXE
GL0920627	Prevotella	genus	AcXE
GL0941614	Prevotella	genus	AcXE
GL0946226	Prevotella	genus	AcXE
GL0958550	Prevotella	genus	AcXE
GL0971847	Prevotella	genus	AcXE
GL0979579	Prevotella	genus	AcXE
GL0990831	Prevotella	genus	AcXE
GL0999240	Prevotella	genus	AcXE
GL1004711	Prevotella	genus	AcXE
GL1018949	Prevotella	genus	AcXE
GL1021989	Prevotella	genus	AcXE
GL1027669	Prevotella	genus	AcXE
GL1055928	Prevotella	genus	AcXE
GL1077748	Prevotella	genus	AcXE
GL1078918	Prevotella	genus	AcXE
GL1083613	Prevotella	genus	AcXE
GL1103503	Prevotella	genus	AcXE
GL1114691	Prevotella	genus	AcXE
GL1118777	Prevotella	genus	AcXE
GL1121139	Prevotella	genus	AcXE
GL1145037	Prevotella	genus	AcXE
GL1148230	Prevotella	genus	AcXE
GL1155190	Prevotella	genus	AcXE
GL1193019	Prevotella	genus	AcXE
GL1209836	Prevotella	genus	AcXE
GL1224571	Prevotella	genus	AcXE
GL1228190	Prevotella	genus	AcXE
GL1244952	Prevotella	genus	AcXE
GL1256927	Prevotella	genus	AcXE
GL1261644	Prevotella	genus	AcXE
GL1270075	Prevotella	genus	AcXE
GL1292596	Prevotella	genus	AcXE
GL1302501	Prevotella	genus	AcXE
GL1324197	Prevotella	genus	AcXE
GL1331549	Prevotella	genus	AcXE
GL1334432	Prevotella	genus	AcXE
GL1348258	Prevotella	genus	AcXE
GL1349383	Prevotella	genus	AcXE
GL1368451	Prevotella	genus	AcXE
GL1461102	Prevotella	genus	AcXE
GL1470819	Prevotella	genus	AcXE
GL1537393	Prevotella	genus	AcXE
GL1544768	Prevotella	genus	AcXE
GL1563244	Prevotella	genus	AcXE
GL1564618	Prevotella	genus	AcXE
GL1611515	Prevotella	genus	AcXE
GL1643414	Prevotella	genus	AcXE
GL1644270	Prevotella	genus	AcXE
GL1700284	Prevotella	genus	AcXE
GL1740095	Prevotella	genus	AcXE
GL1757523	Prevotella	genus	AcXE
GL1763948	Prevotella	genus	AcXE
GL1765473	Prevotella	genus	AcXE
GL1768012	Prevotella	genus	AcXE
GL1778005	Prevotella	genus	AcXE
GL1780346	Prevotella	genus	AcXE
GL1799261	Prevotella	genus	AcXE
GL1812821	Prevotella	genus	AcXE
GL1819312	Prevotella	genus	AcXE
GL1830671	Prevotella	genus	AcXE
GL1833985	Prevotella	genus	AcXE
GL1868702	Prevotella	genus	AcXE
GL1875890	Prevotella	genus	AcXE
GL1876242	Prevotella	genus	AcXE
GL1883859	Prevotella	genus	AcXE
GL1887057	Prevotella	genus	AcXE
GL1940002	Prevotella	genus	AcXE
GL1946504	Prevotella	genus	AcXE
GL1957633	Prevotella	genus	AcXE
GL1983512	Prevotella	genus	AcXE
GL2008430	Prevotella	genus	AcXE
GL2033206	Prevotella	genus	AcXE
GL2034949	Prevotella	genus	AcXE
GL2043770	Prevotella	genus	AcXE
GL2049113	Prevotella	genus	AcXE
GL2073566	Prevotella	genus	AcXE
GL2080721	Prevotella	genus	AcXE
GL2096338	Prevotella	genus	AcXE
GL2123171	Prevotella	genus	AcXE
GL2138355	Prevotella	genus	AcXE
GL2147209	Prevotella	genus	AcXE
GL2210385	Prevotella	genus	AcXE
GL2212080	Prevotella	genus	AcXE
GL2269551	Prevotella	genus	AcXE
GL2281556	Prevotella	genus	AcXE
GL2332538	Prevotella	genus	AcXE
GL2337509	Prevotella	genus	AcXE
GL2383996	Prevotella	genus	AcXE
GL2399984	Prevotella	genus	AcXE
GL2411907	Prevotella	genus	AcXE
GL2471008	Prevotella	genus	AcXE
GL2543930	Prevotella	genus	AcXE
GL2570470	Prevotella	genus	AcXE
GL2588961	Prevotella	genus	AcXE
GL2604195	Prevotella	genus	AcXE
GL2605652	Prevotella	genus	AcXE
GL2608842	Prevotella	genus	AcXE
GL2616949	Prevotella	genus	AcXE
GL2650540	Prevotella	genus	AcXE
GL2671719	Prevotella	genus	AcXE
GL2692025	Prevotella	genus	AcXE
GL2723145	Prevotella	genus	AcXE
GL2768526	Prevotella	genus	AcXE
GL2789622	Prevotella	genus	AcXE
GL2873470	Prevotella	genus	AcXE
GL2899995	Prevotella	genus	AcXE
GL2941585	Prevotella	genus	AcXE
GL2975606	Prevotella	genus	AcXE
GL2987150	Prevotella	genus	AcXE
GL3042910	Prevotella	genus	AcXE
GL3052734	Prevotella	genus	AcXE
GL3112748	Prevotella	genus	AcXE
GL3126255	Prevotella	genus	AcXE
GL3130222	Prevotella	genus	AcXE
GL3133776	Prevotella	genus	AcXE
GL3133980	Prevotella	genus	AcXE
GL3158696	Prevotella	genus	AcXE
GL3193545	Prevotella	genus	AcXE
GL3193673	Prevotella	genus	AcXE
GL3244442	Prevotella	genus	AcXE
GL3259287	Prevotella	genus	AcXE
GL3298894	Prevotella	genus	AcXE
GL3331860	Prevotella	genus	AcXE
GL3366365	Prevotella	genus	AcXE
GL3372718	Prevotella	genus	AcXE
GL3408483	Prevotella	genus	AcXE
GL3428037	Prevotella	genus	AcXE
GL3440889	Prevotella	genus	AcXE
GL3495794	Prevotella	genus	AcXE
GL3542219	Prevotella	genus	AcXE
GL3544769	Prevotella	genus	AcXE
GL3592587	Prevotella	genus	AcXE
GL3610067	Prevotella	genus	AcXE
GL3640547	Prevotella	genus	AcXE
GL3680533	Prevotella	genus	AcXE
GL3683790	Prevotella	genus	AcXE
GL3705371	Prevotella	genus	AcXE
GL3787405	Prevotella	genus	AcXE
GL3805025	Prevotella	genus	AcXE
GL3808859	Prevotella	genus	AcXE
GL3872982	Prevotella	genus	AcXE
GL3897632	Prevotella	genus	AcXE
GL3943797	Prevotella	genus	AcXE
GL3960693	Prevotella	genus	AcXE
GL3965756	Prevotella	genus	AcXE
GL4013657	Prevotella	genus	AcXE
GL4013693	Prevotella	genus	AcXE
GL4056724	Prevotella	genus	AcXE
GL4066260	Prevotella	genus	AcXE
GL4066944	Prevotella	genus	AcXE
GL4091505	Prevotella	genus	AcXE
GL4098706	Prevotella	genus	AcXE
GL4132651	Prevotella	genus	AcXE
GL4143926	Prevotella	genus	AcXE
GL4229588	Prevotella	genus	AcXE
GL4246726	Prevotella	genus	AcXE
GL4395460	Prevotella	genus	AcXE
GL4433832	Prevotella	genus	AcXE
GL4506225	Prevotella	genus	AcXE
GL4530588	Prevotella	genus	AcXE
GL4573274	Prevotella	genus	AcXE
GL4591769	Prevotella	genus	AcXE
GL4606831	Prevotella	genus	AcXE
GL4660540	Prevotella	genus	AcXE
GL4667197	Prevotella	genus	AcXE
GL4715394	Prevotella	genus	AcXE
GL4753110	Prevotella	genus	AcXE
GL4795694	Prevotella	genus	AcXE
GL4803801	Prevotella	genus	AcXE
GL4833398	Prevotella	genus	AcXE
GL4844948	Prevotella	genus	AcXE
GL4872074	Prevotella	genus	AcXE
GL4904836	Prevotella	genus	AcXE
GL4931078	Prevotella	genus	AcXE
GL4934735	Prevotella	genus	AcXE
GL4978736	Prevotella	genus	AcXE
GL4995878	Prevotella	genus	AcXE
GL5011687	Prevotella	genus	AcXE
GL5033456	Prevotella	genus	AcXE
GL5080189	Prevotella	genus	AcXE
GL5129897	Prevotella	genus	AcXE
GL5167580	Prevotella	genus	AcXE
GL5215711	Prevotella	genus	AcXE
GL5247464	Prevotella	genus	AcXE
GL5257231	Prevotella	genus	AcXE
GL5275406	Prevotella	genus	AcXE
GL5306516	Prevotella	genus	AcXE
GL5328929	Prevotella	genus	AcXE
GL5331491	Prevotella	genus	AcXE
GL5337684	Prevotella	genus	AcXE
GL5482290	Prevotella	genus	AcXE
GL5498899	Prevotella	genus	AcXE
GL5509518	Prevotella	genus	AcXE
GL5528312	Prevotella	genus	AcXE
GL5549283	Prevotella	genus	AcXE
GL5595702	Prevotella	genus	AcXE
GL5633755	Prevotella	genus	AcXE
GL5637107	Prevotella	genus	AcXE
GL5640729	Prevotella	genus	AcXE
GL5647077	Prevotella	genus	AcXE
GL5663595	Prevotella	genus	AcXE
GL5666729	Prevotella	genus	AcXE
GL5668619	Prevotella	genus	AcXE
GL5696636	Prevotella	genus	AcXE
GL5718362	Prevotella	genus	AcXE
GL5759885	Prevotella	genus	AcXE
GL5761497	Prevotella	genus	AcXE
GL5773314	Prevotella	genus	AcXE
GL5792745	Prevotella	genus	AcXE
GL5792897	Prevotella	genus	AcXE
GL5832734	Prevotella	genus	AcXE
GL0036159	Prevotella	genus	CE-AcylACP thioesterase
GL0050206	Prevotella	genus	CE-AcylACP thioesterase
GL0057071	Prevotella	genus	CE-AcylACP thioesterase
GL0058958	Prevotella	genus	CE-AcylACP thioesterase
GL0074084	Prevotella	genus	CE-AcylACP thioesterase
GL0077424	Prevotella	genus	CE-AcylACP thioesterase
GL0108586	Prevotella	genus	CE-AcylACP thioesterase
GL0153975	Prevotella	genus	CE-AcylACP thioesterase
GL0154423	Prevotella	genus	CE-AcylACP thioesterase
GL0159599	Prevotella	genus	CE-AcylACP thioesterase
GL0164172	Prevotella	genus	CE-AcylACP thioesterase
GL0172506	Prevotella	genus	CE-AcylACP thioesterase
GL0182367	Prevotella	genus	CE-AcylACP thioesterase
GL0222622	Prevotella	genus	CE-AcylACP thioesterase
GL0266591	Prevotella	genus	CE-AcylACP thioesterase
GL0268711	Prevotella	genus	CE-AcylACP thioesterase
GL0269172	Prevotella	genus	CE-AcylACP thioesterase
GL0269496	Prevotella	genus	CE-AcylACP thioesterase
GL0292042	Prevotella	genus	CE-AcylACP thioesterase
GL0303500	Prevotella	genus	CE-AcylACP thioesterase
GL0305682	Prevotella	genus	CE-AcylACP thioesterase
GL0325945	Prevotella	genus	CE-AcylACP thioesterase
GL0327195	Prevotella	genus	CE-AcylACP thioesterase
GL0371167	Prevotella	genus	CE-AcylACP thioesterase
GL0437186	Prevotella	genus	CE-AcylACP thioesterase
GL0439392	Prevotella	genus	CE-AcylACP thioesterase
GL0458922	Prevotella	genus	CE-AcylACP thioesterase
GL0472562	Prevotella	genus	CE-AcylACP thioesterase
GL0496424	Prevotella	genus	CE-AcylACP thioesterase
GL0507251	Prevotella	genus	CE-AcylACP thioesterase
GL0511132	Prevotella	genus	CE-AcylACP thioesterase
GL0539853	Prevotella	genus	CE-AcylACP thioesterase
GL0558989	Prevotella	genus	CE-AcylACP thioesterase
GL0566015	Prevotella	genus	CE-AcylACP thioesterase
GL0584714	Prevotella	genus	CE-AcylACP thioesterase
GL0589967	Prevotella	genus	CE-AcylACP thioesterase
GL0627715	Prevotella	genus	CE-AcylACP thioesterase
GL0649838	Prevotella	genus	CE-AcylACP thioesterase
GL0666844	Prevotella	genus	CE-AcylACP thioesterase
GL0690213	Prevotella	genus	CE-AcylACP thioesterase
GL0693221	Prevotella	genus	CE-AcylACP thioesterase
GL0719082	Prevotella	genus	CE-AcylACP thioesterase
GL0738507	Prevotella	genus	CE-AcylACP thioesterase
GL0768046	Prevotella	genus	CE-AcylACP thioesterase
GL0771649	Prevotella	genus	CE-AcylACP thioesterase
GL0778399	Prevotella	genus	CE-AcylACP thioesterase
GL0785030	Prevotella	genus	CE-AcylACP thioesterase
GL0803898	Prevotella	genus	CE-AcylACP thioesterase
GL0872056	Prevotella	genus	CE-AcylACP thioesterase
GL0880427	Prevotella	genus	CE-AcylACP thioesterase
GL0961767	Prevotella	genus	CE-AcylACP thioesterase
GL0963051	Prevotella	genus	CE-AcylACP thioesterase
GL0985271	Prevotella	genus	CE-AcylACP thioesterase
GL1005754	Prevotella	genus	CE-AcylACP thioesterase
GL1005957	Prevotella	genus	CE-AcylACP thioesterase
GL1013510	Prevotella	genus	CE-AcylACP thioesterase
GL1040656	Prevotella	genus	CE-AcylACP thioesterase
GL1043712	Prevotella	genus	CE-AcylACP thioesterase
GL1136954	Prevotella	genus	CE-AcylACP thioesterase
GL1143979	Prevotella	genus	CE-AcylACP thioesterase
GL1157209	Prevotella	genus	CE-AcylACP thioesterase
GL1179843	Prevotella	genus	CE-AcylACP thioesterase
GL1192795	Prevotella	genus	CE-AcylACP thioesterase
GL1196658	Prevotella	genus	CE-AcylACP thioesterase
GL1210030	Prevotella	genus	CE-AcylACP thioesterase
GL1280655	Prevotella	genus	CE-AcylACP thioesterase
GL1326120	Prevotella	genus	CE-AcylACP thioesterase
GL1378629	Prevotella	genus	CE-AcylACP thioesterase
GL1403387	Prevotella	genus	CE-AcylACP thioesterase
GL1420888	Prevotella	genus	CE-AcylACP thioesterase
GL1425320	Prevotella	genus	CE-AcylACP thioesterase
GL1429848	Prevotella	genus	CE-AcylACP thioesterase
GL1521878	Prevotella	genus	CE-AcylACP thioesterase
GL1597082	Prevotella	genus	CE-AcylACP thioesterase
GL1610975	Prevotella	genus	CE-AcylACP thioesterase
GL1612191	Prevotella	genus	CE-AcylACP thioesterase
GL1630633	Prevotella	genus	CE-AcylACP thioesterase
GL1634521	Prevotella	genus	CE-AcylACP thioesterase
GL1649004	Prevotella	genus	CE-AcylACP thioesterase
GL1667232	Prevotella	genus	CE-AcylACP thioesterase
GL1729720	Prevotella	genus	CE-AcylACP thioesterase
GL1749952	Prevotella	genus	CE-AcylACP thioesterase
GL1901190	Prevotella	genus	CE-AcylACP thioesterase
GL1924425	Prevotella	genus	CE-AcylACP thioesterase
GL1934673	Prevotella	genus	CE-AcylACP thioesterase
GL1974192	Prevotella	genus	CE-AcylACP thioesterase
GL1974750	Prevotella	genus	CE-AcylACP thioesterase
GL2010658	Prevotella	genus	CE-AcylACP thioesterase
GL2056731	Prevotella	genus	CE-AcylACP thioesterase
GL2059373	Prevotella	genus	CE-AcylACP thioesterase
GL2126120	Prevotella	genus	CE-AcylACP thioesterase
GL2134409	Prevotella	genus	CE-AcylACP thioesterase
GL2168206	Prevotella	genus	CE-AcylACP thioesterase
GL2224576	Prevotella	genus	CE-AcylACP thioesterase
GL2286297	Prevotella	genus	CE-AcylACP thioesterase
GL2317975	Prevotella	genus	CE-AcylACP thioesterase
GL2344399	Prevotella	genus	CE-AcylACP thioesterase
GL2347653	Prevotella	genus	CE-AcylACP thioesterase
GL2430486	Prevotella	genus	CE-AcylACP thioesterase
GL2460118	Prevotella	genus	CE-AcylACP thioesterase
GL2482158	Prevotella	genus	CE-AcylACP thioesterase
GL2515996	Prevotella	genus	CE-AcylACP thioesterase
GL2594162	Prevotella	genus	CE-AcylACP thioesterase
GL2723468	Prevotella	genus	CE-AcylACP thioesterase
GL2739093	Prevotella	genus	CE-AcylACP thioesterase
GL2772636	Prevotella	genus	CE-AcylACP thioesterase
GL2807814	Prevotella	genus	CE-AcylACP thioesterase
GL2810631	Prevotella	genus	CE-AcylACP thioesterase
GL2832720	Prevotella	genus	CE-AcylACP thioesterase
GL3115110	Prevotella	genus	CE-AcylACP thioesterase
GL3155544	Prevotella	genus	CE-AcylACP thioesterase
GL3164419	Prevotella	genus	CE-AcylACP thioesterase
GL3243239	Prevotella	genus	CE-AcylACP thioesterase
GL3257640	Prevotella	genus	CE-AcylACP thioesterase
GL3265415	Prevotella	genus	CE-AcylACP thioesterase
GL3381191	Prevotella	genus	CE-AcylACP thioesterase
GL3393463	Prevotella	genus	CE-AcylACP thioesterase
GL3416499	Prevotella	genus	CE-AcylACP thioesterase
GL3417090	Prevotella	genus	CE-AcylACP thioesterase
GL3438555	Prevotella	genus	CE-AcylACP thioesterase
GL3478443	Prevotella	genus	CE-AcylACP thioesterase
GL3547476	Prevotella	genus	CE-AcylACP thioesterase
GL3560164	Prevotella	genus	CE-AcylACP thioesterase
GL3637583	Prevotella	genus	CE-AcylACP thioesterase
GL3678038	Prevotella	genus	CE-AcylACP thioesterase
GL3680592	Prevotella	genus	CE-AcylACP thioesterase
GL3712180	Prevotella	genus	CE-AcylACP thioesterase
GL3821702	Prevotella	genus	CE-AcylACP thioesterase
GL3825038	Prevotella	genus	CE-AcylACP thioesterase
GL3840645	Prevotella	genus	CE-AcylACP thioesterase
GL3842226	Prevotella	genus	CE-AcylACP thioesterase
GL3868094	Prevotella	genus	CE-AcylACP thioesterase
GL3874153	Prevotella	genus	CE-AcylACP thioesterase
GL3915199	Prevotella	genus	CE-AcylACP thioesterase
GL4011037	Prevotella	genus	CE-AcylACP thioesterase
GL4139639	Prevotella	genus	CE-AcylACP thioesterase
GL4247494	Prevotella	genus	CE-AcylACP thioesterase
GL4267033	Prevotella	genus	CE-AcylACP thioesterase
GL4443625	Prevotella	genus	CE-AcylACP thioesterase
GL4448223	Prevotella	genus	CE-AcylACP thioesterase
GL4458549	Prevotella	genus	CE-AcylACP thioesterase
GL4479269	Prevotella	genus	CE-AcylACP thioesterase
GL4524156	Prevotella	genus	CE-AcylACP thioesterase
GL4598982	Prevotella	genus	CE-AcylACP thioesterase
GL4672210	Prevotella	genus	CE-AcylACP thioesterase
GL4716963	Prevotella	genus	CE-AcylACP thioesterase
GL4743653	Prevotella	genus	CE-AcylACP thioesterase
GL4760134	Prevotella	genus	CE-AcylACP thioesterase
GL4766101	Prevotella	genus	CE-AcylACP thioesterase
GL4782358	Prevotella	genus	CE-AcylACP thioesterase
GL4886271	Prevotella	genus	CE-AcylACP thioesterase
GL4886311	Prevotella	genus	CE-AcylACP thioesterase
GL4889957	Prevotella	genus	CE-AcylACP thioesterase
GL4982179	Prevotella	genus	CE-AcylACP thioesterase
GL4993189	Prevotella	genus	CE-AcylACP thioesterase
GL4995660	Prevotella	genus	CE-AcylACP thioesterase
GL5000522	Prevotella	genus	CE-AcylACP thioesterase
GL5021219	Prevotella	genus	CE-AcylACP thioesterase
GL5062447	Prevotella	genus	CE-AcylACP thioesterase
GL5067150	Prevotella	genus	CE-AcylACP thioesterase
GL5166016	Prevotella	genus	CE-AcylACP thioesterase
GL5181806	Prevotella	genus	CE-AcylACP thioesterase
GL5216659	Prevotella	genus	CE-AcylACP thioesterase
GL5278486	Prevotella	genus	CE-AcylACP thioesterase
GL5296664	Prevotella	genus	CE-AcylACP thioesterase
GL5332455	Prevotella	genus	CE-AcylACP thioesterase
GL5447140	Prevotella	genus	CE-AcylACP thioesterase
GL5484756	Prevotella	genus	CE-AcylACP thioesterase
GL5574100	Prevotella	genus	CE-AcylACP thioesterase
GL5575288	Prevotella	genus	CE-AcylACP thioesterase
GL5639466	Prevotella	genus	CE-AcylACP thioesterase
GL5716024	Prevotella	genus	CE-AcylACP thioesterase
GL5735275	Prevotella	genus	CE-AcylACP thioesterase
GL5765929	Prevotella	genus	CE-AcylACP thioesterase
GL5793093	Prevotella	genus	CE-AcylACP thioesterase
GL5812126	Prevotella	genus	CE-AcylACP thioesterase
GL0469834	Prevotella	genus	CE-Calcineurinlike phosphoesterase
GL0765819	Prevotella	genus	CE-Calcineurinlike phosphoesterase
GL1455416	Prevotella	genus	CE-Calcineurinlike phosphoesterase
GL1764529	Prevotella	genus	CE-Calcineurinlike phosphoesterase
GL2534094	Prevotella	genus	CE-Calcineurinlike phosphoesterase
GL3397157	Prevotella	genus	CE-Calcineurinlike phosphoesterase
GL5108073	Prevotella	genus	CE-Calcineurinlike phosphoesterase
GL5256767	Prevotella	genus	CE-Calcineurinlike phosphoesterase
GL5684517	Prevotella	genus	CE-Calcineurinlike phosphoesterase
GL0011840	Prevotella	genus	CE-Calcineurinlike phosphoesterase
GL0024584	Prevotella	genus	CE-Calcineurinlike phosphoesterase
GL0032792	Prevotella	genus	CE-Calcineurinlike phosphoesterase
GL0054522	Prevotella	genus	CE-Calcineurinlike phosphoesterase
GL0088140	Prevotella	genus	CE-Calcineurinlike phosphoesterase
GL0101097	Prevotella	genus	CE-Calcineurinlike phosphoesterase
GL0112376	Prevotella	genus	CE-Calcineurinlike phosphoesterase
GL0143058	Prevotella	genus	CE-Calcineurinlike phosphoesterase
GL0161083	Prevotella	genus	CE-Calcineurinlike phosphoesterase
GL0184192	Prevotella	genus	CE-Calcineurinlike phosphoesterase
GL0185173	Prevotella	genus	CE-Calcineurinlike phosphoesterase
GL0200796	Prevotella	genus	CE-Calcineurinlike phosphoesterase
GL0231393	Prevotella	genus	CE-Calcineurinlike phosphoesterase
GL0239678	Prevotella	genus	CE-Calcineurinlike phosphoesterase
GL0251410	Prevotella	genus	CE-Calcineurinlike phosphoesterase
GL0268513	Prevotella	genus	CE-Calcineurinlike phosphoesterase
GL0289413	Prevotella	genus	CE-Calcineurinlike phosphoesterase
GL0299675	Prevotella	genus	CE-Calcineurinlike phosphoesterase
GL0310660	Prevotella	genus	CE-Calcineurinlike phosphoesterase
GL0313981	Prevotella	genus	CE-Calcineurinlike phosphoesterase
GL0314775	Prevotella	genus	CE-Calcineurinlike phosphoesterase
GL0331879	Prevotella	genus	CE-Calcineurinlike phosphoesterase
GL0344363	Prevotella	genus	CE-Calcineurinlike phosphoesterase
GL0356007	Prevotella	genus	CE-Calcineurinlike phosphoesterase
GL0367014	Prevotella	genus	CE-Calcineurinlike phosphoesterase
GL0379746	Prevotella	genus	CE-Calcineurinlike phosphoesterase
GL0385773	Prevotella	genus	CE-Calcineurinlike phosphoesterase
GL0404961	Prevotella	genus	CE-Calcineurinlike phosphoesterase
GL0405195	Prevotella	genus	CE-Calcineurinlike phosphoesterase
GL0412451	Prevotella	genus	CE-Calcineurinlike phosphoesterase
GL0420732	Prevotella	genus	CE-Calcineurinlike phosphoesterase
GL0433508	Prevotella	genus	CE-Calcineurinlike phosphoesterase
GL0435140	Prevotella	genus	CE-Calcineurinlike phosphoesterase
GL0436853	Prevotella	genus	CE-Calcineurinlike phosphoesterase
GL0457046	Prevotella	genus	CE-Calcineurinlike phosphoesterase
GL0462978	Prevotella	genus	CE-Calcineurinlike phosphoesterase
GL0472880	Prevotella	genus	CE-Calcineurinlike phosphoesterase
GL0477670	Prevotella	genus	CE-Calcineurinlike phosphoesterase
GL0498206	Prevotella	genus	CE-Calcineurinlike phosphoesterase
GL0499110	Prevotella	genus	CE-Calcineurinlike phosphoesterase
GL0519904	Prevotella	genus	CE-Calcineurinlike phosphoesterase
GL0545537	Prevotella	genus	CE-Calcineurinlike phosphoesterase
GL0568206	Prevotella	genus	CE-Calcineurinlike phosphoesterase
GL0571369	Prevotella	genus	CE-Calcineurinlike phosphoesterase
GL0574010	Prevotella	genus	CE-Calcineurinlike phosphoesterase
GL0583052	Prevotella	genus	CE-Calcineurinlike phosphoesterase
GL0609715	Prevotella	genus	CE-Calcineurinlike phosphoesterase
GL0616535	Prevotella	genus	CE-Calcineurinlike phosphoesterase
GL0622130	Prevotella	genus	CE-Calcineurinlike phosphoesterase
GL0628113	Prevotella	genus	CE-Calcineurinlike phosphoesterase
GL0703434	Prevotella	genus	CE-Calcineurinlike phosphoesterase
GL0705457	Prevotella	genus	CE-Calcineurinlike phosphoesterase
GL0712467	Prevotella	genus	CE-Calcineurinlike phosphoesterase
GL0803003	Prevotella	genus	CE-Calcineurinlike phosphoesterase
GL0806381	Prevotella	genus	CE-Calcineurinlike phosphoesterase
GL0809615	Prevotella	genus	CE-Calcineurinlike phosphoesterase
GL0839377	Prevotella	genus	CE-Calcineurinlike phosphoesterase
GL0839887	Prevotella	genus	CE-Calcineurinlike phosphoesterase
GL0845862	Prevotella	genus	CE-Calcineurinlike phosphoesterase
GL0917963	Prevotella	genus	CE-Calcineurinlike phosphoesterase
GL0936172	Prevotella	genus	CE-Calcineurinlike phosphoesterase
GL0952022	Prevotella	genus	CE-Calcineurinlike phosphoesterase
GL0989065	Prevotella	genus	CE-Calcineurinlike phosphoesterase
GL0990297	Prevotella	genus	CE-Calcineurinlike phosphoesterase
GL0998210	Prevotella	genus	CE-Calcineurinlike phosphoesterase
GL1027279	Prevotella	genus	CE-Calcineurinlike phosphoesterase
GL1051146	Prevotella	genus	CE-Calcineurinlike phosphoesterase
GL1056712	Prevotella	genus	CE-Calcineurinlike phosphoesterase
GL1062487	Prevotella	genus	CE-Calcineurinlike phosphoesterase
GL1064341	Prevotella	genus	CE-Calcineurinlike phosphoesterase
GL1078587	Prevotella	genus	CE-Calcineurinlike phosphoesterase
GL1107738	Prevotella	genus	CE-Calcineurinlike phosphoesterase
GL1135695	Prevotella	genus	CE-Calcineurinlike phosphoesterase
GL1162783	Prevotella	genus	CE-Calcineurinlike phosphoesterase
GL1208624	Prevotella	genus	CE-Calcineurinlike phosphoesterase
GL1220043	Prevotella	genus	CE-Calcineurinlike phosphoesterase
GL1286102	Prevotella	genus	CE-Calcineurinlike phosphoesterase
GL1336601	Prevotella	genus	CE-Calcineurinlike phosphoesterase
GL1337929	Prevotella	genus	CE-Calcineurinlike phosphoesterase
GL1356521	Prevotella	genus	CE-Calcineurinlike phosphoesterase
GL1380041	Prevotella	genus	CE-Calcineurinlike phosphoesterase
GL1441615	Prevotella	genus	CE-Calcineurinlike phosphoesterase
GL1454795	Prevotella	genus	CE-Calcineurinlike phosphoesterase
GL1523067	Prevotella	genus	CE-Calcineurinlike phosphoesterase
GL1540020	Prevotella	genus	CE-Calcineurinlike phosphoesterase
GL1583588	Prevotella	genus	CE-Calcineurinlike phosphoesterase
GL1621210	Prevotella	genus	CE-Calcineurinlike phosphoesterase
GL1638299	Prevotella	genus	CE-Calcineurinlike phosphoesterase
GL1653928	Prevotella	genus	CE-Calcineurinlike phosphoesterase
GL1720446	Prevotella	genus	CE-Calcineurinlike phosphoesterase
GL1721771	Prevotella	genus	CE-Calcineurinlike phosphoesterase
GL1844652	Prevotella	genus	CE-Calcineurinlike phosphoesterase
GL1861230	Prevotella	genus	CE-Calcineurinlike phosphoesterase
GL1871464	Prevotella	genus	CE-Calcineurinlike phosphoesterase
GL1888725	Prevotella	genus	CE-Calcineurinlike phosphoesterase
GL1920683	Prevotella	genus	CE-Calcineurinlike phosphoesterase
GL2011340	Prevotella	genus	CE-Calcineurinlike phosphoesterase
GL2059989	Prevotella	genus	CE-Calcineurinlike phosphoesterase
GL2068858	Prevotella	genus	CE-Calcineurinlike phosphoesterase
GL2143416	Prevotella	genus	CE-Calcineurinlike phosphoesterase
GL2197627	Prevotella	genus	CE-Calcineurinlike phosphoesterase
GL2198707	Prevotella	genus	CE-Calcineurinlike phosphoesterase
GL2237465	Prevotella	genus	CE-Calcineurinlike phosphoesterase
GL2262517	Prevotella	genus	CE-Calcineurinlike phosphoesterase
GL2269895	Prevotella	genus	CE-Calcineurinlike phosphoesterase
GL2277668	Prevotella	genus	CE-Calcineurinlike phosphoesterase
GL2278974	Prevotella	genus	CE-Calcineurinlike phosphoesterase
GL2295188	Prevotella	genus	CE-Calcineurinlike phosphoesterase
GL2324047	Prevotella	genus	CE-Calcineurinlike phosphoesterase
GL2388114	Prevotella	genus	CE-Calcineurinlike phosphoesterase
GL2434845	Prevotella	genus	CE-Calcineurinlike phosphoesterase
GL2593025	Prevotella	genus	CE-Calcineurinlike phosphoesterase
GL2632238	Prevotella	genus	CE-Calcineurinlike phosphoesterase
GL2688654	Prevotella	genus	CE-Calcineurinlike phosphoesterase
GL2794035	Prevotella	genus	CE-Calcineurinlike phosphoesterase
GL2866563	Prevotella	genus	CE-Calcineurinlike phosphoesterase
GL2989537	Prevotella	genus	CE-Calcineurinlike phosphoesterase
GL3025094	Prevotella	genus	CE-Calcineurinlike phosphoesterase
GL3166894	Prevotella	genus	CE-Calcineurinlike phosphoesterase
GL3171988	Prevotella	genus	CE-Calcineurinlike phosphoesterase
GL3172014	Prevotella	genus	CE-Calcineurinlike phosphoesterase
GL3229141	Prevotella	genus	CE-Calcineurinlike phosphoesterase
GL3283056	Prevotella	genus	CE-Calcineurinlike phosphoesterase
GL3351469	Prevotella	genus	CE-Calcineurinlike phosphoesterase
GL3615668	Prevotella	genus	CE-Calcineurinlike phosphoesterase
GL3649022	Prevotella	genus	CE-Calcineurinlike phosphoesterase
GL3666498	Prevotella	genus	CE-Calcineurinlike phosphoesterase
GL3789870	Prevotella	genus	CE-Calcineurinlike phosphoesterase
GL4078616	Prevotella	genus	CE-Calcineurinlike phosphoesterase
GL4272516	Prevotella	genus	CE-Calcineurinlike phosphoesterase
GL4279014	Prevotella	genus	CE-Calcineurinlike phosphoesterase
GL4379411	Prevotella	genus	CE-Calcineurinlike phosphoesterase
GL4483656	Prevotella	genus	CE-Calcineurinlike phosphoesterase
GL4521613	Prevotella	genus	CE-Calcineurinlike phosphoesterase
GL4664744	Prevotella	genus	CE-Calcineurinlike phosphoesterase
GL4699465	Prevotella	genus	CE-Calcineurinlike phosphoesterase
GL4722384	Prevotella	genus	CE-Calcineurinlike phosphoesterase
GL4921122	Prevotella	genus	CE-Calcineurinlike phosphoesterase
GL4996315	Prevotella	genus	CE-Calcineurinlike phosphoesterase
GL5178588	Prevotella	genus	CE-Calcineurinlike phosphoesterase
GL5190132	Prevotella	genus	CE-Calcineurinlike phosphoesterase
GL5394616	Prevotella	genus	CE-Calcineurinlike phosphoesterase
GL5594015	Prevotella	genus	CE-Calcineurinlike phosphoesterase
GL0006377	Prevotella	genus	CE-Calcineurinlike phosphoesterase
GL0006677	Prevotella	genus	CE-Calcineurinlike phosphoesterase
GL0009506	Prevotella	genus	CE-Calcineurinlike phosphoesterase
GL0009972	Prevotella	genus	CE-Calcineurinlike phosphoesterase
GL0021988	Prevotella	genus	CE-Calcineurinlike phosphoesterase
GL0023994	Prevotella	genus	CE-Calcineurinlike phosphoesterase
GL0025138	Prevotella	genus	CE-Calcineurinlike phosphoesterase
GL0030303	Prevotella	genus	CE-Calcineurinlike phosphoesterase
GL0030333	Prevotella	genus	CE-Calcineurinlike phosphoesterase
GL0030701	Prevotella	genus	CE-Calcineurinlike phosphoesterase
GL0030765	Prevotella	genus	CE-Calcineurinlike phosphoesterase
GL0033148	Prevotella	genus	CE-Calcineurinlike phosphoesterase
GL0036004	Prevotella	genus	CE-Calcineurinlike phosphoesterase
GL0036166	Prevotella	genus	CE-Calcineurinlike phosphoesterase
GL0037198	Prevotella	genus	CE-Calcineurinlike phosphoesterase
GL0039565	Prevotella	genus	CE-Calcineurinlike phosphoesterase
GL0040182	Prevotella	genus	CE-Calcineurinlike phosphoesterase
GL0041561	Prevotella	genus	CE-Calcineurinlike phosphoesterase
GL0047966	Prevotella	genus	CE-Calcineurinlike phosphoesterase
GL0049738	Prevotella	genus	CE-Calcineurinlike phosphoesterase
GL0050196	Prevotella	genus	CE-Calcineurinlike phosphoesterase
GL0050930	Prevotella	genus	CE-Calcineurinlike phosphoesterase
GL0052252	Prevotella	genus	CE-Calcineurinlike phosphoesterase
GL0053447	Prevotella	genus	CE-Calcineurinlike phosphoesterase
GL0053867	Prevotella	genus	CE-Calcineurinlike phosphoesterase
GL0054457	Prevotella	genus	CE-Calcineurinlike phosphoesterase
GL0054458	Prevotella	genus	CE-Calcineurinlike phosphoesterase
GL0054798	Prevotella	genus	CE-Calcineurinlike phosphoesterase
GL0054855	Prevotella	genus	CE-Calcineurinlike phosphoesterase
GL0055258	Prevotella	genus	CE-Calcineurinlike phosphoesterase
GL0059928	Prevotella	genus	CE-Calcineurinlike phosphoesterase
GL0060740	Prevotella	genus	CE-Calcineurinlike phosphoesterase
GL0062517	Prevotella	genus	CE-Calcineurinlike phosphoesterase
GL0063570	Prevotella	genus	CE-Calcineurinlike phosphoesterase
GL0064010	Prevotella	genus	CE-Calcineurinlike phosphoesterase
GL0064625	Prevotella	genus	CE-Calcineurinlike phosphoesterase
GL0066916	Prevotella	genus	CE-Calcineurinlike phosphoesterase
GL0067025	Prevotella	genus	CE-Calcineurinlike phosphoesterase
GL0068735	Prevotella	genus	CE-Calcineurinlike phosphoesterase
GL0069871	Prevotella	genus	CE-Calcineurinlike phosphoesterase
GL0070712	Prevotella	genus	CE-Calcineurinlike phosphoesterase
GL0074511	Prevotella	genus	CE-Calcineurinlike phosphoesterase
GL0075572	Prevotella	genus	CE-Calcineurinlike phosphoesterase
GL0078486	Prevotella	genus	CE-Calcineurinlike phosphoesterase
GL0081482	Prevotella	genus	CE-Calcineurinlike phosphoesterase
GL0081483	Prevotella	genus	CE-Calcineurinlike phosphoesterase
GL0082071	Prevotella	genus	CE-Calcineurinlike phosphoesterase
GL0083771	Prevotella	genus	CE-Calcineurinlike phosphoesterase
GL0085553	Prevotella	genus	CE-Calcineurinlike phosphoesterase
GL0085656	Prevotella	genus	CE-Calcineurinlike phosphoesterase
GL0088106	Prevotella	genus	CE-Calcineurinlike phosphoesterase
GL0089436	Prevotella	genus	CE-Calcineurinlike phosphoesterase
GL0090374	Prevotella	genus	CE-Calcineurinlike phosphoesterase
GL0091019	Prevotella	genus	CE-Calcineurinlike phosphoesterase
GL0091071	Prevotella	genus	CE-Calcineurinlike phosphoesterase
GL0094676	Prevotella	genus	CE-Calcineurinlike phosphoesterase
GL0096401	Prevotella	genus	CE-Calcineurinlike phosphoesterase
GL0098412	Prevotella	genus	CE-Calcineurinlike phosphoesterase
GL0099771	Prevotella	genus	CE-Calcineurinlike phosphoesterase
GL0102946	Prevotella	genus	CE-Calcineurinlike phosphoesterase
GL0104182	Prevotella	genus	CE-Calcineurinlike phosphoesterase
GL0107085	Prevotella	genus	CE-Calcineurinlike phosphoesterase
GL0108989	Prevotella	genus	CE-Calcineurinlike phosphoesterase
GL0111572	Prevotella	genus	CE-Calcineurinlike phosphoesterase
GL0111904	Prevotella	genus	CE-Calcineurinlike phosphoesterase
GL0111933	Prevotella	genus	CE-Calcineurinlike phosphoesterase
GL0112488	Prevotella	genus	CE-Calcineurinlike phosphoesterase
GL0112489	Prevotella	genus	CE-Calcineurinlike phosphoesterase
GL0112544	Prevotella	genus	CE-Calcineurinlike phosphoesterase
GL0114733	Prevotella	genus	CE-Calcineurinlike phosphoesterase
GL0115492	Prevotella	genus	CE-Calcineurinlike phosphoesterase
GL0116802	Prevotella	genus	CE-Calcineurinlike phosphoesterase
GL0118093	Prevotella	genus	CE-Calcineurinlike phosphoesterase
GL0118543	Prevotella	genus	CE-Calcineurinlike phosphoesterase
GL0121740	Prevotella	genus	CE-Calcineurinlike phosphoesterase
GL0122040	Prevotella	genus	CE-Calcineurinlike phosphoesterase
GL0122547	Prevotella	genus	CE-Calcineurinlike phosphoesterase
GL0123775	Prevotella	genus	CE-Calcineurinlike phosphoesterase
GL0125199	Prevotella	genus	CE-Calcineurinlike phosphoesterase
GL0127297	Prevotella	genus	CE-Calcineurinlike phosphoesterase
GL0127328	Prevotella	genus	CE-Calcineurinlike phosphoesterase
GL0128612	Prevotella	genus	CE-Calcineurinlike phosphoesterase
GL0129063	Prevotella	genus	CE-Calcineurinlike phosphoesterase
GL0130767	Prevotella	genus	CE-Calcineurinlike phosphoesterase
GL0133271	Prevotella	genus	CE-Calcineurinlike phosphoesterase
GL0134053	Prevotella	genus	CE-Calcineurinlike phosphoesterase
GL0134283	Prevotella	genus	CE-Calcineurinlike phosphoesterase
GL0136593	Prevotella	genus	CE-Calcineurinlike phosphoesterase
GL0136819	Prevotella	genus	CE-Calcineurinlike phosphoesterase
GL0138988	Prevotella	genus	CE-Calcineurinlike phosphoesterase
GL0139324	Prevotella	genus	CE-Calcineurinlike phosphoesterase
GL0140188	Prevotella	genus	CE-Calcineurinlike phosphoesterase
GL0141997	Prevotella	genus	CE-Calcineurinlike phosphoesterase
GL0142044	Prevotella	genus	CE-Calcineurinlike phosphoesterase
GL0142696	Prevotella	genus	CE-Calcineurinlike phosphoesterase
GL0143265	Prevotella	genus	CE-Calcineurinlike phosphoesterase
GL0146014	Prevotella	genus	CE-Calcineurinlike phosphoesterase
GL0146069	Prevotella	genus	CE-Calcineurinlike phosphoesterase
GL0146070	Prevotella	genus	CE-Calcineurinlike phosphoesterase
GL0146794	Prevotella	genus	CE-Calcineurinlike phosphoesterase
GL0147553	Prevotella	genus	CE-Calcineurinlike phosphoesterase
GL0147554	Prevotella	genus	CE-Calcineurinlike phosphoesterase
GL0148430	Prevotella	genus	CE-Calcineurinlike phosphoesterase
GL0149812	Prevotella	genus	CE-Calcineurinlike phosphoesterase
GL0150210	Prevotella	genus	CE-Calcineurinlike phosphoesterase
GL0150407	Prevotella	genus	CE-Calcineurinlike phosphoesterase
GL0150677	Prevotella	genus	CE-Calcineurinlike phosphoesterase
GL0150981	Prevotella	genus	CE-Calcineurinlike phosphoesterase
GL0150999	Prevotella	genus	CE-Calcineurinlike phosphoesterase
GL0153278	Prevotella	genus	CE-Calcineurinlike phosphoesterase
GL0154259	Prevotella	genus	CE-Calcineurinlike phosphoesterase
GL0155102	Prevotella	genus	CE-Calcineurinlike phosphoesterase
GL0160202	Prevotella	genus	CE-Calcineurinlike phosphoesterase
GL0161155	Prevotella	genus	CE-Calcineurinlike phosphoesterase
GL0162723	Prevotella	genus	CE-Calcineurinlike phosphoesterase
GL0164028	Prevotella	genus	CE-Calcineurinlike phosphoesterase
GL0164698	Prevotella	genus	CE-Calcineurinlike phosphoesterase
GL0168499	Prevotella	genus	CE-Calcineurinlike phosphoesterase
GL0169797	Prevotella	genus	CE-Calcineurinlike phosphoesterase
GL0173415	Prevotella	genus	CE-Calcineurinlike phosphoesterase
GL0173870	Prevotella	genus	CE-Calcineurinlike phosphoesterase
GL0175515	Prevotella	genus	CE-Calcineurinlike phosphoesterase
GL0177318	Prevotella	genus	CE-Calcineurinlike phosphoesterase
GL0178684	Prevotella	genus	CE-Calcineurinlike phosphoesterase
GL0179486	Prevotella	genus	CE-Calcineurinlike phosphoesterase
GL0180288	Prevotella	genus	CE-Calcineurinlike phosphoesterase
GL0185512	Prevotella	genus	CE-Calcineurinlike phosphoesterase
GL0187275	Prevotella	genus	CE-Calcineurinlike phosphoesterase
GL0187333	Prevotella	genus	CE-Calcineurinlike phosphoesterase
GL0191081	Prevotella	genus	CE-Calcineurinlike phosphoesterase
GL0192101	Prevotella	genus	CE-Calcineurinlike phosphoesterase
GL0195425	Prevotella	genus	CE-Calcineurinlike phosphoesterase
GL0197395	Prevotella	genus	CE-Calcineurinlike phosphoesterase
GL0197932	Prevotella	genus	CE-Calcineurinlike phosphoesterase
GL0200943	Prevotella	genus	CE-Calcineurinlike phosphoesterase
GL0201269	Prevotella	genus	CE-Calcineurinlike phosphoesterase
GL0201738	Prevotella	genus	CE-Calcineurinlike phosphoesterase
GL0203542	Prevotella	genus	CE-Calcineurinlike phosphoesterase
GL0204206	Prevotella	genus	CE-Calcineurinlike phosphoesterase
GL0205356	Prevotella	genus	CE-Calcineurinlike phosphoesterase
GL0205357	Prevotella	genus	CE-Calcineurinlike phosphoesterase
GL0205641	Prevotella	genus	CE-Calcineurinlike phosphoesterase
GL0206065	Prevotella	genus	CE-Calcineurinlike phosphoesterase
GL0208315	Prevotella	genus	CE-Calcineurinlike phosphoesterase
GL0209498	Prevotella	genus	CE-Calcineurinlike phosphoesterase
GL0211094	Prevotella	genus	CE-Calcineurinlike phosphoesterase
GL0213893	Prevotella	genus	CE-Calcineurinlike phosphoesterase
GL0214131	Prevotella	genus	CE-Calcineurinlike phosphoesterase
GL0214844	Prevotella	genus	CE-Calcineurinlike phosphoesterase
GL0215295	Prevotella	genus	CE-Calcineurinlike phosphoesterase
GL0218307	Prevotella	genus	CE-Calcineurinlike phosphoesterase
GL0218454	Prevotella	genus	CE-Calcineurinlike phosphoesterase
GL0218532	Prevotella	genus	CE-Calcineurinlike phosphoesterase
GL0220947	Prevotella	genus	CE-Calcineurinlike phosphoesterase
GL0221309	Prevotella	genus	CE-Calcineurinlike phosphoesterase
GL0222658	Prevotella	genus	CE-Calcineurinlike phosphoesterase
GL0223528	Prevotella	genus	CE-Calcineurinlike phosphoesterase
GL0226175	Prevotella	genus	CE-Calcineurinlike phosphoesterase
GL0227437	Prevotella	genus	CE-Calcineurinlike phosphoesterase
GL0230516	Prevotella	genus	CE-Calcineurinlike phosphoesterase
GL0231739	Prevotella	genus	CE-Calcineurinlike phosphoesterase
GL0232831	Prevotella	genus	CE-Calcineurinlike phosphoesterase
GL0234114	Prevotella	genus	CE-Calcineurinlike phosphoesterase
GL0234543	Prevotella	genus	CE-Calcineurinlike phosphoesterase
GL0234683	Prevotella	genus	CE-Calcineurinlike phosphoesterase
GL0237055	Prevotella	genus	CE-Calcineurinlike phosphoesterase
GL0240081	Prevotella	genus	CE-Calcineurinlike phosphoesterase
GL0243940	Prevotella	genus	CE-Calcineurinlike phosphoesterase
GL0247075	Prevotella	genus	CE-Calcineurinlike phosphoesterase
GL0247824	Prevotella	genus	CE-Calcineurinlike phosphoesterase
GL0247900	Prevotella	genus	CE-Calcineurinlike phosphoesterase
GL0248055	Prevotella	genus	CE-Calcineurinlike phosphoesterase
GL0251882	Prevotella	genus	CE-Calcineurinlike phosphoesterase
GL0253019	Prevotella	genus	CE-Calcineurinlike phosphoesterase
GL0257327	Prevotella	genus	CE-Calcineurinlike phosphoesterase
GL0257696	Prevotella	genus	CE-Calcineurinlike phosphoesterase
GL0266349	Prevotella	genus	CE-Calcineurinlike phosphoesterase
GL0266885	Prevotella	genus	CE-Calcineurinlike phosphoesterase
GL0272025	Prevotella	genus	CE-Calcineurinlike phosphoesterase
GL0272171	Prevotella	genus	CE-Calcineurinlike phosphoesterase
GL0272607	Prevotella	genus	CE-Calcineurinlike phosphoesterase
GL0276134	Prevotella	genus	CE-Calcineurinlike phosphoesterase
GL0279914	Prevotella	genus	CE-Calcineurinlike phosphoesterase
GL0280884	Prevotella	genus	CE-Calcineurinlike phosphoesterase
GL0282158	Prevotella	genus	CE-Calcineurinlike phosphoesterase
GL0283082	Prevotella	genus	CE-Calcineurinlike phosphoesterase
GL0283781	Prevotella	genus	CE-Calcineurinlike phosphoesterase
GL0284614	Prevotella	genus	CE-Calcineurinlike phosphoesterase
GL0285770	Prevotella	genus	CE-Calcineurinlike phosphoesterase
GL0286247	Prevotella	genus	CE-Calcineurinlike phosphoesterase
GL0286946	Prevotella	genus	CE-Calcineurinlike phosphoesterase
GL0287052	Prevotella	genus	CE-Calcineurinlike phosphoesterase
GL0289415	Prevotella	genus	CE-Calcineurinlike phosphoesterase
GL0289416	Prevotella	genus	CE-Calcineurinlike phosphoesterase
GL0296885	Prevotella	genus	CE-Calcineurinlike phosphoesterase
GL0297524	Prevotella	genus	CE-Calcineurinlike phosphoesterase
GL0300337	Prevotella	genus	CE-Calcineurinlike phosphoesterase
GL0301439	Prevotella	genus	CE-Calcineurinlike phosphoesterase
GL0305897	Prevotella	genus	CE-Calcineurinlike phosphoesterase
GL0311457	Prevotella	genus	CE-Calcineurinlike phosphoesterase
GL0311810	Prevotella	genus	CE-Calcineurinlike phosphoesterase
GL0313403	Prevotella	genus	CE-Calcineurinlike phosphoesterase
GL0314141	Prevotella	genus	CE-Calcineurinlike phosphoesterase
GL0320541	Prevotella	genus	CE-Calcineurinlike phosphoesterase
GL0320689	Prevotella	genus	CE-Calcineurinlike phosphoesterase
GL0320921	Prevotella	genus	CE-Calcineurinlike phosphoesterase
GL0321469	Prevotella	genus	CE-Calcineurinlike phosphoesterase
GL0324441	Prevotella	genus	CE-Calcineurinlike phosphoesterase
GL0326228	Prevotella	genus	CE-Calcineurinlike phosphoesterase
GL0330057	Prevotella	genus	CE-Calcineurinlike phosphoesterase
GL0330788	Prevotella	genus	CE-Calcineurinlike phosphoesterase
GL0333348	Prevotella	genus	CE-Calcineurinlike phosphoesterase
GL0333604	Prevotella	genus	CE-Calcineurinlike phosphoesterase
GL0334003	Prevotella	genus	CE-Calcineurinlike phosphoesterase
GL0334885	Prevotella	genus	CE-Calcineurinlike phosphoesterase
GL0335525	Prevotella	genus	CE-Calcineurinlike phosphoesterase
GL0335794	Prevotella	genus	CE-Calcineurinlike phosphoesterase
GL0336205	Prevotella	genus	CE-Calcineurinlike phosphoesterase
GL0340071	Prevotella	genus	CE-Calcineurinlike phosphoesterase
GL0343335	Prevotella	genus	CE-Calcineurinlike phosphoesterase
GL0344801	Prevotella	genus	CE-Calcineurinlike phosphoesterase
GL0346203	Prevotella	genus	CE-Calcineurinlike phosphoesterase
GL0348781	Prevotella	genus	CE-Calcineurinlike phosphoesterase
GL0348856	Prevotella	genus	CE-Calcineurinlike phosphoesterase
GL0349775	Prevotella	genus	CE-Calcineurinlike phosphoesterase
GL0350085	Prevotella	genus	CE-Calcineurinlike phosphoesterase
GL0352140	Prevotella	genus	CE-Calcineurinlike phosphoesterase
GL0352497	Prevotella	genus	CE-Calcineurinlike phosphoesterase
GL0352836	Prevotella	genus	CE-Calcineurinlike phosphoesterase
GL0356303	Prevotella	genus	CE-Calcineurinlike phosphoesterase
GL0357519	Prevotella	genus	CE-Calcineurinlike phosphoesterase
GL0359528	Prevotella	genus	CE-Calcineurinlike phosphoesterase
GL0360108	Prevotella	genus	CE-Calcineurinlike phosphoesterase
GL0361438	Prevotella	genus	CE-Calcineurinlike phosphoesterase
GL0363946	Prevotella	genus	CE-Calcineurinlike phosphoesterase
GL0365290	Prevotella	genus	CE-Calcineurinlike phosphoesterase
GL0366815	Prevotella	genus	CE-Calcineurinlike phosphoesterase
GL0366817	Prevotella	genus	CE-Calcineurinlike phosphoesterase
GL0368575	Prevotella	genus	CE-Calcineurinlike phosphoesterase
GL0369241	Prevotella	genus	CE-Calcineurinlike phosphoesterase
GL0374727	Prevotella	genus	CE-Calcineurinlike phosphoesterase
GL0374728	Prevotella	genus	CE-Calcineurinlike phosphoesterase
GL0374817	Prevotella	genus	CE-Calcineurinlike phosphoesterase
GL0376620	Prevotella	genus	CE-Calcineurinlike phosphoesterase
GL0377407	Prevotella	genus	CE-Calcineurinlike phosphoesterase
GL0377926	Prevotella	genus	CE-Calcineurinlike phosphoesterase
GL0378705	Prevotella	genus	CE-Calcineurinlike phosphoesterase
GL0378949	Prevotella	genus	CE-Calcineurinlike phosphoesterase
GL0379107	Prevotella	genus	CE-Calcineurinlike phosphoesterase
GL0380576	Prevotella	genus	CE-Calcineurinlike phosphoesterase
GL0383179	Prevotella	genus	CE-Calcineurinlike phosphoesterase
GL0383194	Prevotella	genus	CE-Calcineurinlike phosphoesterase
GL0383438	Prevotella	genus	CE-Calcineurinlike phosphoesterase
GL0384827	Prevotella	genus	CE-Calcineurinlike phosphoesterase
GL0386173	Prevotella	genus	CE-Calcineurinlike phosphoesterase
GL0389065	Prevotella	genus	CE-Calcineurinlike phosphoesterase
GL0390453	Prevotella	genus	CE-Calcineurinlike phosphoesterase
GL0390476	Prevotella	genus	CE-Calcineurinlike phosphoesterase
GL0390512	Prevotella	genus	CE-Calcineurinlike phosphoesterase
GL0392887	Prevotella	genus	CE-Calcineurinlike phosphoesterase
GL0394035	Prevotella	genus	CE-Calcineurinlike phosphoesterase
GL0394353	Prevotella	genus	CE-Calcineurinlike phosphoesterase
GL0396699	Prevotella	genus	CE-Calcineurinlike phosphoesterase
GL0400800	Prevotella	genus	CE-Calcineurinlike phosphoesterase
GL0402324	Prevotella	genus	CE-Calcineurinlike phosphoesterase
GL0402786	Prevotella	genus	CE-Calcineurinlike phosphoesterase
GL0403149	Prevotella	genus	CE-Calcineurinlike phosphoesterase
GL0403177	Prevotella	genus	CE-Calcineurinlike phosphoesterase
GL0406103	Prevotella	genus	CE-Calcineurinlike phosphoesterase
GL0407510	Prevotella	genus	CE-Calcineurinlike phosphoesterase
GL0407997	Prevotella	genus	CE-Calcineurinlike phosphoesterase
GL0408163	Prevotella	genus	CE-Calcineurinlike phosphoesterase
GL0414372	Prevotella	genus	CE-Calcineurinlike phosphoesterase
GL0418669	Prevotella	genus	CE-Calcineurinlike phosphoesterase
GL0420530	Prevotella	genus	CE-Calcineurinlike phosphoesterase
GL0422641	Prevotella	genus	CE-Calcineurinlike phosphoesterase
GL0424964	Prevotella	genus	CE-Calcineurinlike phosphoesterase
GL0427459	Prevotella	genus	CE-Calcineurinlike phosphoesterase
GL0427779	Prevotella	genus	CE-Calcineurinlike phosphoesterase
GL0430820	Prevotella	genus	CE-Calcineurinlike phosphoesterase
GL0434270	Prevotella	genus	CE-Calcineurinlike phosphoesterase
GL0438185	Prevotella	genus	CE-Calcineurinlike phosphoesterase
GL0441173	Prevotella	genus	CE-Calcineurinlike phosphoesterase
GL0441779	Prevotella	genus	CE-Calcineurinlike phosphoesterase
GL0442376	Prevotella	genus	CE-Calcineurinlike phosphoesterase
GL0448649	Prevotella	genus	CE-Calcineurinlike phosphoesterase
GL0448841	Prevotella	genus	CE-Calcineurinlike phosphoesterase
GL0452592	Prevotella	genus	CE-Calcineurinlike phosphoesterase
GL0453473	Prevotella	genus	CE-Calcineurinlike phosphoesterase
GL0454079	Prevotella	genus	CE-Calcineurinlike phosphoesterase
GL0454204	Prevotella	genus	CE-Calcineurinlike phosphoesterase
GL0457852	Prevotella	genus	CE-Calcineurinlike phosphoesterase
GL0466517	Prevotella	genus	CE-Calcineurinlike phosphoesterase
GL0468763	Prevotella	genus	CE-Calcineurinlike phosphoesterase
GL0471034	Prevotella	genus	CE-Calcineurinlike phosphoesterase
GL0472141	Prevotella	genus	CE-Calcineurinlike phosphoesterase
GL0473929	Prevotella	genus	CE-Calcineurinlike phosphoesterase
GL0479673	Prevotella	genus	CE-Calcineurinlike phosphoesterase
GL0479753	Prevotella	genus	CE-Calcineurinlike phosphoesterase
GL0481053	Prevotella	genus	CE-Calcineurinlike phosphoesterase
GL0481299	Prevotella	genus	CE-Calcineurinlike phosphoesterase
GL0482929	Prevotella	genus	CE-Calcineurinlike phosphoesterase
GL0486306	Prevotella	genus	CE-Calcineurinlike phosphoesterase
GL0487068	Prevotella	genus	CE-Calcineurinlike phosphoesterase
GL0487395	Prevotella	genus	CE-Calcineurinlike phosphoesterase
GL0491803	Prevotella	genus	CE-Calcineurinlike phosphoesterase
GL0494687	Prevotella	genus	CE-Calcineurinlike phosphoesterase
GL0494858	Prevotella	genus	CE-Calcineurinlike phosphoesterase
GL0496129	Prevotella	genus	CE-Calcineurinlike phosphoesterase
GL0499096	Prevotella	genus	CE-Calcineurinlike phosphoesterase
GL0503407	Prevotella	genus	CE-Calcineurinlike phosphoesterase
GL0505112	Prevotella	genus	CE-Calcineurinlike phosphoesterase
GL0505236	Prevotella	genus	CE-Calcineurinlike phosphoesterase
GL0506422	Prevotella	genus	CE-Calcineurinlike phosphoesterase
GL0509152	Prevotella	genus	CE-Calcineurinlike phosphoesterase
GL0512700	Prevotella	genus	CE-Calcineurinlike phosphoesterase
GL0517284	Prevotella	genus	CE-Calcineurinlike phosphoesterase
GL0517527	Prevotella	genus	CE-Calcineurinlike phosphoesterase
GL0519890	Prevotella	genus	CE-Calcineurinlike phosphoesterase
GL0523322	Prevotella	genus	CE-Calcineurinlike phosphoesterase
GL0524428	Prevotella	genus	CE-Calcineurinlike phosphoesterase
GL0524581	Prevotella	genus	CE-Calcineurinlike phosphoesterase
GL0529446	Prevotella	genus	CE-Calcineurinlike phosphoesterase
GL0534878	Prevotella	genus	CE-Calcineurinlike phosphoesterase
GL0535285	Prevotella	genus	CE-Calcineurinlike phosphoesterase
GL0537889	Prevotella	genus	CE-Calcineurinlike phosphoesterase
GL0538704	Prevotella	genus	CE-Calcineurinlike phosphoesterase
GL0539277	Prevotella	genus	CE-Calcineurinlike phosphoesterase
GL0540942	Prevotella	genus	CE-Calcineurinlike phosphoesterase
GL0543454	Prevotella	genus	CE-Calcineurinlike phosphoesterase
GL0546578	Prevotella	genus	CE-Calcineurinlike phosphoesterase
GL0547617	Prevotella	genus	CE-Calcineurinlike phosphoesterase
GL0547811	Prevotella	genus	CE-Calcineurinlike phosphoesterase
GL0549097	Prevotella	genus	CE-Calcineurinlike phosphoesterase
GL0549486	Prevotella	genus	CE-Calcineurinlike phosphoesterase
GL0553807	Prevotella	genus	CE-Calcineurinlike phosphoesterase
GL0553941	Prevotella	genus	CE-Calcineurinlike phosphoesterase
GL0555153	Prevotella	genus	CE-Calcineurinlike phosphoesterase
GL0558177	Prevotella	genus	CE-Calcineurinlike phosphoesterase
GL0559470	Prevotella	genus	CE-Calcineurinlike phosphoesterase
GL0565257	Prevotella	genus	CE-Calcineurinlike phosphoesterase
GL0566436	Prevotella	genus	CE-Calcineurinlike phosphoesterase
GL0567892	Prevotella	genus	CE-Calcineurinlike phosphoesterase
GL0568333	Prevotella	genus	CE-Calcineurinlike phosphoesterase
GL0572117	Prevotella	genus	CE-Calcineurinlike phosphoesterase
GL0572880	Prevotella	genus	CE-Calcineurinlike phosphoesterase
GL0580663	Prevotella	genus	CE-Calcineurinlike phosphoesterase
GL0581774	Prevotella	genus	CE-Calcineurinlike phosphoesterase
GL0584268	Prevotella	genus	CE-Calcineurinlike phosphoesterase
GL0590916	Prevotella	genus	CE-Calcineurinlike phosphoesterase
GL0591253	Prevotella	genus	CE-Calcineurinlike phosphoesterase
GL0594327	Prevotella	genus	CE-Calcineurinlike phosphoesterase
GL0595977	Prevotella	genus	CE-Calcineurinlike phosphoesterase
GL0598224	Prevotella	genus	CE-Calcineurinlike phosphoesterase
GL0598234	Prevotella	genus	CE-Calcineurinlike phosphoesterase
GL0599402	Prevotella	genus	CE-Calcineurinlike phosphoesterase
GL0600135	Prevotella	genus	CE-Calcineurinlike phosphoesterase
GL0601821	Prevotella	genus	CE-Calcineurinlike phosphoesterase
GL0605949	Prevotella	genus	CE-Calcineurinlike phosphoesterase
GL0607291	Prevotella	genus	CE-Calcineurinlike phosphoesterase
GL0612031	Prevotella	genus	CE-Calcineurinlike phosphoesterase
GL0616134	Prevotella	genus	CE-Calcineurinlike phosphoesterase
GL0618388	Prevotella	genus	CE-Calcineurinlike phosphoesterase
GL0618632	Prevotella	genus	CE-Calcineurinlike phosphoesterase
GL0621472	Prevotella	genus	CE-Calcineurinlike phosphoesterase
GL0625640	Prevotella	genus	CE-Calcineurinlike phosphoesterase
GL0625967	Prevotella	genus	CE-Calcineurinlike phosphoesterase
GL0629552	Prevotella	genus	CE-Calcineurinlike phosphoesterase
GL0636592	Prevotella	genus	CE-Calcineurinlike phosphoesterase
GL0637815	Prevotella	genus	CE-Calcineurinlike phosphoesterase
GL0640862	Prevotella	genus	CE-Calcineurinlike phosphoesterase
GL0645258	Prevotella	genus	CE-Calcineurinlike phosphoesterase
GL0646611	Prevotella	genus	CE-Calcineurinlike phosphoesterase
GL0647768	Prevotella	genus	CE-Calcineurinlike phosphoesterase
GL0655218	Prevotella	genus	CE-Calcineurinlike phosphoesterase
GL0658364	Prevotella	genus	CE-Calcineurinlike phosphoesterase
GL0659148	Prevotella	genus	CE-Calcineurinlike phosphoesterase
GL0659779	Prevotella	genus	CE-Calcineurinlike phosphoesterase
GL0660304	Prevotella	genus	CE-Calcineurinlike phosphoesterase
GL0663477	Prevotella	genus	CE-Calcineurinlike phosphoesterase
GL0671545	Prevotella	genus	CE-Calcineurinlike phosphoesterase
GL0671977	Prevotella	genus	CE-Calcineurinlike phosphoesterase
GL0677528	Prevotella	genus	CE-Calcineurinlike phosphoesterase
GL0684838	Prevotella	genus	CE-Calcineurinlike phosphoesterase
GL0685640	Prevotella	genus	CE-Calcineurinlike phosphoesterase
GL0687016	Prevotella	genus	CE-Calcineurinlike phosphoesterase
GL0687559	Prevotella	genus	CE-Calcineurinlike phosphoesterase
GL0693806	Prevotella	genus	CE-Calcineurinlike phosphoesterase
GL0696804	Prevotella	genus	CE-Calcineurinlike phosphoesterase
GL0697061	Prevotella	genus	CE-Calcineurinlike phosphoesterase
GL0699435	Prevotella	genus	CE-Calcineurinlike phosphoesterase
GL0699809	Prevotella	genus	CE-Calcineurinlike phosphoesterase
GL0701503	Prevotella	genus	CE-Calcineurinlike phosphoesterase
GL0710212	Prevotella	genus	CE-Calcineurinlike phosphoesterase
GL0710440	Prevotella	genus	CE-Calcineurinlike phosphoesterase
GL0710732	Prevotella	genus	CE-Calcineurinlike phosphoesterase
GL0711825	Prevotella	genus	CE-Calcineurinlike phosphoesterase
GL0714435	Prevotella	genus	CE-Calcineurinlike phosphoesterase
GL0719219	Prevotella	genus	CE-Calcineurinlike phosphoesterase
GL0720433	Prevotella	genus	CE-Calcineurinlike phosphoesterase
GL0721670	Prevotella	genus	CE-Calcineurinlike phosphoesterase
GL0722422	Prevotella	genus	CE-Calcineurinlike phosphoesterase
GL0722522	Prevotella	genus	CE-Calcineurinlike phosphoesterase
GL0727809	Prevotella	genus	CE-Calcineurinlike phosphoesterase
GL0727810	Prevotella	genus	CE-Calcineurinlike phosphoesterase
GL0728890	Prevotella	genus	CE-Calcineurinlike phosphoesterase
GL0729337	Prevotella	genus	CE-Calcineurinlike phosphoesterase
GL0730288	Prevotella	genus	CE-Calcineurinlike phosphoesterase
GL0736965	Prevotella	genus	CE-Calcineurinlike phosphoesterase
GL0737761	Prevotella	genus	CE-Calcineurinlike phosphoesterase
GL0739486	Prevotella	genus	CE-Calcineurinlike phosphoesterase
GL0740103	Prevotella	genus	CE-Calcineurinlike phosphoesterase
GL0740941	Prevotella	genus	CE-Calcineurinlike phosphoesterase
GL0741853	Prevotella	genus	CE-Calcineurinlike phosphoesterase
GL0746807	Prevotella	genus	CE-Calcineurinlike phosphoesterase
GL0747037	Prevotella	genus	CE-Calcineurinlike phosphoesterase
GL0748156	Prevotella	genus	CE-Calcineurinlike phosphoesterase
GL0750241	Prevotella	genus	CE-Calcineurinlike phosphoesterase
GL0750751	Prevotella	genus	CE-Calcineurinlike phosphoesterase
GL0753425	Prevotella	genus	CE-Calcineurinlike phosphoesterase
GL0755687	Prevotella	genus	CE-Calcineurinlike phosphoesterase
GL0755865	Prevotella	genus	CE-Calcineurinlike phosphoesterase
GL0759871	Prevotella	genus	CE-Calcineurinlike phosphoesterase
GL0764150	Prevotella	genus	CE-Calcineurinlike phosphoesterase
GL0764381	Prevotella	genus	CE-Calcineurinlike phosphoesterase
GL0769454	Prevotella	genus	CE-Calcineurinlike phosphoesterase
GL0769867	Prevotella	genus	CE-Calcineurinlike phosphoesterase
GL0773702	Prevotella	genus	CE-Calcineurinlike phosphoesterase
GL0774992	Prevotella	genus	CE-Calcineurinlike phosphoesterase
GL0776787	Prevotella	genus	CE-Calcineurinlike phosphoesterase
GL0778497	Prevotella	genus	CE-Calcineurinlike phosphoesterase
GL0779306	Prevotella	genus	CE-Calcineurinlike phosphoesterase
GL0780828	Prevotella	genus	CE-Calcineurinlike phosphoesterase
GL0791103	Prevotella	genus	CE-Calcineurinlike phosphoesterase
GL0791337	Prevotella	genus	CE-Calcineurinlike phosphoesterase
GL0791676	Prevotella	genus	CE-Calcineurinlike phosphoesterase
GL0792062	Prevotella	genus	CE-Calcineurinlike phosphoesterase
GL0793638	Prevotella	genus	CE-Calcineurinlike phosphoesterase
GL0796918	Prevotella	genus	CE-Calcineurinlike phosphoesterase
GL0805889	Prevotella	genus	CE-Calcineurinlike phosphoesterase
GL0808070	Prevotella	genus	CE-Calcineurinlike phosphoesterase
GL0808932	Prevotella	genus	CE-Calcineurinlike phosphoesterase
GL0809847	Prevotella	genus	CE-Calcineurinlike phosphoesterase
GL0811927	Prevotella	genus	CE-Calcineurinlike phosphoesterase
GL0813293	Prevotella	genus	CE-Calcineurinlike phosphoesterase
GL0815447	Prevotella	genus	CE-Calcineurinlike phosphoesterase
GL0819119	Prevotella	genus	CE-Calcineurinlike phosphoesterase
GL0825361	Prevotella	genus	CE-Calcineurinlike phosphoesterase
GL0828539	Prevotella	genus	CE-Calcineurinlike phosphoesterase
GL0830550	Prevotella	genus	CE-Calcineurinlike phosphoesterase
GL0831757	Prevotella	genus	CE-Calcineurinlike phosphoesterase
GL0832828	Prevotella	genus	CE-Calcineurinlike phosphoesterase
GL0833841	Prevotella	genus	CE-Calcineurinlike phosphoesterase
GL0834951	Prevotella	genus	CE-Calcineurinlike phosphoesterase
GL0841632	Prevotella	genus	CE-Calcineurinlike phosphoesterase
GL0843290	Prevotella	genus	CE-Calcineurinlike phosphoesterase
GL0848772	Prevotella	genus	CE-Calcineurinlike phosphoesterase
GL0854976	Prevotella	genus	CE-Calcineurinlike phosphoesterase
GL0855877	Prevotella	genus	CE-Calcineurinlike phosphoesterase
GL0859738	Prevotella	genus	CE-Calcineurinlike phosphoesterase
GL0859778	Prevotella	genus	CE-Calcineurinlike phosphoesterase
GL0861295	Prevotella	genus	CE-Calcineurinlike phosphoesterase
GL0863531	Prevotella	genus	CE-Calcineurinlike phosphoesterase
GL0865802	Prevotella	genus	CE-Calcineurinlike phosphoesterase
GL0871861	Prevotella	genus	CE-Calcineurinlike phosphoesterase
GL0872652	Prevotella	genus	CE-Calcineurinlike phosphoesterase
GL0877107	Prevotella	genus	CE-Calcineurinlike phosphoesterase
GL0878648	Prevotella	genus	CE-Calcineurinlike phosphoesterase
GL0880626	Prevotella	genus	CE-Calcineurinlike phosphoesterase
GL0881623	Prevotella	genus	CE-Calcineurinlike phosphoesterase
GL0882423	Prevotella	genus	CE-Calcineurinlike phosphoesterase
GL0885171	Prevotella	genus	CE-Calcineurinlike phosphoesterase
GL0885622	Prevotella	genus	CE-Calcineurinlike phosphoesterase
GL0893376	Prevotella	genus	CE-Calcineurinlike phosphoesterase
GL0897286	Prevotella	genus	CE-Calcineurinlike phosphoesterase
GL0897287	Prevotella	genus	CE-Calcineurinlike phosphoesterase
GL0902467	Prevotella	genus	CE-Calcineurinlike phosphoesterase
GL0903819	Prevotella	genus	CE-Calcineurinlike phosphoesterase
GL0906498	Prevotella	genus	CE-Calcineurinlike phosphoesterase
GL0908272	Prevotella	genus	CE-Calcineurinlike phosphoesterase
GL0911031	Prevotella	genus	CE-Calcineurinlike phosphoesterase
GL0911656	Prevotella	genus	CE-Calcineurinlike phosphoesterase
GL0912638	Prevotella	genus	CE-Calcineurinlike phosphoesterase
GL0913589	Prevotella	genus	CE-Calcineurinlike phosphoesterase
GL0913591	Prevotella	genus	CE-Calcineurinlike phosphoesterase
GL0916769	Prevotella	genus	CE-Calcineurinlike phosphoesterase
GL0917243	Prevotella	genus	CE-Calcineurinlike phosphoesterase
GL0918208	Prevotella	genus	CE-Calcineurinlike phosphoesterase
GL0919081	Prevotella	genus	CE-Calcineurinlike phosphoesterase
GL0919760	Prevotella	genus	CE-Calcineurinlike phosphoesterase
GL0922548	Prevotella	genus	CE-Calcineurinlike phosphoesterase
GL0926409	Prevotella	genus	CE-Calcineurinlike phosphoesterase
GL0928671	Prevotella	genus	CE-Calcineurinlike phosphoesterase
GL0929299	Prevotella	genus	CE-Calcineurinlike phosphoesterase
GL0931505	Prevotella	genus	CE-Calcineurinlike phosphoesterase
GL0941313	Prevotella	genus	CE-Calcineurinlike phosphoesterase
GL0945481	Prevotella	genus	CE-Calcineurinlike phosphoesterase
GL0948011	Prevotella	genus	CE-Calcineurinlike phosphoesterase
GL0951962	Prevotella	genus	CE-Calcineurinlike phosphoesterase
GL0954726	Prevotella	genus	CE-Calcineurinlike phosphoesterase
GL0965072	Prevotella	genus	CE-Calcineurinlike phosphoesterase
GL0969540	Prevotella	genus	CE-Calcineurinlike phosphoesterase
GL0970672	Prevotella	genus	CE-Calcineurinlike phosphoesterase
GL0971186	Prevotella	genus	CE-Calcineurinlike phosphoesterase
GL0972686	Prevotella	genus	CE-Calcineurinlike phosphoesterase
GL0973012	Prevotella	genus	CE-Calcineurinlike phosphoesterase
GL0973741	Prevotella	genus	CE-Calcineurinlike phosphoesterase
GL0975258	Prevotella	genus	CE-Calcineurinlike phosphoesterase
GL0977693	Prevotella	genus	CE-Calcineurinlike phosphoesterase
GL0979686	Prevotella	genus	CE-Calcineurinlike phosphoesterase
GL0984491	Prevotella	genus	CE-Calcineurinlike phosphoesterase
GL0987951	Prevotella	genus	CE-Calcineurinlike phosphoesterase
GL0989582	Prevotella	genus	CE-Calcineurinlike phosphoesterase
GL0996551	Prevotella	genus	CE-Calcineurinlike phosphoesterase
GL1007032	Prevotella	genus	CE-Calcineurinlike phosphoesterase
GL1009568	Prevotella	genus	CE-Calcineurinlike phosphoesterase
GL1012772	Prevotella	genus	CE-Calcineurinlike phosphoesterase
GL1014623	Prevotella	genus	CE-Calcineurinlike phosphoesterase
GL1015457	Prevotella	genus	CE-Calcineurinlike phosphoesterase
GL1016784	Prevotella	genus	CE-Calcineurinlike phosphoesterase
GL1018522	Prevotella	genus	CE-Calcineurinlike phosphoesterase
GL1022313	Prevotella	genus	CE-Calcineurinlike phosphoesterase
GL1023083	Prevotella	genus	CE-Calcineurinlike phosphoesterase
GL1028318	Prevotella	genus	CE-Calcineurinlike phosphoesterase
GL1028750	Prevotella	genus	CE-Calcineurinlike phosphoesterase
GL1033506	Prevotella	genus	CE-Calcineurinlike phosphoesterase
GL1037137	Prevotella	genus	CE-Calcineurinlike phosphoesterase
GL1037141	Prevotella	genus	CE-Calcineurinlike phosphoesterase
GL1043159	Prevotella	genus	CE-Calcineurinlike phosphoesterase
GL1043379	Prevotella	genus	CE-Calcineurinlike phosphoesterase
GL1044811	Prevotella	genus	CE-Calcineurinlike phosphoesterase
GL1045008	Prevotella	genus	CE-Calcineurinlike phosphoesterase
GL1054282	Prevotella	genus	CE-Calcineurinlike phosphoesterase
GL1055263	Prevotella	genus	CE-Calcineurinlike phosphoesterase
GL1055594	Prevotella	genus	CE-Calcineurinlike phosphoesterase
GL1056693	Prevotella	genus	CE-Calcineurinlike phosphoesterase
GL1058056	Prevotella	genus	CE-Calcineurinlike phosphoesterase
GL1059758	Prevotella	genus	CE-Calcineurinlike phosphoesterase
GL1060828	Prevotella	genus	CE-Calcineurinlike phosphoesterase
GL1065748	Prevotella	genus	CE-Calcineurinlike phosphoesterase
GL1069210	Prevotella	genus	CE-Calcineurinlike phosphoesterase
GL1069374	Prevotella	genus	CE-Calcineurinlike phosphoesterase
GL1070165	Prevotella	genus	CE-Calcineurinlike phosphoesterase
GL1074349	Prevotella	genus	CE-Calcineurinlike phosphoesterase
GL1076175	Prevotella	genus	CE-Calcineurinlike phosphoesterase
GL1079591	Prevotella	genus	CE-Calcineurinlike phosphoesterase
GL1081695	Prevotella	genus	CE-Calcineurinlike phosphoesterase
GL1084325	Prevotella	genus	CE-Calcineurinlike phosphoesterase
GL1085391	Prevotella	genus	CE-Calcineurinlike phosphoesterase
GL1092170	Prevotella	genus	CE-Calcineurinlike phosphoesterase
GL1094718	Prevotella	genus	CE-Calcineurinlike phosphoesterase
GL1101098	Prevotella	genus	CE-Calcineurinlike phosphoesterase
GL1106782	Prevotella	genus	CE-Calcineurinlike phosphoesterase
GL1108344	Prevotella	genus	CE-Calcineurinlike phosphoesterase
GL1108536	Prevotella	genus	CE-Calcineurinlike phosphoesterase
GL1110559	Prevotella	genus	CE-Calcineurinlike phosphoesterase
GL1111172	Prevotella	genus	CE-Calcineurinlike phosphoesterase
GL1119077	Prevotella	genus	CE-Calcineurinlike phosphoesterase
GL1127583	Prevotella	genus	CE-Calcineurinlike phosphoesterase
GL1132625	Prevotella	genus	CE-Calcineurinlike phosphoesterase
GL1136997	Prevotella	genus	CE-Calcineurinlike phosphoesterase
GL1138344	Prevotella	genus	CE-Calcineurinlike phosphoesterase
GL1144656	Prevotella	genus	CE-Calcineurinlike phosphoesterase
GL1147520	Prevotella	genus	CE-Calcineurinlike phosphoesterase
GL1148619	Prevotella	genus	CE-Calcineurinlike phosphoesterase
GL1149383	Prevotella	genus	CE-Calcineurinlike phosphoesterase
GL1149403	Prevotella	genus	CE-Calcineurinlike phosphoesterase
GL1156662	Prevotella	genus	CE-Calcineurinlike phosphoesterase
GL1157983	Prevotella	genus	CE-Calcineurinlike phosphoesterase
GL1160123	Prevotella	genus	CE-Calcineurinlike phosphoesterase
GL1164727	Prevotella	genus	CE-Calcineurinlike phosphoesterase
GL1166340	Prevotella	genus	CE-Calcineurinlike phosphoesterase
GL1190521	Prevotella	genus	CE-Calcineurinlike phosphoesterase
GL1198799	Prevotella	genus	CE-Calcineurinlike phosphoesterase
GL1205052	Prevotella	genus	CE-Calcineurinlike phosphoesterase
GL1205258	Prevotella	genus	CE-Calcineurinlike phosphoesterase
GL1207149	Prevotella	genus	CE-Calcineurinlike phosphoesterase
GL1207150	Prevotella	genus	CE-Calcineurinlike phosphoesterase
GL1207459	Prevotella	genus	CE-Calcineurinlike phosphoesterase
GL1218360	Prevotella	genus	CE-Calcineurinlike phosphoesterase
GL1218373	Prevotella	genus	CE-Calcineurinlike phosphoesterase
GL1219996	Prevotella	genus	CE-Calcineurinlike phosphoesterase
GL1221029	Prevotella	genus	CE-Calcineurinlike phosphoesterase
GL1230988	Prevotella	genus	CE-Calcineurinlike phosphoesterase
GL1234110	Prevotella	genus	CE-Calcineurinlike phosphoesterase
GL1242165	Prevotella	genus	CE-Calcineurinlike phosphoesterase
GL1249034	Prevotella	genus	CE-Calcineurinlike phosphoesterase
GL1250118	Prevotella	genus	CE-Calcineurinlike phosphoesterase
GL1253196	Prevotella	genus	CE-Calcineurinlike phosphoesterase
GL1254885	Prevotella	genus	CE-Calcineurinlike phosphoesterase
GL1255990	Prevotella	genus	CE-Calcineurinlike phosphoesterase
GL1256054	Prevotella	genus	CE-Calcineurinlike phosphoesterase
GL1263015	Prevotella	genus	CE-Calcineurinlike phosphoesterase
GL1271996	Prevotella	genus	CE-Calcineurinlike phosphoesterase
GL1273790	Prevotella	genus	CE-Calcineurinlike phosphoesterase
GL1276369	Prevotella	genus	CE-Calcineurinlike phosphoesterase
GL1278851	Prevotella	genus	CE-Calcineurinlike phosphoesterase
GL1282851	Prevotella	genus	CE-Calcineurinlike phosphoesterase
GL1290281	Prevotella	genus	CE-Calcineurinlike phosphoesterase
GL1295833	Prevotella	genus	CE-Calcineurinlike phosphoesterase
GL1298478	Prevotella	genus	CE-Calcineurinlike phosphoesterase
GL1303838	Prevotella	genus	CE-Calcineurinlike phosphoesterase
GL1304718	Prevotella	genus	CE-Calcineurinlike phosphoesterase
GL1312985	Prevotella	genus	CE-Calcineurinlike phosphoesterase
GL1313210	Prevotella	genus	CE-Calcineurinlike phosphoesterase
GL1314953	Prevotella	genus	CE-Calcineurinlike phosphoesterase
GL1318091	Prevotella	genus	CE-Calcineurinlike phosphoesterase
GL1319916	Prevotella	genus	CE-Calcineurinlike phosphoesterase
GL1320559	Prevotella	genus	CE-Calcineurinlike phosphoesterase
GL1322776	Prevotella	genus	CE-Calcineurinlike phosphoesterase
GL1326778	Prevotella	genus	CE-Calcineurinlike phosphoesterase
GL1328266	Prevotella	genus	CE-Calcineurinlike phosphoesterase
GL1331133	Prevotella	genus	CE-Calcineurinlike phosphoesterase
GL1335419	Prevotella	genus	CE-Calcineurinlike phosphoesterase
GL1340414	Prevotella	genus	CE-Calcineurinlike phosphoesterase
GL1343594	Prevotella	genus	CE-Calcineurinlike phosphoesterase
GL1344721	Prevotella	genus	CE-Calcineurinlike phosphoesterase
GL1346091	Prevotella	genus	CE-Calcineurinlike phosphoesterase
GL1346701	Prevotella	genus	CE-Calcineurinlike phosphoesterase
GL1347524	Prevotella	genus	CE-Calcineurinlike phosphoesterase
GL1349434	Prevotella	genus	CE-Calcineurinlike phosphoesterase
GL1372000	Prevotella	genus	CE-Calcineurinlike phosphoesterase
GL1381945	Prevotella	genus	CE-Calcineurinlike phosphoesterase
GL1384614	Prevotella	genus	CE-Calcineurinlike phosphoesterase
GL1387481	Prevotella	genus	CE-Calcineurinlike phosphoesterase
GL1390706	Prevotella	genus	CE-Calcineurinlike phosphoesterase
GL1393187	Prevotella	genus	CE-Calcineurinlike phosphoesterase
GL1396280	Prevotella	genus	CE-Calcineurinlike phosphoesterase
GL1398063	Prevotella	genus	CE-Calcineurinlike phosphoesterase
GL1398909	Prevotella	genus	CE-Calcineurinlike phosphoesterase
GL1400440	Prevotella	genus	CE-Calcineurinlike phosphoesterase
GL1402116	Prevotella	genus	CE-Calcineurinlike phosphoesterase
GL1403117	Prevotella	genus	CE-Calcineurinlike phosphoesterase
GL1410921	Prevotella	genus	CE-Calcineurinlike phosphoesterase
GL1416248	Prevotella	genus	CE-Calcineurinlike phosphoesterase
GL1424617	Prevotella	genus	CE-Calcineurinlike phosphoesterase
GL1436877	Prevotella	genus	CE-Calcineurinlike phosphoesterase
GL1439376	Prevotella	genus	CE-Calcineurinlike phosphoesterase
GL1439604	Prevotella	genus	CE-Calcineurinlike phosphoesterase
GL1448086	Prevotella	genus	CE-Calcineurinlike phosphoesterase
GL1451254	Prevotella	genus	CE-Calcineurinlike phosphoesterase
GL1452741	Prevotella	genus	CE-Calcineurinlike phosphoesterase
GL1464480	Prevotella	genus	CE-Calcineurinlike phosphoesterase
GL1467628	Prevotella	genus	CE-Calcineurinlike phosphoesterase
GL1469314	Prevotella	genus	CE-Calcineurinlike phosphoesterase
GL1475154	Prevotella	genus	CE-Calcineurinlike phosphoesterase
GL1477015	Prevotella	genus	CE-Calcineurinlike phosphoesterase
GL1482477	Prevotella	genus	CE-Calcineurinlike phosphoesterase
GL1490206	Prevotella	genus	CE-Calcineurinlike phosphoesterase
GL1493396	Prevotella	genus	CE-Calcineurinlike phosphoesterase
GL1507710	Prevotella	genus	CE-Calcineurinlike phosphoesterase
GL1511572	Prevotella	genus	CE-Calcineurinlike phosphoesterase
GL1516540	Prevotella	genus	CE-Calcineurinlike phosphoesterase
GL1528423	Prevotella	genus	CE-Calcineurinlike phosphoesterase
GL1532420	Prevotella	genus	CE-Calcineurinlike phosphoesterase
GL1533893	Prevotella	genus	CE-Calcineurinlike phosphoesterase
GL1538148	Prevotella	genus	CE-Calcineurinlike phosphoesterase
GL1539658	Prevotella	genus	CE-Calcineurinlike phosphoesterase
GL1542693	Prevotella	genus	CE-Calcineurinlike phosphoesterase
GL1555455	Prevotella	genus	CE-Calcineurinlike phosphoesterase
GL1556003	Prevotella	genus	CE-Calcineurinlike phosphoesterase
GL1558929	Prevotella	genus	CE-Calcineurinlike phosphoesterase
GL1559681	Prevotella	genus	CE-Calcineurinlike phosphoesterase
GL1579562	Prevotella	genus	CE-Calcineurinlike phosphoesterase
GL1580968	Prevotella	genus	CE-Calcineurinlike phosphoesterase
GL1582409	Prevotella	genus	CE-Calcineurinlike phosphoesterase
GL1588237	Prevotella	genus	CE-Calcineurinlike phosphoesterase
GL1589052	Prevotella	genus	CE-Calcineurinlike phosphoesterase
GL1593626	Prevotella	genus	CE-Calcineurinlike phosphoesterase
GL1593660	Prevotella	genus	CE-Calcineurinlike phosphoesterase
GL1602362	Prevotella	genus	CE-Calcineurinlike phosphoesterase
GL1603633	Prevotella	genus	CE-Calcineurinlike phosphoesterase
GL1608546	Prevotella	genus	CE-Calcineurinlike phosphoesterase
GL1608873	Prevotella	genus	CE-Calcineurinlike phosphoesterase
GL1627702	Prevotella	genus	CE-Calcineurinlike phosphoesterase
GL1630434	Prevotella	genus	CE-Calcineurinlike phosphoesterase
GL1631657	Prevotella	genus	CE-Calcineurinlike phosphoesterase
GL1639005	Prevotella	genus	CE-Calcineurinlike phosphoesterase
GL1649938	Prevotella	genus	CE-Calcineurinlike phosphoesterase
GL1657350	Prevotella	genus	CE-Calcineurinlike phosphoesterase
GL1660235	Prevotella	genus	CE-Calcineurinlike phosphoesterase
GL1681308	Prevotella	genus	CE-Calcineurinlike phosphoesterase
GL1695090	Prevotella	genus	CE-Calcineurinlike phosphoesterase
GL1700200	Prevotella	genus	CE-Calcineurinlike phosphoesterase
GL1702682	Prevotella	genus	CE-Calcineurinlike phosphoesterase
GL1715288	Prevotella	genus	CE-Calcineurinlike phosphoesterase
GL1716235	Prevotella	genus	CE-Calcineurinlike phosphoesterase
GL1723581	Prevotella	genus	CE-Calcineurinlike phosphoesterase
GL1732134	Prevotella	genus	CE-Calcineurinlike phosphoesterase
GL1736669	Prevotella	genus	CE-Calcineurinlike phosphoesterase
GL1739618	Prevotella	genus	CE-Calcineurinlike phosphoesterase
GL1740332	Prevotella	genus	CE-Calcineurinlike phosphoesterase
GL1745599	Prevotella	genus	CE-Calcineurinlike phosphoesterase
GL1751291	Prevotella	genus	CE-Calcineurinlike phosphoesterase
GL1754961	Prevotella	genus	CE-Calcineurinlike phosphoesterase
GL1757993	Prevotella	genus	CE-Calcineurinlike phosphoesterase
GL1763925	Prevotella	genus	CE-Calcineurinlike phosphoesterase
GL1772408	Prevotella	genus	CE-Calcineurinlike phosphoesterase
GL1772885	Prevotella	genus	CE-Calcineurinlike phosphoesterase
GL1782910	Prevotella	genus	CE-Calcineurinlike phosphoesterase
GL1789635	Prevotella	genus	CE-Calcineurinlike phosphoesterase
GL1791455	Prevotella	genus	CE-Calcineurinlike phosphoesterase
GL1806597	Prevotella	genus	CE-Calcineurinlike phosphoesterase
GL1811904	Prevotella	genus	CE-Calcineurinlike phosphoesterase
GL1812916	Prevotella	genus	CE-Calcineurinlike phosphoesterase
GL1813319	Prevotella	genus	CE-Calcineurinlike phosphoesterase
GL1829067	Prevotella	genus	CE-Calcineurinlike phosphoesterase
GL1831464	Prevotella	genus	CE-Calcineurinlike phosphoesterase
GL1835468	Prevotella	genus	CE-Calcineurinlike phosphoesterase
GL1837131	Prevotella	genus	CE-Calcineurinlike phosphoesterase
GL1839295	Prevotella	genus	CE-Calcineurinlike phosphoesterase
GL1858210	Prevotella	genus	CE-Calcineurinlike phosphoesterase
GL1861558	Prevotella	genus	CE-Calcineurinlike phosphoesterase
GL1864704	Prevotella	genus	CE-Calcineurinlike phosphoesterase
GL1868261	Prevotella	genus	CE-Calcineurinlike phosphoesterase
GL1868915	Prevotella	genus	CE-Calcineurinlike phosphoesterase
GL1871371	Prevotella	genus	CE-Calcineurinlike phosphoesterase
GL1876155	Prevotella	genus	CE-Calcineurinlike phosphoesterase
GL1887128	Prevotella	genus	CE-Calcineurinlike phosphoesterase
GL1889632	Prevotella	genus	CE-Calcineurinlike phosphoesterase
GL1890616	Prevotella	genus	CE-Calcineurinlike phosphoesterase
GL1907736	Prevotella	genus	CE-Calcineurinlike phosphoesterase
GL1907786	Prevotella	genus	CE-Calcineurinlike phosphoesterase
GL1909018	Prevotella	genus	CE-Calcineurinlike phosphoesterase
GL1910831	Prevotella	genus	CE-Calcineurinlike phosphoesterase
GL1916097	Prevotella	genus	CE-Calcineurinlike phosphoesterase
GL1924401	Prevotella	genus	CE-Calcineurinlike phosphoesterase
GL1932281	Prevotella	genus	CE-Calcineurinlike phosphoesterase
GL1942185	Prevotella	genus	CE-Calcineurinlike phosphoesterase
GL1949050	Prevotella	genus	CE-Calcineurinlike phosphoesterase
GL1949860	Prevotella	genus	CE-Calcineurinlike phosphoesterase
GL1956566	Prevotella	genus	CE-Calcineurinlike phosphoesterase
GL1972061	Prevotella	genus	CE-Calcineurinlike phosphoesterase
GL1973276	Prevotella	genus	CE-Calcineurinlike phosphoesterase
GL1978660	Prevotella	genus	CE-Calcineurinlike phosphoesterase
GL1987231	Prevotella	genus	CE-Calcineurinlike phosphoesterase
GL1996738	Prevotella	genus	CE-Calcineurinlike phosphoesterase
GL1998045	Prevotella	genus	CE-Calcineurinlike phosphoesterase
GL2013140	Prevotella	genus	CE-Calcineurinlike phosphoesterase
GL2028593	Prevotella	genus	CE-Calcineurinlike phosphoesterase
GL2030142	Prevotella	genus	CE-Calcineurinlike phosphoesterase
GL2040188	Prevotella	genus	CE-Calcineurinlike phosphoesterase
GL2061450	Prevotella	genus	CE-Calcineurinlike phosphoesterase
GL2064287	Prevotella	genus	CE-Calcineurinlike phosphoesterase
GL2068590	Prevotella	genus	CE-Calcineurinlike phosphoesterase
GL2076848	Prevotella	genus	CE-Calcineurinlike phosphoesterase
GL2083094	Prevotella	genus	CE-Calcineurinlike phosphoesterase
GL2103244	Prevotella	genus	CE-Calcineurinlike phosphoesterase
GL2103708	Prevotella	genus	CE-Calcineurinlike phosphoesterase
GL2104109	Prevotella	genus	CE-Calcineurinlike phosphoesterase
GL2107470	Prevotella	genus	CE-Calcineurinlike phosphoesterase
GL2107897	Prevotella	genus	CE-Calcineurinlike phosphoesterase
GL2110960	Prevotella	genus	CE-Calcineurinlike phosphoesterase
GL2124377	Prevotella	genus	CE-Calcineurinlike phosphoesterase
GL2127290	Prevotella	genus	CE-Calcineurinlike phosphoesterase
GL2132829	Prevotella	genus	CE-Calcineurinlike phosphoesterase
GL2139102	Prevotella	genus	CE-Calcineurinlike phosphoesterase
GL2173951	Prevotella	genus	CE-Calcineurinlike phosphoesterase
GL2173963	Prevotella	genus	CE-Calcineurinlike phosphoesterase
GL2175077	Prevotella	genus	CE-Calcineurinlike phosphoesterase
GL2185580	Prevotella	genus	CE-Calcineurinlike phosphoesterase
GL2185774	Prevotella	genus	CE-Calcineurinlike phosphoesterase
GL2187921	Prevotella	genus	CE-Calcineurinlike phosphoesterase
GL2187948	Prevotella	genus	CE-Calcineurinlike phosphoesterase
GL2204577	Prevotella	genus	CE-Calcineurinlike phosphoesterase
GL2222661	Prevotella	genus	CE-Calcineurinlike phosphoesterase
GL2250211	Prevotella	genus	CE-Calcineurinlike phosphoesterase
GL2250492	Prevotella	genus	CE-Calcineurinlike phosphoesterase
GL2252248	Prevotella	genus	CE-Calcineurinlike phosphoesterase
GL2278136	Prevotella	genus	CE-Calcineurinlike phosphoesterase
GL2278621	Prevotella	genus	CE-Calcineurinlike phosphoesterase
GL2295328	Prevotella	genus	CE-Calcineurinlike phosphoesterase
GL2300704	Prevotella	genus	CE-Calcineurinlike phosphoesterase
GL2310651	Prevotella	genus	CE-Calcineurinlike phosphoesterase
GL2311794	Prevotella	genus	CE-Calcineurinlike phosphoesterase
GL2312068	Prevotella	genus	CE-Calcineurinlike phosphoesterase
GL2312279	Prevotella	genus	CE-Calcineurinlike phosphoesterase
GL2315051	Prevotella	genus	CE-Calcineurinlike phosphoesterase
GL2322379	Prevotella	genus	CE-Calcineurinlike phosphoesterase
GL2327328	Prevotella	genus	CE-Calcineurinlike phosphoesterase
GL2347199	Prevotella	genus	CE-Calcineurinlike phosphoesterase
GL2356569	Prevotella	genus	CE-Calcineurinlike phosphoesterase
GL2358481	Prevotella	genus	CE-Calcineurinlike phosphoesterase
GL2362054	Prevotella	genus	CE-Calcineurinlike phosphoesterase
GL2368530	Prevotella	genus	CE-Calcineurinlike phosphoesterase
GL2373052	Prevotella	genus	CE-Calcineurinlike phosphoesterase
GL2389402	Prevotella	genus	CE-Calcineurinlike phosphoesterase
GL2410762	Prevotella	genus	CE-Calcineurinlike phosphoesterase
GL2413195	Prevotella	genus	CE-Calcineurinlike phosphoesterase
GL2415647	Prevotella	genus	CE-Calcineurinlike phosphoesterase
GL2419206	Prevotella	genus	CE-Calcineurinlike phosphoesterase
GL2446528	Prevotella	genus	CE-Calcineurinlike phosphoesterase
GL2446788	Prevotella	genus	CE-Calcineurinlike phosphoesterase
GL2449987	Prevotella	genus	CE-Calcineurinlike phosphoesterase
GL2457303	Prevotella	genus	CE-Calcineurinlike phosphoesterase
GL2457579	Prevotella	genus	CE-Calcineurinlike phosphoesterase
GL2458813	Prevotella	genus	CE-Calcineurinlike phosphoesterase
GL2469001	Prevotella	genus	CE-Calcineurinlike phosphoesterase
GL2495523	Prevotella	genus	CE-Calcineurinlike phosphoesterase
GL2502336	Prevotella	genus	CE-Calcineurinlike phosphoesterase
GL2512121	Prevotella	genus	CE-Calcineurinlike phosphoesterase
GL2514540	Prevotella	genus	CE-Calcineurinlike phosphoesterase
GL2537717	Prevotella	genus	CE-Calcineurinlike phosphoesterase
GL2541159	Prevotella	genus	CE-Calcineurinlike phosphoesterase
GL2555150	Prevotella	genus	CE-Calcineurinlike phosphoesterase
GL2559337	Prevotella	genus	CE-Calcineurinlike phosphoesterase
GL2560305	Prevotella	genus	CE-Calcineurinlike phosphoesterase
GL2567832	Prevotella	genus	CE-Calcineurinlike phosphoesterase
GL2573131	Prevotella	genus	CE-Calcineurinlike phosphoesterase
GL2581816	Prevotella	genus	CE-Calcineurinlike phosphoesterase
GL2581929	Prevotella	genus	CE-Calcineurinlike phosphoesterase
GL2584483	Prevotella	genus	CE-Calcineurinlike phosphoesterase
GL2602142	Prevotella	genus	CE-Calcineurinlike phosphoesterase
GL2614485	Prevotella	genus	CE-Calcineurinlike phosphoesterase
GL2616315	Prevotella	genus	CE-Calcineurinlike phosphoesterase
GL2616837	Prevotella	genus	CE-Calcineurinlike phosphoesterase
GL2627562	Prevotella	genus	CE-Calcineurinlike phosphoesterase
GL2642920	Prevotella	genus	CE-Calcineurinlike phosphoesterase
GL2644902	Prevotella	genus	CE-Calcineurinlike phosphoesterase
GL2647452	Prevotella	genus	CE-Calcineurinlike phosphoesterase
GL2654504	Prevotella	genus	CE-Calcineurinlike phosphoesterase
GL2656279	Prevotella	genus	CE-Calcineurinlike phosphoesterase
GL2657168	Prevotella	genus	CE-Calcineurinlike phosphoesterase
GL2689121	Prevotella	genus	CE-Calcineurinlike phosphoesterase
GL2695803	Prevotella	genus	CE-Calcineurinlike phosphoesterase
GL2705819	Prevotella	genus	CE-Calcineurinlike phosphoesterase
GL2735357	Prevotella	genus	CE-Calcineurinlike phosphoesterase
GL2736920	Prevotella	genus	CE-Calcineurinlike phosphoesterase
GL2755065	Prevotella	genus	CE-Calcineurinlike phosphoesterase
GL2761793	Prevotella	genus	CE-Calcineurinlike phosphoesterase
GL2770681	Prevotella	genus	CE-Calcineurinlike phosphoesterase
GL2778765	Prevotella	genus	CE-Calcineurinlike phosphoesterase
GL2785032	Prevotella	genus	CE-Calcineurinlike phosphoesterase
GL2787352	Prevotella	genus	CE-Calcineurinlike phosphoesterase
GL2791927	Prevotella	genus	CE-Calcineurinlike phosphoesterase
GL2806366	Prevotella	genus	CE-Calcineurinlike phosphoesterase
GL2843259	Prevotella	genus	CE-Calcineurinlike phosphoesterase
GL2861248	Prevotella	genus	CE-Calcineurinlike phosphoesterase
GL2862735	Prevotella	genus	CE-Calcineurinlike phosphoesterase
GL2879291	Prevotella	genus	CE-Calcineurinlike phosphoesterase
GL2885888	Prevotella	genus	CE-Calcineurinlike phosphoesterase
GL2895144	Prevotella	genus	CE-Calcineurinlike phosphoesterase
GL2907732	Prevotella	genus	CE-Calcineurinlike phosphoesterase
GL2912301	Prevotella	genus	CE-Calcineurinlike phosphoesterase
GL2918355	Prevotella	genus	CE-Calcineurinlike phosphoesterase
GL2932099	Prevotella	genus	CE-Calcineurinlike phosphoesterase
GL2940127	Prevotella	genus	CE-Calcineurinlike phosphoesterase
GL2952331	Prevotella	genus	CE-Calcineurinlike phosphoesterase
GL2954194	Prevotella	genus	CE-Calcineurinlike phosphoesterase
GL2966764	Prevotella	genus	CE-Calcineurinlike phosphoesterase
GL2971522	Prevotella	genus	CE-Calcineurinlike phosphoesterase
GL2990461	Prevotella	genus	CE-Calcineurinlike phosphoesterase
GL3005166	Prevotella	genus	CE-Calcineurinlike phosphoesterase
GL3016720	Prevotella	genus	CE-Calcineurinlike phosphoesterase
GL3027797	Prevotella	genus	CE-Calcineurinlike phosphoesterase
GL3055829	Prevotella	genus	CE-Calcineurinlike phosphoesterase
GL3057896	Prevotella	genus	CE-Calcineurinlike phosphoesterase
GL3073131	Prevotella	genus	CE-Calcineurinlike phosphoesterase
GL3077902	Prevotella	genus	CE-Calcineurinlike phosphoesterase
GL3078469	Prevotella	genus	CE-Calcineurinlike phosphoesterase
GL3086800	Prevotella	genus	CE-Calcineurinlike phosphoesterase
GL3094865	Prevotella	genus	CE-Calcineurinlike phosphoesterase
GL3101678	Prevotella	genus	CE-Calcineurinlike phosphoesterase
GL3118678	Prevotella	genus	CE-Calcineurinlike phosphoesterase
GL3122280	Prevotella	genus	CE-Calcineurinlike phosphoesterase
GL3124045	Prevotella	genus	CE-Calcineurinlike phosphoesterase
GL3147243	Prevotella	genus	CE-Calcineurinlike phosphoesterase
GL3148920	Prevotella	genus	CE-Calcineurinlike phosphoesterase
GL3176083	Prevotella	genus	CE-Calcineurinlike phosphoesterase
GL3207263	Prevotella	genus	CE-Calcineurinlike phosphoesterase
GL3213364	Prevotella	genus	CE-Calcineurinlike phosphoesterase
GL3244901	Prevotella	genus	CE-Calcineurinlike phosphoesterase
GL3254642	Prevotella	genus	CE-Calcineurinlike phosphoesterase
GL3255149	Prevotella	genus	CE-Calcineurinlike phosphoesterase
GL3261130	Prevotella	genus	CE-Calcineurinlike phosphoesterase
GL3277949	Prevotella	genus	CE-Calcineurinlike phosphoesterase
GL3330443	Prevotella	genus	CE-Calcineurinlike phosphoesterase
GL3335377	Prevotella	genus	CE-Calcineurinlike phosphoesterase
GL3344405	Prevotella	genus	CE-Calcineurinlike phosphoesterase
GL3350084	Prevotella	genus	CE-Calcineurinlike phosphoesterase
GL3353161	Prevotella	genus	CE-Calcineurinlike phosphoesterase
GL3357701	Prevotella	genus	CE-Calcineurinlike phosphoesterase
GL3365192	Prevotella	genus	CE-Calcineurinlike phosphoesterase
GL3365466	Prevotella	genus	CE-Calcineurinlike phosphoesterase
GL3365976	Prevotella	genus	CE-Calcineurinlike phosphoesterase
GL3368656	Prevotella	genus	CE-Calcineurinlike phosphoesterase
GL3383676	Prevotella	genus	CE-Calcineurinlike phosphoesterase
GL3393088	Prevotella	genus	CE-Calcineurinlike phosphoesterase
GL3394005	Prevotella	genus	CE-Calcineurinlike phosphoesterase
GL3410000	Prevotella	genus	CE-Calcineurinlike phosphoesterase
GL3417756	Prevotella	genus	CE-Calcineurinlike phosphoesterase
GL3420566	Prevotella	genus	CE-Calcineurinlike phosphoesterase
GL3495403	Prevotella	genus	CE-Calcineurinlike phosphoesterase
GL3511567	Prevotella	genus	CE-Calcineurinlike phosphoesterase
GL3528009	Prevotella	genus	CE-Calcineurinlike phosphoesterase
GL3583765	Prevotella	genus	CE-Calcineurinlike phosphoesterase
GL3588507	Prevotella	genus	CE-Calcineurinlike phosphoesterase
GL3595259	Prevotella	genus	CE-Calcineurinlike phosphoesterase
GL3603832	Prevotella	genus	CE-Calcineurinlike phosphoesterase
GL3628128	Prevotella	genus	CE-Calcineurinlike phosphoesterase
GL3629711	Prevotella	genus	CE-Calcineurinlike phosphoesterase
GL3662420	Prevotella	genus	CE-Calcineurinlike phosphoesterase
GL3676171	Prevotella	genus	CE-Calcineurinlike phosphoesterase
GL3686823	Prevotella	genus	CE-Calcineurinlike phosphoesterase
GL3700892	Prevotella	genus	CE-Calcineurinlike phosphoesterase
GL3707643	Prevotella	genus	CE-Calcineurinlike phosphoesterase
GL3722012	Prevotella	genus	CE-Calcineurinlike phosphoesterase
GL3730172	Prevotella	genus	CE-Calcineurinlike phosphoesterase
GL3748690	Prevotella	genus	CE-Calcineurinlike phosphoesterase
GL3759061	Prevotella	genus	CE-Calcineurinlike phosphoesterase
GL3766131	Prevotella	genus	CE-Calcineurinlike phosphoesterase
GL3772201	Prevotella	genus	CE-Calcineurinlike phosphoesterase
GL3775900	Prevotella	genus	CE-Calcineurinlike phosphoesterase
GL3782519	Prevotella	genus	CE-Calcineurinlike phosphoesterase
GL3821080	Prevotella	genus	CE-Calcineurinlike phosphoesterase
GL3827706	Prevotella	genus	CE-Calcineurinlike phosphoesterase
GL3833084	Prevotella	genus	CE-Calcineurinlike phosphoesterase
GL3833938	Prevotella	genus	CE-Calcineurinlike phosphoesterase
GL3844798	Prevotella	genus	CE-Calcineurinlike phosphoesterase
GL3852316	Prevotella	genus	CE-Calcineurinlike phosphoesterase
GL3852531	Prevotella	genus	CE-Calcineurinlike phosphoesterase
GL3897858	Prevotella	genus	CE-Calcineurinlike phosphoesterase
GL3942303	Prevotella	genus	CE-Calcineurinlike phosphoesterase
GL3953707	Prevotella	genus	CE-Calcineurinlike phosphoesterase
GL3988755	Prevotella	genus	CE-Calcineurinlike phosphoesterase
GL4014382	Prevotella	genus	CE-Calcineurinlike phosphoesterase
GL4035070	Prevotella	genus	CE-Calcineurinlike phosphoesterase
GL4053203	Prevotella	genus	CE-Calcineurinlike phosphoesterase
GL4062193	Prevotella	genus	CE-Calcineurinlike phosphoesterase
GL4083755	Prevotella	genus	CE-Calcineurinlike phosphoesterase
GL4104100	Prevotella	genus	CE-Calcineurinlike phosphoesterase
GL4132270	Prevotella	genus	CE-Calcineurinlike phosphoesterase
GL4141603	Prevotella	genus	CE-Calcineurinlike phosphoesterase
GL4167290	Prevotella	genus	CE-Calcineurinlike phosphoesterase
GL4188440	Prevotella	genus	CE-Calcineurinlike phosphoesterase
GL4189305	Prevotella	genus	CE-Calcineurinlike phosphoesterase
GL4241812	Prevotella	genus	CE-Calcineurinlike phosphoesterase
GL4241841	Prevotella	genus	CE-Calcineurinlike phosphoesterase
GL4266682	Prevotella	genus	CE-Calcineurinlike phosphoesterase
GL4291189	Prevotella	genus	CE-Calcineurinlike phosphoesterase
GL4291365	Prevotella	genus	CE-Calcineurinlike phosphoesterase
GL4292528	Prevotella	genus	CE-Calcineurinlike phosphoesterase
GL4294454	Prevotella	genus	CE-Calcineurinlike phosphoesterase
GL4314966	Prevotella	genus	CE-Calcineurinlike phosphoesterase
GL4317259	Prevotella	genus	CE-Calcineurinlike phosphoesterase
GL4343359	Prevotella	genus	CE-Calcineurinlike phosphoesterase
GL4364155	Prevotella	genus	CE-Calcineurinlike phosphoesterase
GL4364321	Prevotella	genus	CE-Calcineurinlike phosphoesterase
GL4367921	Prevotella	genus	CE-Calcineurinlike phosphoesterase
GL4452469	Prevotella	genus	CE-Calcineurinlike phosphoesterase
GL4463786	Prevotella	genus	CE-Calcineurinlike phosphoesterase
GL4523773	Prevotella	genus	CE-Calcineurinlike phosphoesterase
GL4597291	Prevotella	genus	CE-Calcineurinlike phosphoesterase
GL4605132	Prevotella	genus	CE-Calcineurinlike phosphoesterase
GL4615055	Prevotella	genus	CE-Calcineurinlike phosphoesterase
GL4619576	Prevotella	genus	CE-Calcineurinlike phosphoesterase
GL4642095	Prevotella	genus	CE-Calcineurinlike phosphoesterase
GL4654078	Prevotella	genus	CE-Calcineurinlike phosphoesterase
GL4689307	Prevotella	genus	CE-Calcineurinlike phosphoesterase
GL4738451	Prevotella	genus	CE-Calcineurinlike phosphoesterase
GL4742719	Prevotella	genus	CE-Calcineurinlike phosphoesterase
GL4761247	Prevotella	genus	CE-Calcineurinlike phosphoesterase
GL4767264	Prevotella	genus	CE-Calcineurinlike phosphoesterase
GL4774084	Prevotella	genus	CE-Calcineurinlike phosphoesterase
GL4778429	Prevotella	genus	CE-Calcineurinlike phosphoesterase
GL4853088	Prevotella	genus	CE-Calcineurinlike phosphoesterase
GL4916134	Prevotella	genus	CE-Calcineurinlike phosphoesterase
GL4924098	Prevotella	genus	CE-Calcineurinlike phosphoesterase
GL4924484	Prevotella	genus	CE-Calcineurinlike phosphoesterase
GL4949942	Prevotella	genus	CE-Calcineurinlike phosphoesterase
GL4953245	Prevotella	genus	CE-Calcineurinlike phosphoesterase
GL5015483	Prevotella	genus	CE-Calcineurinlike phosphoesterase
GL5024847	Prevotella	genus	CE-Calcineurinlike phosphoesterase
GL5028322	Prevotella	genus	CE-Calcineurinlike phosphoesterase
GL5041875	Prevotella	genus	CE-Calcineurinlike phosphoesterase
GL5048728	Prevotella	genus	CE-Calcineurinlike phosphoesterase
GL5061212	Prevotella	genus	CE-Calcineurinlike phosphoesterase
GL5082914	Prevotella	genus	CE-Calcineurinlike phosphoesterase
GL5103960	Prevotella	genus	CE-Calcineurinlike phosphoesterase
GL5175336	Prevotella	genus	CE-Calcineurinlike phosphoesterase
GL5175490	Prevotella	genus	CE-Calcineurinlike phosphoesterase
GL5188446	Prevotella	genus	CE-Calcineurinlike phosphoesterase
GL5250697	Prevotella	genus	CE-Calcineurinlike phosphoesterase
GL5276290	Prevotella	genus	CE-Calcineurinlike phosphoesterase
GL5301745	Prevotella	genus	CE-Calcineurinlike phosphoesterase
GL5316516	Prevotella	genus	CE-Calcineurinlike phosphoesterase
GL5341484	Prevotella	genus	CE-Calcineurinlike phosphoesterase
GL5370304	Prevotella	genus	CE-Calcineurinlike phosphoesterase
GL5408671	Prevotella	genus	CE-Calcineurinlike phosphoesterase
GL5424616	Prevotella	genus	CE-Calcineurinlike phosphoesterase
GL5568294	Prevotella	genus	CE-Calcineurinlike phosphoesterase
GL5586196	Prevotella	genus	CE-Calcineurinlike phosphoesterase
GL5646402	Prevotella	genus	CE-Calcineurinlike phosphoesterase
GL5678927	Prevotella	genus	CE-Calcineurinlike phosphoesterase
GL5680508	Prevotella	genus	CE-Calcineurinlike phosphoesterase
GL5713320	Prevotella	genus	CE-Calcineurinlike phosphoesterase
GL5713660	Prevotella	genus	CE-Calcineurinlike phosphoesterase
GL5734712	Prevotella	genus	CE-Calcineurinlike phosphoesterase
GL5789677	Prevotella	genus	CE-Calcineurinlike phosphoesterase
GL5808688	Prevotella	genus	CE-Calcineurinlike phosphoesterase
GL5889341	Prevotella	genus	CE-Calcineurinlike phosphoesterase
GL0265707	Prevotella	genus	CE2
GL0555174	Prevotella	genus	CE2
GL0932016	Prevotella	genus	CE2
GL0932535	Prevotella	genus	CE2
GL1555328	Prevotella	genus	CE2
GL1707741	Prevotella	genus	CE2
GL1940759	Prevotella	genus	CE2
GL2060431	Prevotella	genus	CE2
GL2137701	Prevotella	genus	CE2
GL2421658	Prevotella	genus	CE2
GL3097175	Prevotella	genus	CE2
GL3222743	Prevotella	genus	CE2
GL3227401	Prevotella	genus	CE2
GL3327702	Prevotella	genus	CE2
GL3744370	Prevotella	genus	CE2
GL4015350	Prevotella	genus	CE2
GL4058864	Prevotella	genus	CE2
GL4093167	Prevotella	genus	CE2
GL4101996	Prevotella	genus	CE2
GL4222722	Prevotella	genus	CE2
GL4398491	Prevotella	genus	CE2
GL4717714	Prevotella	genus	CE2
GL4775507	Prevotella	genus	CE2
GL4927134	Prevotella	genus	CE2
GL4945749	Prevotella	genus	CE2
GL4964683	Prevotella	genus	CE2
GL4971555	Prevotella	genus	CE2
GL5005252	Prevotella	genus	CE2
GL5233253	Prevotella	genus	CE2
GL5248533	Prevotella	genus	CE2
GL5562543	Prevotella	genus	CE2
GL5779030	Prevotella	genus	CE2
GL0013935	Prevotella	genus	CE
GL0029894	Prevotella	genus	CE
GL0039556	Prevotella	genus	CE
GL0040433	Prevotella	genus	CE
GL0044156	Prevotella	genus	CE
GL0055219	Prevotella	genus	CE
GL0062540	Prevotella	genus	CE
GL0073019	Prevotella	genus	CE
GL0077596	Prevotella	genus	CE
GL0083644	Prevotella	genus	CE
GL0086525	Prevotella	genus	CE
GL0089523	Prevotella	genus	CE
GL0092598	Prevotella	genus	CE
GL0098880	Prevotella	genus	CE
GL0104281	Prevotella	genus	CE
GL0115039	Prevotella	genus	CE
GL0126607	Prevotella	genus	CE
GL0129472	Prevotella	genus	CE
GL0136071	Prevotella	genus	CE
GL0138742	Prevotella	genus	CE
GL0139156	Prevotella	genus	CE
GL0139997	Prevotella	genus	CE
GL0148050	Prevotella	genus	CE
GL0148204	Prevotella	genus	CE
GL0153831	Prevotella	genus	CE
GL0155880	Prevotella	genus	CE
GL0159747	Prevotella	genus	CE
GL0167063	Prevotella	genus	CE
GL0167271	Prevotella	genus	CE
GL0171064	Prevotella	genus	CE
GL0171822	Prevotella	genus	CE
GL0179688	Prevotella	genus	CE
GL0196913	Prevotella	genus	CE
GL0217146	Prevotella	genus	CE
GL0222428	Prevotella	genus	CE
GL0224686	Prevotella	genus	CE
GL0229735	Prevotella	genus	CE
GL0232257	Prevotella	genus	CE
GL0234691	Prevotella	genus	CE
GL0234952	Prevotella	genus	CE
GL0240612	Prevotella	genus	CE
GL0246805	Prevotella	genus	CE
GL0251083	Prevotella	genus	CE
GL0251405	Prevotella	genus	CE
GL0258046	Prevotella	genus	CE
GL0258048	Prevotella	genus	CE
GL0260846	Prevotella	genus	CE
GL0263438	Prevotella	genus	CE
GL0266541	Prevotella	genus	CE
GL0268155	Prevotella	genus	CE
GL0271032	Prevotella	genus	CE
GL0272542	Prevotella	genus	CE
GL0276348	Prevotella	genus	CE
GL0279134	Prevotella	genus	CE
GL0279297	Prevotella	genus	CE
GL0279741	Prevotella	genus	CE
GL0292350	Prevotella	genus	CE
GL0296972	Prevotella	genus	CE
GL0306537	Prevotella	genus	CE
GL0314888	Prevotella	genus	CE
GL0320688	Prevotella	genus	CE
GL0322486	Prevotella	genus	CE
GL0323694	Prevotella	genus	CE
GL0324859	Prevotella	genus	CE
GL0326972	Prevotella	genus	CE
GL0328217	Prevotella	genus	CE
GL0334795	Prevotella	genus	CE
GL0338125	Prevotella	genus	CE
GL0340536	Prevotella	genus	CE
GL0346312	Prevotella	genus	CE
GL0352499	Prevotella	genus	CE
GL0353808	Prevotella	genus	CE
GL0368307	Prevotella	genus	CE
GL0369995	Prevotella	genus	CE
GL0370005	Prevotella	genus	CE
GL0372201	Prevotella	genus	CE
GL0376949	Prevotella	genus	CE
GL0379798	Prevotella	genus	CE
GL0387996	Prevotella	genus	CE
GL0397539	Prevotella	genus	CE
GL0401437	Prevotella	genus	CE
GL0409729	Prevotella	genus	CE
GL0418157	Prevotella	genus	CE
GL0426018	Prevotella	genus	CE
GL0432432	Prevotella	genus	CE
GL0432765	Prevotella	genus	CE
GL0434679	Prevotella	genus	CE
GL0436820	Prevotella	genus	CE
GL0440071	Prevotella	genus	CE
GL0453663	Prevotella	genus	CE
GL0453773	Prevotella	genus	CE
GL0454540	Prevotella	genus	CE
GL0460669	Prevotella	genus	CE
GL0470610	Prevotella	genus	CE
GL0476906	Prevotella	genus	CE
GL0478184	Prevotella	genus	CE
GL0480855	Prevotella	genus	CE
GL0492771	Prevotella	genus	CE
GL0495713	Prevotella	genus	CE
GL0495714	Prevotella	genus	CE
GL0511662	Prevotella	genus	CE
GL0519122	Prevotella	genus	CE
GL0528641	Prevotella	genus	CE
GL0542558	Prevotella	genus	CE
GL0544342	Prevotella	genus	CE
GL0545590	Prevotella	genus	CE
GL0565137	Prevotella	genus	CE
GL0577155	Prevotella	genus	CE
GL0588925	Prevotella	genus	CE
GL0590474	Prevotella	genus	CE
GL0597170	Prevotella	genus	CE
GL0617194	Prevotella	genus	CE
GL0620037	Prevotella	genus	CE
GL0627675	Prevotella	genus	CE
GL0634080	Prevotella	genus	CE
GL0637206	Prevotella	genus	CE
GL0638350	Prevotella	genus	CE
GL0644263	Prevotella	genus	CE
GL0658589	Prevotella	genus	CE
GL0660293	Prevotella	genus	CE
GL0678994	Prevotella	genus	CE
GL0697248	Prevotella	genus	CE
GL0697591	Prevotella	genus	CE
GL0714751	Prevotella	genus	CE
GL0717061	Prevotella	genus	CE
GL0721679	Prevotella	genus	CE
GL0724541	Prevotella	genus	CE
GL0730711	Prevotella	genus	CE
GL0732889	Prevotella	genus	CE
GL0743400	Prevotella	genus	CE
GL0752907	Prevotella	genus	CE
GL0755588	Prevotella	genus	CE
GL0759355	Prevotella	genus	CE
GL0766886	Prevotella	genus	CE
GL0778915	Prevotella	genus	CE
GL0783039	Prevotella	genus	CE
GL0786278	Prevotella	genus	CE
GL0786819	Prevotella	genus	CE
GL0792256	Prevotella	genus	CE
GL0792450	Prevotella	genus	CE
GL0793541	Prevotella	genus	CE
GL0802578	Prevotella	genus	CE
GL0803886	Prevotella	genus	CE
GL0805657	Prevotella	genus	CE
GL0812682	Prevotella	genus	CE
GL0815309	Prevotella	genus	CE
GL0820995	Prevotella	genus	CE
GL0829106	Prevotella	genus	CE
GL0831445	Prevotella	genus	CE
GL0846120	Prevotella	genus	CE
GL0857766	Prevotella	genus	CE
GL0858597	Prevotella	genus	CE
GL0860248	Prevotella	genus	CE
GL0868865	Prevotella	genus	CE
GL0875251	Prevotella	genus	CE
GL0877441	Prevotella	genus	CE
GL0879372	Prevotella	genus	CE
GL0880213	Prevotella	genus	CE
GL0881788	Prevotella	genus	CE
GL0883397	Prevotella	genus	CE
GL0891986	Prevotella	genus	CE
GL0895803	Prevotella	genus	CE
GL0896027	Prevotella	genus	CE
GL0908876	Prevotella	genus	CE
GL0909214	Prevotella	genus	CE
GL0914087	Prevotella	genus	CE
GL0916268	Prevotella	genus	CE
GL0926709	Prevotella	genus	CE
GL0945821	Prevotella	genus	CE
GL0957633	Prevotella	genus	CE
GL0958869	Prevotella	genus	CE
GL0979031	Prevotella	genus	CE
GL0989055	Prevotella	genus	CE
GL1000013	Prevotella	genus	CE
GL1012629	Prevotella	genus	CE
GL1027172	Prevotella	genus	CE
GL1034690	Prevotella	genus	CE
GL1043200	Prevotella	genus	CE
GL1043919	Prevotella	genus	CE
GL1045426	Prevotella	genus	CE
GL1046601	Prevotella	genus	CE
GL1047849	Prevotella	genus	CE
GL1057570	Prevotella	genus	CE
GL1061631	Prevotella	genus	CE
GL1061795	Prevotella	genus	CE
GL1066738	Prevotella	genus	CE
GL1073173	Prevotella	genus	CE
GL1073372	Prevotella	genus	CE
GL1074827	Prevotella	genus	CE
GL1082682	Prevotella	genus	CE
GL1096538	Prevotella	genus	CE
GL1108262	Prevotella	genus	CE
GL1113472	Prevotella	genus	CE
GL1116258	Prevotella	genus	CE
GL1133422	Prevotella	genus	CE
GL1138423	Prevotella	genus	CE
GL1144930	Prevotella	genus	CE
GL1160921	Prevotella	genus	CE
GL1162053	Prevotella	genus	CE
GL1174744	Prevotella	genus	CE
GL1180246	Prevotella	genus	CE
GL1193966	Prevotella	genus	CE
GL1219834	Prevotella	genus	CE
GL1234006	Prevotella	genus	CE
GL1238443	Prevotella	genus	CE
GL1246163	Prevotella	genus	CE
GL1246167	Prevotella	genus	CE
GL1250707	Prevotella	genus	CE
GL1258141	Prevotella	genus	CE
GL1270612	Prevotella	genus	CE
GL1283035	Prevotella	genus	CE
GL1283418	Prevotella	genus	CE
GL1283537	Prevotella	genus	CE
GL1287935	Prevotella	genus	CE
GL1304947	Prevotella	genus	CE
GL1309079	Prevotella	genus	CE
GL1309286	Prevotella	genus	CE
GL1322195	Prevotella	genus	CE
GL1322367	Prevotella	genus	CE
GL1345934	Prevotella	genus	CE
GL1356549	Prevotella	genus	CE
GL1363707	Prevotella	genus	CE
GL1371939	Prevotella	genus	CE
GL1374671	Prevotella	genus	CE
GL1380549	Prevotella	genus	CE
GL1411957	Prevotella	genus	CE
GL1425879	Prevotella	genus	CE
GL1428040	Prevotella	genus	CE
GL1443032	Prevotella	genus	CE
GL1443235	Prevotella	genus	CE
GL1448649	Prevotella	genus	CE
GL1451558	Prevotella	genus	CE
GL1461381	Prevotella	genus	CE
GL1471225	Prevotella	genus	CE
GL1472176	Prevotella	genus	CE
GL1474230	Prevotella	genus	CE
GL1476503	Prevotella	genus	CE
GL1486737	Prevotella	genus	CE
GL1488683	Prevotella	genus	CE
GL1508714	Prevotella	genus	CE
GL1516291	Prevotella	genus	CE
GL1519927	Prevotella	genus	CE
GL1527935	Prevotella	genus	CE
GL1529009	Prevotella	genus	CE
GL1543350	Prevotella	genus	CE
GL1547460	Prevotella	genus	CE
GL1554568	Prevotella	genus	CE
GL1556716	Prevotella	genus	CE
GL1557748	Prevotella	genus	CE
GL1567630	Prevotella	genus	CE
GL1577746	Prevotella	genus	CE
GL1587759	Prevotella	genus	CE
GL1587891	Prevotella	genus	CE
GL1589390	Prevotella	genus	CE
GL1605112	Prevotella	genus	CE
GL1606892	Prevotella	genus	CE
GL1607002	Prevotella	genus	CE
GL1615057	Prevotella	genus	CE
GL1615319	Prevotella	genus	CE
GL1615720	Prevotella	genus	CE
GL1616616	Prevotella	genus	CE
GL1627264	Prevotella	genus	CE
GL1629486	Prevotella	genus	CE
GL1640735	Prevotella	genus	CE
GL1646461	Prevotella	genus	CE
GL1660708	Prevotella	genus	CE
GL1671066	Prevotella	genus	CE
GL1678316	Prevotella	genus	CE
GL1681443	Prevotella	genus	CE
GL1709098	Prevotella	genus	CE
GL1715976	Prevotella	genus	CE
GL1725248	Prevotella	genus	CE
GL1733647	Prevotella	genus	CE
GL1754980	Prevotella	genus	CE
GL1763700	Prevotella	genus	CE
GL1778599	Prevotella	genus	CE
GL1781928	Prevotella	genus	CE
GL1785228	Prevotella	genus	CE
GL1791996	Prevotella	genus	CE
GL1800018	Prevotella	genus	CE
GL1819738	Prevotella	genus	CE
GL1835063	Prevotella	genus	CE
GL1855806	Prevotella	genus	CE
GL1870320	Prevotella	genus	CE
GL1891251	Prevotella	genus	CE
GL1895527	Prevotella	genus	CE
GL1899732	Prevotella	genus	CE
GL1904331	Prevotella	genus	CE
GL1909227	Prevotella	genus	CE
GL1924119	Prevotella	genus	CE
GL1943536	Prevotella	genus	CE
GL1953699	Prevotella	genus	CE
GL1959204	Prevotella	genus	CE
GL1963607	Prevotella	genus	CE
GL1966842	Prevotella	genus	CE
GL1983899	Prevotella	genus	CE
GL2020618	Prevotella	genus	CE
GL2022716	Prevotella	genus	CE
GL2035735	Prevotella	genus	CE
GL2054890	Prevotella	genus	CE
GL2055359	Prevotella	genus	CE
GL2097696	Prevotella	genus	CE
GL2122551	Prevotella	genus	CE
GL2144170	Prevotella	genus	CE
GL2149110	Prevotella	genus	CE
GL2152558	Prevotella	genus	CE
GL2161306	Prevotella	genus	CE
GL2185942	Prevotella	genus	CE
GL2187492	Prevotella	genus	CE
GL2193998	Prevotella	genus	CE
[truncated: 17,418 more rows]
