# Supplementary material for: Understanding the Role of Prevotella Genus in the Digestion of Lignocellulose and Other Substrates in Vietnamese Native Goats’ Rumen by Metagenomic Deep Sequencing
Source: Animals (Basel). 2021 Nov 14;11(11):3257. doi: 10.3390/ani11113257 (PMC8614338; doi:10.3390/ani11113257)
Supplement: Supplementary file 1 [file animals-11-03257-s001.zip › Table S7.xlsx]

## Sheet: Sheet1
Table S7. Analysis of domains by CAZy and the most similar sequences by BLASTP of 739 complete gene coding for endoglucanase which annotated by KEGG
Gene code	Data	KEGG annotation	Signal peptide	Catalytic domain	Other domain	The most similar enzymes in BLASTP	Derivative	Coverage	Identity	Code
[denovogenes]_10174	Normal sequencing data	Endo-1,4-beta-xylanase (EC 3.2.1.8)	N	GH10		endo-1,4-beta-xylanase	Prevotella sp.	1	0.8114	MBR4920580.1
[denovogenes]_143665	Normal sequencing data	Endo-1,4-beta-xylanase (EC 3.2.1.8)	N	GH10		endo-1,4-beta-xylanase	Prevotella sp.	0.97	0.8692	MBQ4387796.1
[denovogenes]_16909	Normal sequencing data	Endo-1,4-beta-xylanase (EC 3.2.1.8)	N	GH10	CBM6	endo-1,4-beta-xylanase, carbohydrate-binding protein	Prevotella sp.	1	0.7137	MBE6256592.1
[denovogenes]_17755	Normal sequencing data	Endo-1,4-beta-xylanase (EC 3.2.1.8)	Y(1-23)	GH10	CBM6	endo-1,4-beta-xylanase, carbohydrate-binding protein	Prevotella sp.	0.89	0.7032	MBE6256592.1
[denovogenes]_18887	Normal sequencing data	Endo-1,4-beta-xylanase (EC 3.2.1.8)	Y(1-20)	GH10	CBM6	endo-1,4-beta-xylanase	Prevotella sp.	0.88	0.7671	MBR1394871.1
[denovogenes]_2418	Normal sequencing data	Endo-1,4-beta-xylanase (EC 3.2.1.8)	Y(1-48)	GH10	CBM6	endo-1,4-beta-xylanase	Prevotella sp.	0.97	0.8455	MBO6030304.1
[denovogenes]_30865	Normal sequencing data	Endo-1,4-beta-xylanase (EC 3.2.1.8)	Y(1-23)	GH10		endo-1,4-beta-xylanase	Prevotella sp.	0.94	0.9167	MBP3767562.1
[denovogenes]_34301	Normal sequencing data	Endo-1,4-beta-xylanase (EC 3.2.1.8)	Y(1-28)	GH10		endo-1,4-beta-xylanase	Prevotella sp.	0.97	0.8279	MBR2114874.1
[denovogenes]_39298	Normal sequencing data	Endo-1,4-beta-xylanase (EC 3.2.1.8)	N	GH10		endo-1,4-beta-xylanase	Prevotella sp.	1	0.9347	MBQ5547663.1
[denovogenes]_4195	Normal sequencing data	Endo-1,4-beta-xylanase (EC 3.2.1.8)	N	GH10	CE1	endo-1,4-beta-xylanase	Bacteroidaceae	0.93	0.8863	MBR5394233.1
[denovogenes]_4424	Normal sequencing data	Endo-1,4-beta-xylanase (EC 3.2.1.8)	Y(1-17)	GH10		endo-1,4-beta-xylanase	Prevotella sp.	0.86	0.7321	MBR2777021.1
[denovogenes]_4460	Normal sequencing data	Endo-1,4-beta-xylanase (EC 3.2.1.8)	Y(1-17)	GH10		endo-1,4-beta-xylanase	Prevotella sp.	0.86	0.8552	MBR2777021.1
[denovogenes]_4475	Normal sequencing data	Endo-1,4-beta-xylanase (EC 3.2.1.8)	N	GH10		endo-1,4-beta-xylanase	Prevotella sp.	0.99	0.8613	MBR6262965.1
[denovogenes]_49958	Normal sequencing data	Endo-1,4-beta-xylanase (EC 3.2.1.8)	N	GH10		endo-1,4-beta-xylanase	Prevotella sp.	1	0.8734	MBR4482195.1
[denovogenes]_5086	Normal sequencing data	Endo-1,4-beta-xylanase (EC 3.2.1.8)	Y(1-17)	GH10	CE1	endo-1,4-beta-xylanase	Prevotella sp.	0.99	0.9621	MBR7030185.1
[denovogenes]_5259	Normal sequencing data	Endo-1,4-beta-xylanase (EC 3.2.1.8)	Y(1-21)	GH10	CE1	endo-1,4-beta-xylanase	Prevotella sp.	0.98	0.9528	MBR2230341.1
[denovogenes]_5283	Normal sequencing data	Endo-1,4-beta-xylanase (EC 3.2.1.8)	Y(1-21)	GH10	CE1	endo-1,4-beta-xylanase	Prevotella sp.	0.98	0.8528	MBR2230341.1
[denovogenes]_5309	Normal sequencing data	Endo-1,4-beta-xylanase (EC 3.2.1.8)	Y(1-22)	GH10	CE1	endo-1,4-beta-xylanase	Prevotella sp.	0.96	0.8347	MBQ5495882.1
[denovogenes]_5329	Normal sequencing data	Endo-1,4-beta-xylanase (EC 3.2.1.8)	Y(1-19)	GH10	CE1	endo-1,4-beta-xylanase	Prevotella sp.	1	0.9398	MBR6853004.1
[denovogenes]_5409	Normal sequencing data	Endo-1,4-beta-xylanase (EC 3.2.1.8)	Y(1-20)	GH10	CE1	endo-1,4-beta-xylanase	Prevotella sp.	1	0.9904	MBR0166468.1
[denovogenes]_5411	Normal sequencing data	Endo-1,4-beta-xylanase (EC 3.2.1.8)	Y(1-20)	GH10	CE1	endo-1,4-beta-xylanase	Prevotella sp.	1	0.9216	MBR6841799.1
[denovogenes]_5456	Normal sequencing data	Endo-1,4-beta-xylanase (EC 3.2.1.8)	Y(1-19)	GH10	CE1	endo-1,4-beta-xylanase	Prevotella sp.	1	0.8802	MBQ9261359.1
[denovogenes]_5578	Normal sequencing data	Endo-1,4-beta-xylanase (EC 3.2.1.8)	Y(1-20)	GH10	CE1	endo-1,4-beta-xylanase	Prevotella sp. ne3005	1	0.9078	WP_091840797.1
[denovogenes]_8237	Normal sequencing data	Endo-1,4-beta-xylanase (EC 3.2.1.8)	Y(1-43)	GH10		endo-1,4-beta-xylanase	Prevotella sp.	0.96	0.7553	MBR2096967.1
[denovogenes]_8314	Normal sequencing data	Endo-1,4-beta-xylanase (EC 3.2.1.8)	Y(1-23)	GH10	CBM6	endo-1,4-beta-xylanase	Prevotella sp.	0.99	0.9528	MBQ3745614.1
[denovogenes]_8348	Normal sequencing data	Endo-1,4-beta-xylanase (EC 3.2.1.8)	Y(1-19)	GH10		endo-1,4-beta-xylanase	Prevotella sp.	0.99	0.8016	MBR6853138.1
[denovogenes]_8524	Normal sequencing data	Endo-1,4-beta-xylanase (EC 3.2.1.8)	Y(1-24)	GH10	CBM6	endo-1,4-beta-xylanase	Prevotella sp.	0.97	0.9354	MBR0165383.1
[denovogenes]_8937	Normal sequencing data	Endo-1,4-beta-xylanase (EC 3.2.1.8)	Y(1-19)	GH10		endo-1,4-beta-xylanase	Prevotella sp.	1	0.7484	MBQ7427173.1
[denovogenes]_9036	Normal sequencing data	Endo-1,4-beta-xylanase (EC 3.2.1.8)	Y91-13)	GH10	CBM6	endo-1,4-beta-xylanase	Prevotella sp.	0.98	0.6118	MBQ3745614.1
[denovogenes]_9079	Normal sequencing data	Endo-1,4-beta-xylanase (EC 3.2.1.8)	y(1-19)	GH10		endo-1,4-beta-xylanase	Prevotella sp.	0.99	0.8035	MBR2239738.1
[denovogenes]_9148	Normal sequencing data	Endo-1,4-beta-xylanase (EC 3.2.1.8)	y(1-19)	GH10		endo-1,4-beta-xylanase	Prevotella sp.	1	0.8285	MBO7128393.1
[denovogenes]_9921	Normal sequencing data	Endo-1,4-beta-xylanase (EC 3.2.1.8)	y(1-24)	GH10		endo-1,4-beta-xylanase	Prevotella sp.	0.99	0.9333	MBR2206594.1
GL1206518	Deep sequencing data	Endo-1,4-beta-xylanase (EC 3.2.1.8)	N	GH11	0	endo-1,4-beta-xylanase	Treponema bryantii	1	0.9581	SEQ64630.1
GL2234977	Deep sequencing data	Endo-1,4-beta-xylanase (EC 3.2.1.8)	N	GH10		endo-1,4-beta-xylanase	Prevotella sp. tc2-28	1	0.9752	WP_176780592.1
GL0127949	Deep sequencing data	Endo-1,4-beta-xylanase (EC 3.2.1.8)	Y(1-19)	GH10		endo-1,4-beta-xylanase	Prevotella sp. PINT	0.95	0.7242	WP_172182129.1
GL1467291	Deep sequencing data	Endo-1,4-beta-xylanase (EC 3.2.1.8)	Y(1-19)	GH10		endo-1,4-beta-xylanase	Prevotella sp. PINT	0.95	0.7354	WP_172182129.1
GL0575707	Deep sequencing data	Endo-1,4-beta-xylanase (EC 3.2.1.8)	Y(1-27)	GH10		endo-1,4-beta-xylanase	Prevotella sp. BP1-145	0.97	0.7341	WP_091853656.1
GL0697702	Deep sequencing data	Endo-1,4-beta-xylanase (EC 3.2.1.8)	Y(1-20)	GH10		endo-1,4-beta-xylanase	Prevotella sp. BP1-145	0.97	0.7416	WP_091853656.1
GL0079967	Deep sequencing data	Endo-1,4-beta-xylanase (EC 3.2.1.8)	Y(1-20)	GH10	CBM6	endo-1,4-beta-xylanase	Prevotella sp.	0.99	0.766	MBR2239380.1
GL0084356	Deep sequencing data	Endo-1,4-beta-xylanase (EC 3.2.1.8)	Y(1-20)	GH10	CBM6	endo-1,4-beta-xylanase	Prevotella sp.	0.99	0.6298	MBR0526725.1
GL0100524	Deep sequencing data	Endo-1,4-beta-xylanase (EC 3.2.1.8)	Y(1-25)	GH10	CBM6	endo-1,4-beta-xylanase	Prevotella sp.	0.97	0.9354	MBR0165383.1
GL0182219	Deep sequencing data	Endo-1,4-beta-xylanase (EC 3.2.1.8)	Y(1-21)	GH10	CBM6	endo-1,4-beta-xylanase	Prevotella sp.	1	0.9987	MBR0258699.1
GL0183063	Deep sequencing data	Endo-1,4-beta-xylanase (EC 3.2.1.8)	Y(1-24)	GH10	CBM6	endo-1,4-beta-xylanase	Prevotella sp.	0.99	0.6581	MBP5387393.1
GL0208846	Deep sequencing data	Endo-1,4-beta-xylanase (EC 3.2.1.8)	Y(1-36)	GH10	CBM6	endo-1,4-beta-xylanase	Prevotella sp.	0.97	0.613	MBR2229183.1
GL0215332	Deep sequencing data	Endo-1,4-beta-xylanase (EC 3.2.1.8)	N	GH10	CBM6	endo-1,4-beta-xylanase	Prevotella sp.	0.99	0.6841	MBR6997794.1
GL0297936	Deep sequencing data	Endo-1,4-beta-xylanase (EC 3.2.1.8)	Y(1-24)	GH10	CBM6	endo-1,4-beta-xylanase	Prevotella sp.	0.99	0.6327	MBO4463922.1
GL0345636	Deep sequencing data	Endo-1,4-beta-xylanase (EC 3.2.1.8)	Y(1-24)	GH10	CBM6	endo-1,4-beta-xylanase	Prevotella sp.	0.97	0.6995	MBQ9356951.1
GL0500013	Deep sequencing data	Endo-1,4-beta-xylanase (EC 3.2.1.8)	Y(1-22)	GH10	CBM6	endo-1,4-beta-xylanase	Prevotella sp.	1	0.8508	MBQ4449051.1
GL0621032	Deep sequencing data	Endo-1,4-beta-xylanase (EC 3.2.1.8)	Y(1-25)	GH10	CBM6	endo-1,4-beta-xylanase	Prevotella sp.	0.97	0.7254	MBQ4296043.1
GL0669794	Deep sequencing data	Endo-1,4-beta-xylanase (EC 3.2.1.8)	N	GH10	CBM6	endo-1,4-beta-xylanase	Prevotella sp.	0.99	0.7225	MBO4810655.1
GL0730106	Deep sequencing data	Endo-1,4-beta-xylanase (EC 3.2.1.8)	Y(1-22)	GH10	CBM6	endo-1,4-beta-xylanase	Prevotella sp.	1	0.9944	MBO4483431.1
GL0636424	Deep sequencing data	Endo-1,4-beta-xylanase (EC 3.2.1.8)	N	GH10	Ig	endo-1,4-beta-xylanase	Prevotella sp.	1	0.7578	MBR6194368.1
GL0045190	Deep sequencing data	Endo-1,4-beta-xylanase (EC 3.2.1.8)	Y(1-25)	GH10		endo-1,4-beta-xylanase	Prevotella sp.	0.97	0.721	MBP5278121.1
GL0045739	Deep sequencing data	Endo-1,4-beta-xylanase (EC 3.2.1.8)	Y(1-20)	GH10		endo-1,4-beta-xylanase	Prevotella sp.	1	0.8907	MBR2114874.1
GL0061127	Deep sequencing data	Endo-1,4-beta-xylanase (EC 3.2.1.8)	Y(1-29)	GH10		endo-1,4-beta-xylanase	Prevotella sp.	0.97	0.769	MBR6980530.1
GL0070968	Deep sequencing data	Endo-1,4-beta-xylanase (EC 3.2.1.8)	Y(1-21)	GH10		endo-1,4-beta-xylanase	Prevotella sp.	1	0.8217	MBQ2208395.1
GL0130280	Deep sequencing data	Endo-1,4-beta-xylanase (EC 3.2.1.8)	N	GH10		endo-1,4-beta-xylanase	Prevotella sp.	0.98	0.9167	MBP3767562.1
GL0132511	Deep sequencing data	Endo-1,4-beta-xylanase (EC 3.2.1.8)	N	GH10		endo-1,4-beta-xylanase	Prevotella sp.	1	0.9318	MBQ5547663.1
GL0169162	Deep sequencing data	Endo-1,4-beta-xylanase (EC 3.2.1.8)	Y(1-20)	GH10		endo-1,4-beta-xylanase	Prevotella sp.	1	0.8852	MBR5728654.1
GL0181245	Deep sequencing data	Endo-1,4-beta-xylanase (EC 3.2.1.8)	Y(1-29)	GH10		endo-1,4-beta-xylanase	Prevotella sp.	0.97	0.8279	MBR2114874.1
GL0205783	Deep sequencing data	Endo-1,4-beta-xylanase (EC 3.2.1.8)	Y(1-22)	GH10		endo-1,4-beta-xylanase	Prevotella sp.	0.98	0.6354	MBP3828363.1
GL0239772	Deep sequencing data	Endo-1,4-beta-xylanase (EC 3.2.1.8)	N	GH10		endo-1,4-beta-xylanase	Prevotella sp.	0.97	0.9073	MBR2231230.1
GL0261984	Deep sequencing data	Endo-1,4-beta-xylanase (EC 3.2.1.8)	Y(1-22)	GH10		endo-1,4-beta-xylanase	Prevotella sp.	1	0.9918	MBR2231230.1
GL0283467	Deep sequencing data	Endo-1,4-beta-xylanase (EC 3.2.1.8)	N	GH10		endo-1,4-beta-xylanase	Prevotella sp.	0.98	0.9339	MBO5549807.1
GL0353025	Deep sequencing data	Endo-1,4-beta-xylanase (EC 3.2.1.8)	Y(1-21)	GH10		endo-1,4-beta-xylanase	Prevotella sp.	0.98	0.8788	MBR6193884.1
GL0367351	Deep sequencing data	Endo-1,4-beta-xylanase (EC 3.2.1.8)	Y(1-25)	GH10		endo-1,4-beta-xylanase	Prevotella sp.	1	0.984	MBE6262719.1
GL0368804	Deep sequencing data	Endo-1,4-beta-xylanase (EC 3.2.1.8)	Y(1-31)	GH10		endo-1,4-beta-xylanase	Prevotella sp.	0.97	1	MBE6262719.1
GL0413350	Deep sequencing data	Endo-1,4-beta-xylanase (EC 3.2.1.8)	Y(1-22)	GH10		endo-1,4-beta-xylanase	Prevotella sp.	1	0.6848	MBR1410098.1
GL0466071	Deep sequencing data	Endo-1,4-beta-xylanase (EC 3.2.1.8)	N	GH10		endo-1,4-beta-xylanase	Prevotella sp.	1	0.9139	MBR5728654.1
GL0537934	Deep sequencing data	Endo-1,4-beta-xylanase (EC 3.2.1.8)	N	GH10		endo-1,4-beta-xylanase	Prevotella sp.	0.92	0.8163	MBR4480714.1
GL0555407	Deep sequencing data	Endo-1,4-beta-xylanase (EC 3.2.1.8)	N	GH10		endo-1,4-beta-xylanase	Prevotella sp.	1	0.8964	MBR1411195.1
GL0564250	Deep sequencing data	Endo-1,4-beta-xylanase (EC 3.2.1.8)	Y(1-20)	GH10		endo-1,4-beta-xylanase	Prevotella sp.	0.99	0.7814	MBR2239738.1
GL0573508	Deep sequencing data	Endo-1,4-beta-xylanase (EC 3.2.1.8)	Y(1-20)	GH10		endo-1,4-beta-xylanase	Prevotella sp.	0.86	0.8552	MBR2777021.1
GL0603715	Deep sequencing data	Endo-1,4-beta-xylanase (EC 3.2.1.8)	Y(1-23)	GH10		endo-1,4-beta-xylanase	Prevotella sp.	0.99	0.9695	MBQ7150305.1
GL0615730	Deep sequencing data	Endo-1,4-beta-xylanase (EC 3.2.1.8)	Y(1-24)	GH10		endo-1,4-beta-xylanase	Prevotella sp.	0.96	0.6965	MBR0049591.1
GL0637671	Deep sequencing data	Endo-1,4-beta-xylanase (EC 3.2.1.8)	Y(1-22)	GH10		endo-1,4-beta-xylanase	Prevotella sp.	0.99	0.7812	MBO7141409.1
GL0639986	Deep sequencing data	Endo-1,4-beta-xylanase (EC 3.2.1.8)	N	GH10		endo-1,4-beta-xylanase	Prevotella sp.	0.94	0.88	MBQ3752226.1
GL0647818	Deep sequencing data	Endo-1,4-beta-xylanase (EC 3.2.1.8)	N	GH10		endo-1,4-beta-xylanase	Prevotella sp.	0.99	0.7285	MBQ3752226.1
GL0671076	Deep sequencing data	Endo-1,4-beta-xylanase (EC 3.2.1.8)	Y(1-24)	GH10		endo-1,4-beta-xylanase	Prevotella sp.	0.99	0.7744	MBR3472871.1
GL0683697	Deep sequencing data	Endo-1,4-beta-xylanase (EC 3.2.1.8)	Y(1-21)	GH10		endo-1,4-beta-xylanase	Prevotella sp.	0.98	0.9311	MBR2185467.1
GL0756059	Deep sequencing data	Endo-1,4-beta-xylanase (EC 3.2.1.8)	Y(1-21)	GH10		endo-1,4-beta-xylanase	Prevotella sp.	1	0.9737	MBR0049747.1
GL0761317	Deep sequencing data	Endo-1,4-beta-xylanase (EC 3.2.1.8)	Y(1-21)	GH10		endo-1,4-beta-xylanase	Prevotella sp.	0.99	0.7967	MBP5338561.1
GL0763992	Deep sequencing data	Endo-1,4-beta-xylanase (EC 3.2.1.8)	Y(1-20)	GH10		endo-1,4-beta-xylanase	Prevotella sp.	1	0.7553	MBR2096967.1
GL0768305	Deep sequencing data	Endo-1,4-beta-xylanase (EC 3.2.1.8)	N	GH10		endo-1,4-beta-xylanase	Prevotella sp.	0.99	0.7171	MBQ7510557.1
GL0785948	Deep sequencing data	Endo-1,4-beta-xylanase (EC 3.2.1.8)	Y(1-21)	GH10		endo-1,4-beta-xylanase	Prevotella sp.	1	0.826	MBR5749376.1
GL0800931	Deep sequencing data	Endo-1,4-beta-xylanase (EC 3.2.1.8)	Y(1-39)	GH10		endo-1,4-beta-xylanase	Prevotella sp.	0.97	0.9782	MBO5624423.1
GL0840181	Deep sequencing data	Endo-1,4-beta-xylanase (EC 3.2.1.8)	Y(1-26)	GH10		endo-1,4-beta-xylanase	Prevotella sp.	0.89	0.7389	MBQ8462630.1
GL0850657	Deep sequencing data	Endo-1,4-beta-xylanase (EC 3.2.1.8)	Y(1-20)	GH10		endo-1,4-beta-xylanase	Prevotella sp.	1	0.9922	MBO4483217.1
GL0897879	Deep sequencing data	Endo-1,4-beta-xylanase (EC 3.2.1.8)	Y(1-20)	GH10		endo-1,4-beta-xylanase	Prevotella sp.	1	0.8058	MBR4920580.1
GL0900361	Deep sequencing data	Endo-1,4-beta-xylanase (EC 3.2.1.8)	N	GH10		endo-1,4-beta-xylanase	Prevotella sp.	0.98	0.3719	MBO5592330.1
GL0925499	Deep sequencing data	Endo-1,4-beta-xylanase (EC 3.2.1.8)	N	GH10		endo-1,4-beta-xylanase	Prevotella sp.	0.87	0.7477	MBQ7413858.1
GL0963528	Deep sequencing data	Endo-1,4-beta-xylanase (EC 3.2.1.8)	N	GH10		endo-1,4-beta-xylanase	Prevotella sp.	0.98	0.8105	MBR2239738.1
GL0970252	Deep sequencing data	Endo-1,4-beta-xylanase (EC 3.2.1.8)	Y(1-24)	GH10		endo-1,4-beta-xylanase	Prevotella sp.	0.99	0.7573	MBR2096967.1
GL1016637	Deep sequencing data	Endo-1,4-beta-xylanase (EC 3.2.1.8)	N	GH10		endo-1,4-beta-xylanase	Prevotella sp.	0.99	0.8908	MBR2231230.1
GL1081698	Deep sequencing data	Endo-1,4-beta-xylanase (EC 3.2.1.8)	Y(1-19)	GH10		endo-1,4-beta-xylanase	Prevotella sp.	0.99	0.7792	MBO7141409.1
GL1108565	Deep sequencing data	Endo-1,4-beta-xylanase (EC 3.2.1.8)	Y(1-21)	GH10		endo-1,4-beta-xylanase	Prevotella sp.	0.99	0.9288	MBR4925504.1
GL1324946	Deep sequencing data	Endo-1,4-beta-xylanase (EC 3.2.1.8)	N	GH10		endo-1,4-beta-xylanase	Prevotella sp.	0.99	0.7528	MBQ8948833.1
GL1350263	Deep sequencing data	Endo-1,4-beta-xylanase (EC 3.2.1.8)	N	GH10		endo-1,4-beta-xylanase	Prevotella sp.	0.99	0.9135	MBR6189814.1
GL1405155	Deep sequencing data	Endo-1,4-beta-xylanase (EC 3.2.1.8)	N	GH10		endo-1,4-beta-xylanase	Prevotella sp.	0.99	0.7711	MBQ8948833.1
GL1448328	Deep sequencing data	Endo-1,4-beta-xylanase (EC 3.2.1.8)	N	GH10		endo-1,4-beta-xylanase	Prevotella sp.	1	0.9888	MBR1881144.1
GL1483367	Deep sequencing data	Endo-1,4-beta-xylanase (EC 3.2.1.8)	N	GH10		endo-1,4-beta-xylanase	Prevotella sp.	1	0.813	MBR6195476.1
GL1520896	Deep sequencing data	Endo-1,4-beta-xylanase (EC 3.2.1.8)	N	GH10		endo-1,4-beta-xylanase	Prevotella sp.	1	0.7807	MBQ4028491.1
GL2006157	Deep sequencing data	Endo-1,4-beta-xylanase (EC 3.2.1.8)	N	GH10		endo-1,4-beta-xylanase	Prevotella sp.	1	0.9916	MBQ9261986.1
GL3068977	Deep sequencing data	Endo-1,4-beta-xylanase (EC 3.2.1.8)	N	GH10		endo-1,4-beta-xylanase	Prevotella sp.	0.98	0.6463	MBR3522530.1
GL3617469	Deep sequencing data	Endo-1,4-beta-xylanase (EC 3.2.1.8)	N	GH10		endo-1,4-beta-xylanase	Prevotella sp.	1	0.9891	MBR3473140.1
GL0696606	Deep sequencing data	Endo-1,4-beta-xylanase (EC 3.2.1.8)	Y(1-22)	GH10		endo-1,4-beta-xylanase	Prevotella ruminicola	1	0.9254	MBE6265427.1
GL0225773	Deep sequencing data	Endo-1,4-beta-xylanase (EC 3.2.1.8)	N	GH10		endo-1,4-beta-xylanase	Prevotella bryantii	1	1	WP_039869723.1
GL0593848	Deep sequencing data	Endo-1,4-beta-xylanase (EC 3.2.1.8)	Y(1-29)	GH10		endo-1,4-beta-xylanase	Prevotella albensis	1	0.9764	WP_027452255.1
GL0595573	Deep sequencing data	Endo-1,4-beta-xylanase (EC 3.2.1.8)	N	GH10		endo-1,4-beta-xylanase	Lachnospiraceae	0.94	0.7598	MBO7333574.1
GL2709664	Deep sequencing data	Endo-1,4-beta-xylanase (EC 3.2.1.8)	N	GH10		endo-1,4-beta-xylanase	Lachnospiraceae	1	0.9694	MBE5849154.1
GL5384629	Deep sequencing data	Endo-1,4-beta-xylanase (EC 3.2.1.8)	N	GH10		endo-1,4-beta-xylanase	Lachnospiraceae	1	0.8261	MBQ5933082.1
GL0531478	Deep sequencing data	Endo-1,4-beta-xylanase (EC 3.2.1.8)	N	GH10		endo-1,4-beta-xylanase	Kiritimatiellae	0.99	0.964	MBQ6008996.1
GL0652055	Deep sequencing data	Endo-1,4-beta-xylanase (EC 3.2.1.8)	Y(1-19)	GH10		endo-1,4-beta-xylanase	Kiritimatiellae	1	0.9447	MBR2939566.1
GL0679794	Deep sequencing data	Endo-1,4-beta-xylanase (EC 3.2.1.8)	N	GH10		endo-1,4-beta-xylanase	Kiritimatiellae	0.99	0.9021	MBP5509625.1
GL0864328	Deep sequencing data	Endo-1,4-beta-xylanase (EC 3.2.1.8)	N	GH10		endo-1,4-beta-xylanase	Kiritimatiellae	1	0.9832	MBQ8113666.1
GL0913166	Deep sequencing data	Endo-1,4-beta-xylanase (EC 3.2.1.8)	N	GH10		endo-1,4-beta-xylanase	Kiritimatiellae	0.99	0.885	MBQ6142698.1
GL1192948	Deep sequencing data	Endo-1,4-beta-xylanase (EC 3.2.1.8)	N	GH10		endo-1,4-beta-xylanase	Kiritimatiellae	0.99	0.8551	MBQ1429171.1
GL1246018	Deep sequencing data	Endo-1,4-beta-xylanase (EC 3.2.1.8)	N	GH10		endo-1,4-beta-xylanase	Kiritimatiellae	0.95	0.9921	MBR3958150.1
GL1270436	Deep sequencing data	Endo-1,4-beta-xylanase (EC 3.2.1.8)	N	GH10		endo-1,4-beta-xylanase	Kiritimatiellae	0.98	0.8351	MBP5509625.1
GL1366768	Deep sequencing data	Endo-1,4-beta-xylanase (EC 3.2.1.8)	N	GH10		endo-1,4-beta-xylanase	Kiritimatiellae	0.95	0.9718	MBR6734651.1
GL0616233	Deep sequencing data	Endo-1,4-beta-xylanase (EC 3.2.1.8)	Y(1-27)	GH10		endo-1,4-beta-xylanase	Fibrobacter sp. UWR2	1	0.9658	WP_088636849.1
GL0616234	Deep sequencing data	Endo-1,4-beta-xylanase (EC 3.2.1.8)	N	GH10		endo-1,4-beta-xylanase	Fibrobacter sp. UWR2	0.95	0.9512	WP_088636848.1
GL0303343	Deep sequencing data	Endo-1,4-beta-xylanase (EC 3.2.1.8)	Y(1-25)	GH10	CBM6	endo-1,4-beta-xylanase	Fibrobacter sp. UWH4	1	0.9854	WP_072980030.1
GL3181055	Deep sequencing data	Endo-1,4-beta-xylanase (EC 3.2.1.8)	N	GH10		endo-1,4-beta-xylanase	Fibrobacter sp. UWH4	0.99	0.902	WP_072980030.1
GL0303342	Deep sequencing data	Endo-1,4-beta-xylanase (EC 3.2.1.8)	Y(1-23)	GH10	CBM6	endo-1,4-beta-xylanase	Fibrobacter sp.	1	0.9394	MBR2272639.1
GL0404001	Deep sequencing data	Endo-1,4-beta-xylanase (EC 3.2.1.8)	Y(1-26)	GH10	CBM6	endo-1,4-beta-xylanase	Fibrobacter sp.	1	0.6541	MBQ9226916.1
GL0447264	Deep sequencing data	Endo-1,4-beta-xylanase (EC 3.2.1.8)	Y(1-22)	GH10	CBM6	endo-1,4-beta-xylanase	Fibrobacter sp.	1	0.9904	MBR2075196.1
GL0680742	Deep sequencing data	Endo-1,4-beta-xylanase (EC 3.2.1.8)	Y(1-27)	GH10		endo-1,4-beta-xylanase	Fibrobacter sp.	0.97	0.7974	MBR5692166.1
GL0817104	Deep sequencing data	Endo-1,4-beta-xylanase (EC 3.2.1.8)	N	GH10		endo-1,4-beta-xylanase	Clostridiales	0.98	0.5575	MBP5654836.1
GL0593636	Deep sequencing data	Endo-1,4-beta-xylanase (EC 3.2.1.8)	N	GH10		endo-1,4-beta-xylanase	Clostridia	1	0.9803	MBR3741652.1
GL0672439	Deep sequencing data	Endo-1,4-beta-xylanase (EC 3.2.1.8)	N	GH10		endo-1,4-beta-xylanase	Clostridia	0.97	0.8173	MBR0229615.1
GL1180010	Deep sequencing data	Endo-1,4-beta-xylanase (EC 3.2.1.8)	Y(1-21)	GH10		endo-1,4-beta-xylanase	Clostridia	1	0.978	MBR0215616.1
GL0651282	Deep sequencing data	Endo-1,4-beta-xylanase (EC 3.2.1.8)	Y(1-33)	GH10		endo-1,4-beta-xylanase	Butyrivibrio sp. VCD2006	0.94	0.8222	WP_196811556.1
GL0681479	Deep sequencing data	Endo-1,4-beta-xylanase (EC 3.2.1.8)	N	GH10		endo-1,4-beta-xylanase	Butyrivibrio sp. FCS014	0.98	0.8154	WP_024866943.1
GL0416928	Deep sequencing data	Endo-1,4-beta-xylanase (EC 3.2.1.8)	Y(1-34)	GH10	CBM13	endo-1,4-beta-xylanase	Butyrivibrio sp. FCS006	0.98	0.7953	WP_035771398.1
GL0766125	Deep sequencing data	Endo-1,4-beta-xylanase (EC 3.2.1.8)	N	GH10		endo-1,4-beta-xylanase	Butyrivibrio sp. AE3009	0.94	0.7583	WP_022778327.1
GL0526385	Deep sequencing data	Endo-1,4-beta-xylanase (EC 3.2.1.8)	N	GH10		endo-1,4-beta-xylanase	Butyrivibrio sp.	0.97	0.8498	MBQ7615740.1
GL0712362	Deep sequencing data	Endo-1,4-beta-xylanase (EC 3.2.1.8)	Y(1-33)	GH10		endo-1,4-beta-xylanase	Butyrivibrio sp.	1	0.9855	MBO6241235.1
GL0716984	Deep sequencing data	Endo-1,4-beta-xylanase (EC 3.2.1.8)	Y(1-50)	GH10		endo-1,4-beta-xylanase	Butyrivibrio sp.	0.96	0.9644	MBQ6587317.1
GL2812418	Deep sequencing data	Endo-1,4-beta-xylanase (EC 3.2.1.8)	N	GH10		endo-1,4-beta-xylanase	Butyrivibrio sp.	1	0.8261	MBE5859212.1
GL0605785	Deep sequencing data	Endo-1,4-beta-xylanase (EC 3.2.1.8)	N	GH10		endo-1,4-beta-xylanase	Butyrivibrio fibrisolvens	1	0.9189	WP_073387369.1
GL3289608	Deep sequencing data	Endo-1,4-beta-xylanase (EC 3.2.1.8)	N	GH10		endo-1,4-beta-xylanase	Butyrivibrio fibrisolvens	0.97	0.9143	WP_074754585.1
GL0699207	Deep sequencing data	Endo-1,4-beta-xylanase (EC 3.2.1.8)	N	GH10		endo-1,4-beta-xylanase	Bacteroides xylanisolvens	0.97	0.6698	WP_192919653.1
GL0314061	Deep sequencing data	Endo-1,4-beta-xylanase (EC 3.2.1.8)	N	GH10		endo-1,4-beta-xylanase	Bacteroidales	0.96	0.8789	MBP5337569.1
GL2321116	Deep sequencing data	Endo-1,4-beta-xylanase (EC 3.2.1.8)	N	GH10		endo-1,4-beta-xylanase	Bacteroidales	1	0.9783	MBR1489279.1
GL3078586	Deep sequencing data	Endo-1,4-beta-xylanase (EC 3.2.1.8)	N	GH10		endo-1,4-beta-xylanase	Bacteroidales	1	0.9906	MBQ6290612.1
GL0033214	Deep sequencing data	Endo-1,4-beta-xylanase (EC 3.2.1.8)	Y(1-24)	GH10	CBM6	endo-1,4-beta-xylanase	Bacteroidaceae	0.96	0.6712	MBO6254377.1
GL0099015	Deep sequencing data	Endo-1,4-beta-xylanase (EC 3.2.1.8)	Y(1-23)	GH10	CBM6	endo-1,4-beta-xylanase	Bacteroidaceae	0.99	0.699	MBQ7142715.1
GL0154672	Deep sequencing data	Endo-1,4-beta-xylanase (EC 3.2.1.8)	Y(1-23)	GH10	CBM6	endo-1,4-beta-xylanase	Bacteroidaceae	1	0.7982	MBQ7142715.1
GL0357465	Deep sequencing data	Endo-1,4-beta-xylanase (EC 3.2.1.8)	N	GH10	CBM6	endo-1,4-beta-xylanase	Bacteroidaceae	0.96	0.7203	MBQ7494658.1
GL0457136	Deep sequencing data	Endo-1,4-beta-xylanase (EC 3.2.1.8)	Y(1-21)	GH10	CBM6	endo-1,4-beta-xylanase	Bacteroidaceae	1	0.9583	MBR3937669.1
GL0219267	Deep sequencing data	Endo-1,4-beta-xylanase (EC 3.2.1.8)	Y(1-24)	GH10	Ig	endo-1,4-beta-xylanase	Bacteroidaceae	0.89	0.6651	MBR2191934.1
GL0583048	Deep sequencing data	Endo-1,4-beta-xylanase (EC 3.2.1.8)	Y(1-21)	GH10		endo-1,4-beta-xylanase	Bacteroidaceae	1	0.992	MBR3936827.1
GL0852557	Deep sequencing data	Endo-1,4-beta-xylanase (EC 3.2.1.8)	N	GH10		endo-1,4-beta-xylanase	Bacteroidaceae	0.78	0.8683	MBO7050693.1
GL0070764	Deep sequencing data	Endo-1,4-beta-xylanase (EC 3.2.1.8)	Y(1-24)	GH10		endo-1,4-beta-xylanase	Bacilli	0.41	0.5195	MBO5577684.1
GL0159867	Deep sequencing data	Endo-1,4-beta-xylanase (EC 3.2.1.8)	Y(1-23)	GH10	Ig	0	0	0	0	0
GL0157651	Deep sequencing data	Endo-1,4-beta-xylanase (EC 3.2.1.8)	Y(1-22)	GH10		0	0	0	0	0
GL5155659	Deep sequencing data	Endo-1,4-beta-xylanase (EC 3.2.1.8)	N	GH10		endo-1,4-beta-xylanase	Ruminiclostridium sp.	0.96	0.9455	MBQ9484279.1
GL0952484	Deep sequencing data	Endo-1,4-beta-xylanase (EC 3.2.1.8)	Y(1-25)	GH10		endo-1,4-beta-xylanase	Spirochaetales	1	0.976	MBQ3318124.1
GL0806239	Deep sequencing data	Endo-1,4-beta-xylanase (EC 3.2.1.8)	Y(1-23)	GH10		endo-1,4-beta-xylanase	Thermoguttaceae	1	0.8387	MBQ9813248.1
GL0958728	Deep sequencing data	Endo-1,4-beta-xylanase (EC 3.2.1.8)	N	GH10		endo-1,4-beta-xylanase	Treponema bryantii	0.99	0.9089	WP_074929824.1
GL1084374	Deep sequencing data	Endo-1,4-beta-xylanase (EC 3.2.1.8)	Y(1-21)	GH10		endo-1,4-beta-xylanase	Treponema bryantii	1	0.5346	WP_081647492.1
GL0784972	Deep sequencing data	Endo-1,4-beta-xylanase (EC 3.2.1.8)	N	GH10		endo-1,4-beta-xylanase	Treponema sp.	0.98	0.7813	MBO4630194.1
GL1177976	Deep sequencing data	Endo-1,4-beta-xylanase (EC 3.2.1.8)	Y(1-29)	GH10		endo-1,4-beta-xylanase	Treponema sp.	0.98	0.7447	MBO4638551.1
GL1313226	Deep sequencing data	Endo-1,4-beta-xylanase (EC 3.2.1.8)	N	GH10		endo-1,4-beta-xylanase	Treponema sp.	0.97	0.8726	MBO4857321.1
GL1367789	Deep sequencing data	Endo-1,4-beta-xylanase (EC 3.2.1.8)	N	GH10		endo-1,4-beta-xylanase	Treponema sp.	0.99	0.8684	MBR4179342.1
GL1582197	Deep sequencing data	Endo-1,4-beta-xylanase (EC 3.2.1.8)	N	GH10		endo-1,4-beta-xylanase	Treponema sp.	1	0.8595	MBS7265360.1
GL1703139	Deep sequencing data	Endo-1,4-beta-xylanase (EC 3.2.1.8)	N	GH10		endo-1,4-beta-xylanase	Treponema sp.	0.99	0.9326	MBP3742256.1
GL1708122	Deep sequencing data	Endo-1,4-beta-xylanase (EC 3.2.1.8)	N	GH10		endo-1,4-beta-xylanase	Treponema sp.	1	0.9081	MBO7584010.1
GL1988942	Deep sequencing data	Endo-1,4-beta-xylanase (EC 3.2.1.8)	N	GH10		endo-1,4-beta-xylanase	Treponema sp.	1	0.9852	MBP3741615.1
GL3501159	Deep sequencing data	Endo-1,4-beta-xylanase (EC 3.2.1.8)	N	GH10		endo-1,4-beta-xylanase	Treponema sp.	1	0.9796	MBQ7753962.1
GL0668539	Deep sequencing data	Endo-1,4-beta-xylanase (EC 3.2.1.8)	N	CBM9	0	endo-1,4-beta-xylanase	Butyrivibrio sp. AE3009	1	0.652	WP_022777372.1
GL1203683	Deep sequencing data	Endo-1,4-beta-xylanase (EC 3.2.1.8)	N	CBM9	DOC1	endo-1,4-beta-xylanase	Oscillospiraceae	0.97	0.9324	MBQ4465262.1
GL1256042	Deep sequencing data	Endo-1,4-beta-xylanase (EC 3.2.1.8)	N	CBM9	DOC1	endo-1,4-beta-xylanase	Ruminococcus sp.	0.96	0.6894	MBR2282997.1
GL1882916	Deep sequencing data	Endo-1,4-beta-xylanase (EC 3.2.1.8)	N	CBM6	0	endo-1,4-beta-xylanase	Prevotella sp. BP1-148	0.99	0.7073	WP_091813251.1
GL0485263	Deep sequencing data	Endo-1,4-beta-xylanase (EC 3.2.1.8)	Y(1-30)	CBM22	GH10	endo-1,4-beta-xylanase	Ruminococcus flavefaciens	0.97	0.8862	WP_072300353.1
GL0702021	Deep sequencing data	Endo-1,4-beta-xylanase (EC 3.2.1.8)	Y(1-28)	CBM22	GH10	endo-1,4-beta-xylanase	Ruminococcus sp.	1	0.9392	MBO7396176.1
GL3485981	Deep sequencing data	Endo-1,4-beta-xylanase (EC 3.2.1.8)	N			endo-1,4-beta-xylanase	Fibrobacter sp. UWR2	0.93	1	WP_088636567.1
GL0525366	Deep sequencing data	Endo-1,4-beta-xylanase (EC 3.2.1.8)	Y(1-41)			endo-1,4-beta-xylanase	Prevotella sp.	0.97	0.8566	MBO6190779.1
GL2942382	Deep sequencing data	Endo-1,4-beta-xylanase (EC 3.2.1.8)	N			endo-1,4-beta-xylanase	Prevotella sp.	1	0.8162	MBR6190924.1
GL3785714	Deep sequencing data	Endo-1,4-beta-xylanase (EC 3.2.1.8)	N			endo-1,4-beta-xylanase	Ruminococcus sp.	1	0.913	MBR5164922.1
GL1792499	Deep sequencing data	Endo-1,4-beta-xylanase (EC 3.2.1.8)	N			endo-1,4-beta-xylanase	Salinivirgaceae	1	1	MBR5166922.1
GL0058936	Deep sequencing data	Endo-1,4-beta-xylanase (EC 3.2.1.8)	N	CE10	0	Acetyl esterase/lipase	Prevotella sp. ne3005	0.97	0.8284	SEN22690.1
GL0086133	Deep sequencing data	Endo-1,4-beta-xylanase (EC 3.2.1.8)	N	CE10	0	Acetyl esterase/lipase	Prevotella sp. ne3005	0.97	0.8779	SEN22690.1
GL0292701	Deep sequencing data	Endo-1,4-beta-xylanase (EC 3.2.1.8)	N	CE10	0	acetylesterase	Butyrivibrio fibrisolvens	1	1	PWT27013.1
GL0200028	Deep sequencing data	Endo-1,4-beta-xylanase (EC 3.2.1.8)	N	CE15	0	acetylxylan esterase	Bacteroidales	1	0.8988	MBR1569212.1
GL0220408	Deep sequencing data	Endo-1,4-beta-xylanase (EC 3.2.1.8)	N	CE15	0	acetylxylan esterase	Bacteroidaceae	0.98	0.8723	MBR4381333.1
GL0288824	Deep sequencing data	Endo-1,4-beta-xylanase (EC 3.2.1.8)	N	CE15	0	acetylxylan esterase	Bacteroidales	0.98	0.9851	MBQ6179998.1
GL0328628	Deep sequencing data	Endo-1,4-beta-xylanase (EC 3.2.1.8)	N	CE15	0	acetylxylan esterase	Bacteroidales	1	0.9266	MBR2747168.1
GL0348233	Deep sequencing data	Endo-1,4-beta-xylanase (EC 3.2.1.8)	N	CE15	0	acetylxylan esterase	Bacteroidales	0.99	0.9382	MBR5018020.1
GL0358669	Deep sequencing data	Endo-1,4-beta-xylanase (EC 3.2.1.8)	N	CE15	0	acetylxylan esterase	Bacteroidales	0.97	0.9512	MBR5905446.1
GL0364859	Deep sequencing data	Endo-1,4-beta-xylanase (EC 3.2.1.8)	N	CE15	0	acetylxylan esterase	Bacteroidaceae	0.98	0.9399	MBQ7179745.1
GL0365891	Deep sequencing data	Endo-1,4-beta-xylanase (EC 3.2.1.8)	N	CE15	0	acetylxylan esterase	Bacteroidales	1	0.8759	MBQ9450953.1
GL0394617	Deep sequencing data	Endo-1,4-beta-xylanase (EC 3.2.1.8)	N	CE15	0	acetylxylan esterase	Kiritimatiellae	0.59	0.7772	MBR4654832.1
GL0416263	Deep sequencing data	Endo-1,4-beta-xylanase (EC 3.2.1.8)	N	CE15	0	acetylxylan esterase	Bacteroidales	0.95	0.9698	MBO5634587.1
GL0485210	Deep sequencing data	Endo-1,4-beta-xylanase (EC 3.2.1.8)	N	CE15	0	acetylxylan esterase	Kiritimatiellae	0.99	0.8492	MBQ3809449.1
GL0527472	Deep sequencing data	Endo-1,4-beta-xylanase (EC 3.2.1.8)	N	CE15	0	acetylxylan esterase	Bacteroidales	1	0.9918	MBO6248974.1
GL0536090	Deep sequencing data	Endo-1,4-beta-xylanase (EC 3.2.1.8)	N	CE15	0	acetylxylan esterase	Kiritimatiellae	0.99	0.8707	MBR5548557.1
GL0606368	Deep sequencing data	Endo-1,4-beta-xylanase (EC 3.2.1.8)	N	CE15	0	acetylxylan esterase	Kiritimatiellae	0.89	0.8817	MBQ8112458.1
GL0657327	Deep sequencing data	Endo-1,4-beta-xylanase (EC 3.2.1.8)	N	CE15	0	acetylxylan esterase	Bacteroidales	0.99	0.9921	MBO7077133.1
GL0730955	Deep sequencing data	Endo-1,4-beta-xylanase (EC 3.2.1.8)	N	CE15	0	acetylxylan esterase	Bacteroidales	0.99	0.6372	MBQ9400305.1
GL0760903	Deep sequencing data	Endo-1,4-beta-xylanase (EC 3.2.1.8)	N	CE15	0	acetylxylan esterase	Bacteroidaceae	0.98	0.791	MBR5395360.1
GL0847772	Deep sequencing data	Endo-1,4-beta-xylanase (EC 3.2.1.8)	N	CE15	0	acetylxylan esterase	Bacteroidaceae	1	0.9663	MBE6290744.1
GL0878788	Deep sequencing data	Endo-1,4-beta-xylanase (EC 3.2.1.8)	N	CE15	0	acetylxylan esterase	Kiritimatiellae	0.97	0.7268	MBQ6327505.1
GL0950971	Deep sequencing data	Endo-1,4-beta-xylanase (EC 3.2.1.8)	N	CE15	0	acetylxylan esterase	Bacteroidales	1	0.9322	MBO6029407.1
GL0962808	Deep sequencing data	Endo-1,4-beta-xylanase (EC 3.2.1.8)	N	CE15	0	acetylxylan esterase	Phocaeicola dorei	0.98	0.4742	WP_149940570.1
GL1240117	Deep sequencing data	Endo-1,4-beta-xylanase (EC 3.2.1.8)	N	CE15	0	acetylxylan esterase	Kiritimatiellae	0.99	0.9211	MBO7685056.1
GL1345625	Deep sequencing data	Endo-1,4-beta-xylanase (EC 3.2.1.8)	N	CE15	0	acetylxylan esterase	Bacteroidaceae	1	0.8958	MBQ7181026.1
GL1369399	Deep sequencing data	Endo-1,4-beta-xylanase (EC 3.2.1.8)	N	CE15	0	acetylxylan esterase	Kiritimatiellae	1	0.8687	MBQ6338786.1
GL1371656	Deep sequencing data	Endo-1,4-beta-xylanase (EC 3.2.1.8)	N	CE15	0	acetylxylan esterase	Lentisphaeria	0.98	0.7995	MBO4490455.1
GL1729392	Deep sequencing data	Endo-1,4-beta-xylanase (EC 3.2.1.8)	N	CE15	0	acetylxylan esterase	Kiritimatiellae	1	0.9664	MBR0504131.1
GL2093682	Deep sequencing data	Endo-1,4-beta-xylanase (EC 3.2.1.8)	N	CE15	0	acetylxylan esterase	Ruminococcus sp.	1	0.9742	MBO7472932.1
GL2265574	Deep sequencing data	Endo-1,4-beta-xylanase (EC 3.2.1.8)	N	CE15	0	acetylxylan esterase	Kiritimatiellae	0.98	0.8053	MBR4652858.1
GL0583157	Deep sequencing data	Endo-1,4-beta-xylanase (EC 3.2.1.8)	N			acetylxylan esterase	Lachnospiraceae	0.51	0.8462	MBP5608941.1
GL0633818	Deep sequencing data	Endo-1,4-beta-xylanase (EC 3.2.1.8)	N	CE10	0	Acetylxylan esterase precursor	Clostridiales CHKCI006	0.96	0.6791	CVH79210.1
GL1748297	Deep sequencing data	Endo-1,4-beta-xylanase (EC 3.2.1.8)	N	CE10	0	Acetylxylan esterase precursor	Clostridiales CHKCI006	0.99	0.7074	CVH79210.1
GL0000620	Deep sequencing data	Endo-1,4-beta-xylanase (EC 3.2.1.8)	N	CE10	0	alpha/beta hydrolase	Lachnospiraceae	1	0.7086	MBQ9232668.1
GL0011192	Deep sequencing data	Endo-1,4-beta-xylanase (EC 3.2.1.8)	N	CE10	0	alpha/beta hydrolase	Treponema sp.	0.99	0.9495	MBR5096568.1
GL0013269	Deep sequencing data	Endo-1,4-beta-xylanase (EC 3.2.1.8)	N	CE10	0	alpha/beta hydrolase	Lachnospiraceae	1	0.6137	MBQ8945415.1
GL0018873	Deep sequencing data	Endo-1,4-beta-xylanase (EC 3.2.1.8)	N	CE10	0	alpha/beta hydrolase	Treponema sp.	0.96	0.8966	MBQ3966248.1
GL0030069	Deep sequencing data	Endo-1,4-beta-xylanase (EC 3.2.1.8)	N	CE10	0	alpha/beta hydrolase	Butyrivibrio sp.	0.99	0.7518	MBQ9590851.1
GL0039854	Deep sequencing data	Endo-1,4-beta-xylanase (EC 3.2.1.8)	N	CE10	0	alpha/beta hydrolase	Prevotella sp.	0.99	0.7709	MBE6257391.1
GL0043333	Deep sequencing data	Endo-1,4-beta-xylanase (EC 3.2.1.8)	N	CE10	0	alpha/beta hydrolase	Clostridiales	0.98	0.7723	MBR3463421.1
GL0061226	Deep sequencing data	Endo-1,4-beta-xylanase (EC 3.2.1.8)	N	CE10	0	alpha/beta hydrolase	Prevotella sp.	0.99	0.7228	MBQ9204306.1
GL0069483	Deep sequencing data	Endo-1,4-beta-xylanase (EC 3.2.1.8)	N	CE10	0	alpha/beta hydrolase	Prevotella sp. ne3005	1	0.883	WP_091841262.1
GL0070757	Deep sequencing data	Endo-1,4-beta-xylanase (EC 3.2.1.8)	N	CE10	0	alpha/beta hydrolase	Bacilli	0.98	0.461	MBO6280230.1
GL0079265	Deep sequencing data	Endo-1,4-beta-xylanase (EC 3.2.1.8)	N	CE10	0	alpha/beta hydrolase	Spirochaetales	1	0.9301	MBQ7643769.1
GL0087154	Deep sequencing data	Endo-1,4-beta-xylanase (EC 3.2.1.8)	N	CE10	0	alpha/beta hydrolase	Lachnospiraceae	0.98	0.7574	MBR1772217.1
GL0093395	Deep sequencing data	Endo-1,4-beta-xylanase (EC 3.2.1.8)	N	CE10	0	alpha/beta hydrolase	Prevotella sp.	0.97	0.633	MBP5715193.1
GL0105062	Deep sequencing data	Endo-1,4-beta-xylanase (EC 3.2.1.8)	N	CE10	0	alpha/beta hydrolase	Bacteroidales	1	0.7086	MBR3411944.1
GL0108202	Deep sequencing data	Endo-1,4-beta-xylanase (EC 3.2.1.8)	N	CE10	0	alpha/beta hydrolase	Bacillus cohnii	0.98	0.4324	WP_066418760.1
GL0113572	Deep sequencing data	Endo-1,4-beta-xylanase (EC 3.2.1.8)	N	CE10	0	alpha/beta hydrolase	Bacteroidaceae	0.99	0.6333	MBR1542495.1
GL0114303	Deep sequencing data	Endo-1,4-beta-xylanase (EC 3.2.1.8)	N	CE10	0	alpha/beta hydrolase	Prevotella sp.	0.94	0.4669	MBP5715193.1
GL0115053	Deep sequencing data	Endo-1,4-beta-xylanase (EC 3.2.1.8)	N	CE10	0	alpha/beta hydrolase	Prevotella sp.	0.97	0.747	MBR6866665.1
GL0123439	Deep sequencing data	Endo-1,4-beta-xylanase (EC 3.2.1.8)	N	CE10	0	alpha/beta hydrolase	Lachnospiraceae	1	0.9883	MBQ9567051.1
GL0129310	Deep sequencing data	Endo-1,4-beta-xylanase (EC 3.2.1.8)	N	CE10	0	alpha/beta hydrolase	Oscillospiraceae	1	0.9192	MBQ6316997.1
GL0132630	Deep sequencing data	Endo-1,4-beta-xylanase (EC 3.2.1.8)	N	CE10	0	alpha/beta hydrolase	Oscillospiraceae	1	0.7336	MBR3561045.1
GL0134949	Deep sequencing data	Endo-1,4-beta-xylanase (EC 3.2.1.8)	N	CE10	0	alpha/beta hydrolase	Treponema sp.	0.98	0.8293	MBQ6779765.1
GL0137179	Deep sequencing data	Endo-1,4-beta-xylanase (EC 3.2.1.8)	N	CE10	0	alpha/beta hydrolase	Prevotella sp.	0.95	0.9291	MBR3111256.1
GL0145189	Deep sequencing data	Endo-1,4-beta-xylanase (EC 3.2.1.8)	N	CE10	0	alpha/beta hydrolase	Prevotella sp.	0.89	0.7821	MBR1394483.1
GL0151417	Deep sequencing data	Endo-1,4-beta-xylanase (EC 3.2.1.8)	N	CE10	0	alpha/beta hydrolase	Prevotella sp.	0.94	0.7799	MBR2229200.1
GL0153529	Deep sequencing data	Endo-1,4-beta-xylanase (EC 3.2.1.8)	N	CE10	0	alpha/beta hydrolase	Prevotella sp.	1	0.8824	MBP5425153.1
GL0160418	Deep sequencing data	Endo-1,4-beta-xylanase (EC 3.2.1.8)	N	CE10	0	alpha/beta hydrolase	Prevotella sp.	1	0.8824	MBP5425153.1
GL0165122	Deep sequencing data	Endo-1,4-beta-xylanase (EC 3.2.1.8)	N	CE10	0	alpha/beta hydrolase	Ruminiclostridium sp.	1	0.8848	MBQ9482834.1
GL0171442	Deep sequencing data	Endo-1,4-beta-xylanase (EC 3.2.1.8)	N	CE10	0	alpha/beta hydrolase	Prevotella sp.	0.89	0.7339	MBO6143859.1
GL0173634	Deep sequencing data	Endo-1,4-beta-xylanase (EC 3.2.1.8)	N	CE10	0	alpha/beta hydrolase	Prevotella sp.	0.99	0.8736	MBR2205612.1
GL0182944	Deep sequencing data	Endo-1,4-beta-xylanase (EC 3.2.1.8)	N	CE10	0	alpha/beta hydrolase	Prevotella sp.	1	0.853	MBQ8988767.1
GL0185132	Deep sequencing data	Endo-1,4-beta-xylanase (EC 3.2.1.8)	N	CE10	0	alpha/beta hydrolase	Prevotella ruminicola	1	0.9209	WP_073205809.1
GL0187423	Deep sequencing data	Endo-1,4-beta-xylanase (EC 3.2.1.8)	N	CE10	0	alpha/beta hydrolase	Prevotella sp.	0.93	0.8485	MBO4483117.1
GL0189520	Deep sequencing data	Endo-1,4-beta-xylanase (EC 3.2.1.8)	N	CE10	0	alpha/beta hydrolase	Prevotella sp.	0.98	0.6494	MBR4926526.1
GL0190878	Deep sequencing data	Endo-1,4-beta-xylanase (EC 3.2.1.8)	N	CE10	0	alpha/beta hydrolase	Eubacteriaceae	0.97	0.5842	MBQ3335672.1
GL0193675	Deep sequencing data	Endo-1,4-beta-xylanase (EC 3.2.1.8)	N	CE10	0	alpha/beta hydrolase	Lachnospiraceae	0.99	0.6722	MBQ6680323.1
GL0206894	Deep sequencing data	Endo-1,4-beta-xylanase (EC 3.2.1.8)	N	CE10	0	alpha/beta hydrolase	Prevotella sp.	0.98	0.9892	MBP3779559.1
GL0214372	Deep sequencing data	Endo-1,4-beta-xylanase (EC 3.2.1.8)	N	CE10	0	alpha/beta hydrolase	Butyrivibrio sp.	1	0.4649	MBE5833328.1
GL0216413	Deep sequencing data	Endo-1,4-beta-xylanase (EC 3.2.1.8)	N	CE10	0	alpha/beta hydrolase	Prevotella sp.	1	0.855	MBR2776072.1
GL0220596	Deep sequencing data	Endo-1,4-beta-xylanase (EC 3.2.1.8)	N	CE10	0	alpha/beta hydrolase	Prevotella sp.	1	0.9386	MBR4480585.1
GL0234152	Deep sequencing data	Endo-1,4-beta-xylanase (EC 3.2.1.8)	N	CE10	0	alpha/beta hydrolase	Butyrivibrio sp. XPD2006	1	0.8125	WP_022764885.1
GL0235489	Deep sequencing data	Endo-1,4-beta-xylanase (EC 3.2.1.8)	N	CE10	0	alpha/beta hydrolase	Prevotella sp.	1	0.8777	MBQ9650522.1
GL0235758	Deep sequencing data	Endo-1,4-beta-xylanase (EC 3.2.1.8)	N	CE10	0	alpha/beta hydrolase	Oscillospiraceae	0.98	0.745	MBQ1576185.1
GL0252316	Deep sequencing data	Endo-1,4-beta-xylanase (EC 3.2.1.8)	N	CE10	0	alpha/beta hydrolase	Treponema sp.	1	0.9785	MBR4322265.1
GL0261897	Deep sequencing data	Endo-1,4-beta-xylanase (EC 3.2.1.8)	N	CE10	0	alpha/beta hydrolase	Lachnospiraceae	1	0.9966	MBR6302530.1
GL0263628	Deep sequencing data	Endo-1,4-beta-xylanase (EC 3.2.1.8)	N	CE10	0	alpha/beta hydrolase	Clostridiales	1	0.9534	MBR3701184.1
GL0265413	Deep sequencing data	Endo-1,4-beta-xylanase (EC 3.2.1.8)	N	CE10	0	alpha/beta hydrolase	Oscillospiraceae	1	0.9964	MBQ2633393.1
GL0266379	Deep sequencing data	Endo-1,4-beta-xylanase (EC 3.2.1.8)	N	CE10	0	alpha/beta hydrolase	Oscillospiraceae	1	0.9964	MBQ2633393.1
GL0282444	Deep sequencing data	Endo-1,4-beta-xylanase (EC 3.2.1.8)	N	CE10	0	alpha/beta hydrolase	Treponema sp.	0.88	0.8415	MBR1911634.1
GL0284114	Deep sequencing data	Endo-1,4-beta-xylanase (EC 3.2.1.8)	N	CE10	0	alpha/beta hydrolase	Clostridia	0.99	0.7111	MBR6027509.1
GL0293982	Deep sequencing data	Endo-1,4-beta-xylanase (EC 3.2.1.8)	N	CE10	0	alpha/beta hydrolase	Pseudobutyrivibrio sp. MD2005	0.97	0.9903	WP_028235107.1
GL0304867	Deep sequencing data	Endo-1,4-beta-xylanase (EC 3.2.1.8)	N	CE10	0	alpha/beta hydrolase	Lachnospiraceae	1	0.9403	MBP5606795.1
GL0314097	Deep sequencing data	Endo-1,4-beta-xylanase (EC 3.2.1.8)	N	CE10	0	alpha/beta hydrolase	Prevotella sp.	1	0.8309	MBR3657900.1
GL0324718	Deep sequencing data	Endo-1,4-beta-xylanase (EC 3.2.1.8)	N	CE10	0	alpha/beta hydrolase	Prevotella sp.	0.98	0.6217	MBO7045266.1
GL0331949	Deep sequencing data	Endo-1,4-beta-xylanase (EC 3.2.1.8)	N	CE10	0	alpha/beta hydrolase	Bacteroidaceae	0.99	0.8044	MBR1542495.1
GL0349709	Deep sequencing data	Endo-1,4-beta-xylanase (EC 3.2.1.8)	N	CE10	0	alpha/beta hydrolase	Treponema sp.	0.99	0.8484	MBQ3965616.1
GL0352459	Deep sequencing data	Endo-1,4-beta-xylanase (EC 3.2.1.8)	N	CE10	0	alpha/beta hydrolase	Clostridia	1	0.9448	MBR3108084.1
GL0361552	Deep sequencing data	Endo-1,4-beta-xylanase (EC 3.2.1.8)	N	CE10	0	alpha/beta hydrolase	Treponema sp.	0.95	0.9054	MBQ3687651.1
GL0390673	Deep sequencing data	Endo-1,4-beta-xylanase (EC 3.2.1.8)	N	CE10	0	alpha/beta hydrolase	Treponema sp.	1	0.9873	MBQ6057062.1
GL0403483	Deep sequencing data	Endo-1,4-beta-xylanase (EC 3.2.1.8)	N	CE10	0	alpha/beta hydrolase	Prevotella sp.	0.97	0.9018	MBR2778228.1
GL0409139	Deep sequencing data	Endo-1,4-beta-xylanase (EC 3.2.1.8)	N	CE10	0	alpha/beta hydrolase	Prevotella sp.	1	0.9929	MBQ6549445.1
GL0410225	Deep sequencing data	Endo-1,4-beta-xylanase (EC 3.2.1.8)	N	CE10	0	alpha/beta hydrolase	Bacteroidaceae	0.96	0.5602	MBR1542495.1
GL0411314	Deep sequencing data	Endo-1,4-beta-xylanase (EC 3.2.1.8)	N	CE10	0	alpha/beta hydrolase	Lachnospiraceae	1	0.6466	MBQ7587411.1
GL0414074	Deep sequencing data	Endo-1,4-beta-xylanase (EC 3.2.1.8)	N	CE10	0	alpha/beta hydrolase	Bacteroidales	1	0.9868	MBQ1673052.1
GL0414459	Deep sequencing data	Endo-1,4-beta-xylanase (EC 3.2.1.8)	N	CE10	0	alpha/beta hydrolase	Bacteroidaceae	1	0.7475	MBQ6745765.1
GL0438052	Deep sequencing data	Endo-1,4-beta-xylanase (EC 3.2.1.8)	N	CE10	0	alpha/beta hydrolase	Spirochaetales	0.99	0.7052	MBR2282302.1
GL0438801	Deep sequencing data	Endo-1,4-beta-xylanase (EC 3.2.1.8)	N	CE10	0	alpha/beta hydrolase	Prevotella ruminicola	1	0.9964	WP_013065262.1
GL0448147	Deep sequencing data	Endo-1,4-beta-xylanase (EC 3.2.1.8)	N	CE10	0	alpha/beta hydrolase	Lachnospiraceae	1	0.991	MBO6146557.1
GL0459894	Deep sequencing data	Endo-1,4-beta-xylanase (EC 3.2.1.8)	N	CE10	0	alpha/beta hydrolase	Bacteroidales	0.99	0.8897	MBQ6305151.1
GL0476422	Deep sequencing data	Endo-1,4-beta-xylanase (EC 3.2.1.8)	N	CE10	0	alpha/beta hydrolase	Spirochaetia	1	0.9928	MBQ3647917.1
GL0483396	Deep sequencing data	Endo-1,4-beta-xylanase (EC 3.2.1.8)	N	CE10	0	alpha/beta hydrolase	Lentisphaeria	1	0.7138	MBO4491678.1
GL0485563	Deep sequencing data	Endo-1,4-beta-xylanase (EC 3.2.1.8)	N	CE10	0	alpha/beta hydrolase	Oscillospiraceae	0.97	0.4959	MBR4991235.1
GL0511153	Deep sequencing data	Endo-1,4-beta-xylanase (EC 3.2.1.8)	N	CE10	0	alpha/beta hydrolase	Bacteroidales	1	0.8947	MBR5068645.1
GL0518195	Deep sequencing data	Endo-1,4-beta-xylanase (EC 3.2.1.8)	N	CE10	0	alpha/beta hydrolase	Prevotella sp.	1	0.9427	MBR3399759.1
GL0521400	Deep sequencing data	Endo-1,4-beta-xylanase (EC 3.2.1.8)	N	CE10	0	alpha/beta hydrolase	Prevotella sp.	0.52	0.539	MBQ9533360.1
GL0547572	Deep sequencing data	Endo-1,4-beta-xylanase (EC 3.2.1.8)	N	CE10	0	alpha/beta hydrolase	Treponema sp.	1	0.9966	MBS7266645.1
GL0550556	Deep sequencing data	Endo-1,4-beta-xylanase (EC 3.2.1.8)	N	CE10	0	alpha/beta hydrolase	Lachnospiraceae	1	0.9786	MBR6282100.1
GL0554807	Deep sequencing data	Endo-1,4-beta-xylanase (EC 3.2.1.8)	N	CE10	0	alpha/beta hydrolase	Prevotella sp.	0.96	0.7665	MBP5425153.1
GL0560041	Deep sequencing data	Endo-1,4-beta-xylanase (EC 3.2.1.8)	N	CE10	0	alpha/beta hydrolase	Butyrivibrio sp.	1	1	MBE5836483.1
GL0581025	Deep sequencing data	Endo-1,4-beta-xylanase (EC 3.2.1.8)	N	CE10	0	alpha/beta hydrolase	Thermoguttaceae	1	0.9785	MBQ6617465.1
GL0588425	Deep sequencing data	Endo-1,4-beta-xylanase (EC 3.2.1.8)	N	CE10	0	alpha/beta hydrolase	Prevotella sp.	1	0.6466	MBP5715193.1
GL0596200	Deep sequencing data	Endo-1,4-beta-xylanase (EC 3.2.1.8)	N	CE10	0	alpha/beta hydrolase	Bacteroidales	1	0.9077	MBQ9450838.1
GL0597023	Deep sequencing data	Endo-1,4-beta-xylanase (EC 3.2.1.8)	N	CE10	0	alpha/beta hydrolase	Lachnospiraceae	0.99	0.6589	MBQ6680323.1
GL0611274	Deep sequencing data	Endo-1,4-beta-xylanase (EC 3.2.1.8)	N	CE10	0	alpha/beta hydrolase	Bacteroidales	0.99	0.8539	MBQ6953971.1
GL0622986	Deep sequencing data	Endo-1,4-beta-xylanase (EC 3.2.1.8)	N	CE10	0	alpha/beta hydrolase	Prevotella sp.	1	0.6974	MBP5715193.1
GL0629433	Deep sequencing data	Endo-1,4-beta-xylanase (EC 3.2.1.8)	N	CE10	0	alpha/beta hydrolase	Spirochaetales	0.99	0.7068	MBR2282302.1
GL0633335	Deep sequencing data	Endo-1,4-beta-xylanase (EC 3.2.1.8)	N	CE10	0	alpha/beta hydrolase	Prevotella ruminicola	0.99	0.9213	WP_073205809.1
GL0633982	Deep sequencing data	Endo-1,4-beta-xylanase (EC 3.2.1.8)	N	CE10	0	alpha/beta hydrolase	Oscillospiraceae	1	0.8314	MBR4394763.1
GL0635792	Deep sequencing data	Endo-1,4-beta-xylanase (EC 3.2.1.8)	N	CE10	0	alpha/beta hydrolase	Lachnospiraceae	0.98	0.597	MBR1470096.1
GL0664400	Deep sequencing data	Endo-1,4-beta-xylanase (EC 3.2.1.8)	N	CE10	0	alpha/beta hydrolase	Bacteroidales	1	0.9485	MBR1637249.1
GL0683021	Deep sequencing data	Endo-1,4-beta-xylanase (EC 3.2.1.8)	N	CE10	0	alpha/beta hydrolase	Prevotella sp.	0.97	0.9924	MBE6259463.1
GL0692867	Deep sequencing data	Endo-1,4-beta-xylanase (EC 3.2.1.8)	N	CE10	0	alpha/beta hydrolase	Prevotella sp.	0.97	0.8304	MBO7141434.1
GL0714682	Deep sequencing data	Endo-1,4-beta-xylanase (EC 3.2.1.8)	N	CE10	0	alpha/beta hydrolase	Treponema sp.	0.84	0.9148	MBR0098884.1
GL0717886	Deep sequencing data	Endo-1,4-beta-xylanase (EC 3.2.1.8)	N	CE10	0	alpha/beta hydrolase	Selenomonadaceae	1	0.8106	MBP3723180.1
GL0718009	Deep sequencing data	Endo-1,4-beta-xylanase (EC 3.2.1.8)	N	CE10	0	alpha/beta hydrolase	Prevotella sp.	1	0.9441	MBO4482262.1
GL0718300	Deep sequencing data	Endo-1,4-beta-xylanase (EC 3.2.1.8)	N	CE10	0	alpha/beta hydrolase	Prevotella sp.	0.99	0.8657	MBQ8990647.1
GL0723010	Deep sequencing data	Endo-1,4-beta-xylanase (EC 3.2.1.8)	N	CE10	0	alpha/beta hydrolase	Prevotella sp.	1	0.8345	MBQ8990647.1
GL0730591	Deep sequencing data	Endo-1,4-beta-xylanase (EC 3.2.1.8)	N	CE10	0	alpha/beta hydrolase	Prevotella sp.	1	0.9802	MBO5625576.1
GL0731303	Deep sequencing data	Endo-1,4-beta-xylanase (EC 3.2.1.8)	N	CE10	0	alpha/beta hydrolase	Bacteroidaceae	0.99	0.8209	MBP3830753.1
GL0732543	Deep sequencing data	Endo-1,4-beta-xylanase (EC 3.2.1.8)	N	CE10	0	alpha/beta hydrolase	Bacteroidales	0.98	0.7469	MBR6306224.1
GL0737630	Deep sequencing data	Endo-1,4-beta-xylanase (EC 3.2.1.8)	N	CE10	0	alpha/beta hydrolase	Bacteroidaceae	1	0.8477	MBQ6745765.1
GL0743779	Deep sequencing data	Endo-1,4-beta-xylanase (EC 3.2.1.8)	N	CE10	0	alpha/beta hydrolase	Prevotella sp.	0.99	0.7333	MBP5715193.1
GL0746745	Deep sequencing data	Endo-1,4-beta-xylanase (EC 3.2.1.8)	N	CE10	0	alpha/beta hydrolase	Clostridia	0.97	0.7325	MBQ6348579.1
GL0747230	Deep sequencing data	Endo-1,4-beta-xylanase (EC 3.2.1.8)	N	CE10	0	alpha/beta hydrolase	Prevotella sp.	0.98	0.6392	MBP5715193.1
GL0749431	Deep sequencing data	Endo-1,4-beta-xylanase (EC 3.2.1.8)	N	CE10	0	alpha/beta hydrolase	Prevotella sp.	1	0.9963	MBR4367806.1
GL0751764	Deep sequencing data	Endo-1,4-beta-xylanase (EC 3.2.1.8)	N	CE10	0	alpha/beta hydrolase	Salinivirgaceae	1	0.9969	MBO4603062.1
GL0753713	Deep sequencing data	Endo-1,4-beta-xylanase (EC 3.2.1.8)	N	CE10	0	alpha/beta hydrolase	Victivallales	0.94	0.9897	MBQ2336597.1
GL0768782	Deep sequencing data	Endo-1,4-beta-xylanase (EC 3.2.1.8)	N	CE10	0	alpha/beta hydrolase	Butyrivibrio sp.	0.98	0.8456	MBQ7658919.1
GL0772261	Deep sequencing data	Endo-1,4-beta-xylanase (EC 3.2.1.8)	N	CE10	0	alpha/beta hydrolase	Prevotella sp.	1	0.986	MBR0525724.1
GL0784816	Deep sequencing data	Endo-1,4-beta-xylanase (EC 3.2.1.8)	N	CE10	0	alpha/beta hydrolase	Prevotella sp.	1	0.9286	MBR2232756.1
GL0797866	Deep sequencing data	Endo-1,4-beta-xylanase (EC 3.2.1.8)	N	CE10	0	alpha/beta hydrolase	Paludibacteraceae	1	0.9873	MBR0194775.1
GL0798261	Deep sequencing data	Endo-1,4-beta-xylanase (EC 3.2.1.8)	N	CE10	0	alpha/beta hydrolase	Oscillospiraceae	1	0.8224	MBR0355733.1
GL0802944	Deep sequencing data	Endo-1,4-beta-xylanase (EC 3.2.1.8)	N	CE10	0	alpha/beta hydrolase	Oscillospiraceae	0.99	0.4857	MBQ3542812.1
GL0810151	Deep sequencing data	Endo-1,4-beta-xylanase (EC 3.2.1.8)	N	CE10	0	alpha/beta hydrolase	Treponema sp.	0.97	0.9646	MBQ6057394.1
GL0816057	Deep sequencing data	Endo-1,4-beta-xylanase (EC 3.2.1.8)	N	CE10	0	alpha/beta hydrolase	Prevotella sp.	1	0.9015	MBR6827872.1
GL0821059	Deep sequencing data	Endo-1,4-beta-xylanase (EC 3.2.1.8)	N	CE10	0	alpha/beta hydrolase	Kiritimatiellae	0.98	0.8417	MBR4651973.1
GL0829492	Deep sequencing data	Endo-1,4-beta-xylanase (EC 3.2.1.8)	N	CE10	0	alpha/beta hydrolase	Treponema sp.	1	0.9793	MBR4600593.1
GL0832312	Deep sequencing data	Endo-1,4-beta-xylanase (EC 3.2.1.8)	N	CE10	0	alpha/beta hydrolase	Lachnospiraceae	0.95	0.6078	MBR4026985.1
GL0833306	Deep sequencing data	Endo-1,4-beta-xylanase (EC 3.2.1.8)	N	CE10	0	alpha/beta hydrolase	Bacteroidales	0.81	0.6441	MBQ2451832.1
GL0850327	Deep sequencing data	Endo-1,4-beta-xylanase (EC 3.2.1.8)	N	CE10	0	alpha/beta hydrolase	Prevotella sp.	0.97	1	MBR0259379.1
GL0854224	Deep sequencing data	Endo-1,4-beta-xylanase (EC 3.2.1.8)	N	CE10	0	alpha/beta hydrolase	Bacteroidaceae	1	0.9967	MBR1941219.1
GL0854611	Deep sequencing data	Endo-1,4-beta-xylanase (EC 3.2.1.8)	N	CE10	0	alpha/beta hydrolase	Prevotella sp.	1	0.6731	MBE6255389.1
GL0877470	Deep sequencing data	Endo-1,4-beta-xylanase (EC 3.2.1.8)	N	CE10	0	alpha/beta hydrolase	Prevotella sp.	1	1	MBP3844419.1
GL0881097	Deep sequencing data	Endo-1,4-beta-xylanase (EC 3.2.1.8)	N	CE10	0	alpha/beta hydrolase	Lachnospiraceae	0.99	0.6688	MBR4515244.1
GL0901916	Deep sequencing data	Endo-1,4-beta-xylanase (EC 3.2.1.8)	N	CE10	0	alpha/beta hydrolase	Oscillospiraceae	0.99	0.4936	MBR4991235.1
GL0928072	Deep sequencing data	Endo-1,4-beta-xylanase (EC 3.2.1.8)	N	CE10	0	alpha/beta hydrolase	Solo sp.	0.98	0.5801	MBQ9327357.1
GL0929518	Deep sequencing data	Endo-1,4-beta-xylanase (EC 3.2.1.8)	N	CE10	0	alpha/beta hydrolase	Prevotella sp.	1	1	MBQ7451704.1
GL0943544	Deep sequencing data	Endo-1,4-beta-xylanase (EC 3.2.1.8)	N	CE10	0	alpha/beta hydrolase	Prevotella sp.	0.97	0.9392	MBE6259463.1
GL0947471	Deep sequencing data	Endo-1,4-beta-xylanase (EC 3.2.1.8)	N	CE10	0	alpha/beta hydrolase	Prevotella sp.	1	0.8638	MBP5425153.1
GL0953198	Deep sequencing data	Endo-1,4-beta-xylanase (EC 3.2.1.8)	N	CE10	0	alpha/beta hydrolase	Prevotella sp.	1	0.8723	MBO4895719.1
GL0961857	Deep sequencing data	Endo-1,4-beta-xylanase (EC 3.2.1.8)	N	CE10	0	alpha/beta hydrolase	Prevotella sp.	0.98	0.9926	MBQ6768545.1
GL0964960	Deep sequencing data	Endo-1,4-beta-xylanase (EC 3.2.1.8)	N	CE10	0	alpha/beta hydrolase	Bacteroidales	0.94	0.838	MBR3287479.1
GL0991953	Deep sequencing data	Endo-1,4-beta-xylanase (EC 3.2.1.8)	N	CE10	0	alpha/beta hydrolase	Prevotella sp.	0.98	0.8672	MBQ1828770.1
GL1007923	Deep sequencing data	Endo-1,4-beta-xylanase (EC 3.2.1.8)	N	CE10	0	alpha/beta hydrolase	Prevotella sp.	1	0.9924	MBQ6760356.1
GL1011581	Deep sequencing data	Endo-1,4-beta-xylanase (EC 3.2.1.8)	N	CE10	0	alpha/beta hydrolase	Treponema sp.	0.99	0.6818	MBQ3965616.1
GL1021881	Deep sequencing data	Endo-1,4-beta-xylanase (EC 3.2.1.8)	N	CE10	0	alpha/beta hydrolase	Prevotella sp.	1	1	MBR0048645.1
GL1050311	Deep sequencing data	Endo-1,4-beta-xylanase (EC 3.2.1.8)	N	CE10	0	alpha/beta hydrolase	Prevotella sp.	0.99	0.8406	MBR0180616.1
GL1060283	Deep sequencing data	Endo-1,4-beta-xylanase (EC 3.2.1.8)	N	CE10	0	alpha/beta hydrolase	Selenomonadaceae	1	0.8913	MBP3723180.1
GL1067376	Deep sequencing data	Endo-1,4-beta-xylanase (EC 3.2.1.8)	N	CE10	0	alpha/beta hydrolase	Bacteroidales	1	0.9652	MBR1509535.1
GL1084595	Deep sequencing data	Endo-1,4-beta-xylanase (EC 3.2.1.8)	N	CE10	0	alpha/beta hydrolase	Ori sp.	0.93	0.9921	MBO5598114.1
GL1092736	Deep sequencing data	Endo-1,4-beta-xylanase (EC 3.2.1.8)	N	CE10	0	alpha/beta hydrolase	Kiritimatiellae	0.99	0.964	MBQ3810590.1
GL1103753	Deep sequencing data	Endo-1,4-beta-xylanase (EC 3.2.1.8)	N	CE10	0	alpha/beta hydrolase	Oscillospiraceae	1	0.8301	MBQ7434595.1
GL1111085	Deep sequencing data	Endo-1,4-beta-xylanase (EC 3.2.1.8)	N	CE10	0	alpha/beta hydrolase	Bacteroidales	1	0.9795	MBR1990768.1
GL1151207	Deep sequencing data	Endo-1,4-beta-xylanase (EC 3.2.1.8)	N	CE10	0	alpha/beta hydrolase	Prevotella sp.	0.98	0.7824	MBQ5548120.1
GL1153954	Deep sequencing data	Endo-1,4-beta-xylanase (EC 3.2.1.8)	N	CE10	0	alpha/beta hydrolase	Treponema sp.	1	0.9859	MBR4246777.1
GL1189836	Deep sequencing data	Endo-1,4-beta-xylanase (EC 3.2.1.8)	N	CE10	0	alpha/beta hydrolase	Clostridia	0.98	0.7009	MBP5726799.1
GL1196779	Deep sequencing data	Endo-1,4-beta-xylanase (EC 3.2.1.8)	N	CE10	0	alpha/beta hydrolase	Firmicutes	1	0.5783	MBR2263718.1
GL1210837	Deep sequencing data	Endo-1,4-beta-xylanase (EC 3.2.1.8)	N	CE10	0	alpha/beta hydrolase	Muribaculaceae	0.9	0.5754	MBQ9584442.1
GL1213002	Deep sequencing data	Endo-1,4-beta-xylanase (EC 3.2.1.8)	N	CE10	0	alpha/beta hydrolase	Clostridia	0.93	0.8413	MBQ6288383.1
GL1244058	Deep sequencing data	Endo-1,4-beta-xylanase (EC 3.2.1.8)	N	CE10	0	alpha/beta hydrolase	Prevotella sp.	1	0.9962	MBQ3624792.1
GL1249377	Deep sequencing data	Endo-1,4-beta-xylanase (EC 3.2.1.8)	N	CE10	0	alpha/beta hydrolase	Clostridia	0.96	0.6504	MBQ6123725.1
GL1256607	Deep sequencing data	Endo-1,4-beta-xylanase (EC 3.2.1.8)	N	CE10	0	alpha/beta hydrolase	Prevotella sp.	0.97	0.8989	MBR2205612.1
GL1260085	Deep sequencing data	Endo-1,4-beta-xylanase (EC 3.2.1.8)	N	CE10	0	alpha/beta hydrolase	Bacteroidales	1	0.8176	MBR3291864.1
GL1281436	Deep sequencing data	Endo-1,4-beta-xylanase (EC 3.2.1.8)	N	CE10	0	alpha/beta hydrolase	Bacteroidales	1	0.8946	MBQ6301890.1
GL1283456	Deep sequencing data	Endo-1,4-beta-xylanase (EC 3.2.1.8)	N	CE10	0	alpha/beta hydrolase	Prevotella sp.	0.99	0.8989	MBR2205612.1
GL1287338	Deep sequencing data	Endo-1,4-beta-xylanase (EC 3.2.1.8)	N	CE10	0	alpha/beta hydrolase	Salinivirgaceae	1	0.6897	MBO7595184.1
GL1288372	Deep sequencing data	Endo-1,4-beta-xylanase (EC 3.2.1.8)	N	CE10	0	alpha/beta hydrolase	Thermoguttaceae	1	0.9893	MBQ6616219.1
GL1303536	Deep sequencing data	Endo-1,4-beta-xylanase (EC 3.2.1.8)	N	CE10	0	alpha/beta hydrolase	Pseudobutyrivibrio sp.	0.94	0.8932	MBE5910112.1
GL1312760	Deep sequencing data	Endo-1,4-beta-xylanase (EC 3.2.1.8)	N	CE10	0	alpha/beta hydrolase	Spirochaetales	1	0.9925	MBQ5391771.1
GL1319926	Deep sequencing data	Endo-1,4-beta-xylanase (EC 3.2.1.8)	N	CE10	0	alpha/beta hydrolase	Clostridia	1	0.7326	MBQ4088566.1
GL1324452	Deep sequencing data	Endo-1,4-beta-xylanase (EC 3.2.1.8)	N	CE10	0	alpha/beta hydrolase	Bacteroidales	1	0.9192	MBQ8060569.1
GL1362715	Deep sequencing data	Endo-1,4-beta-xylanase (EC 3.2.1.8)	N	CE10	0	alpha/beta hydrolase	Lachnospiraceae	1	0.9564	MBQ4176641.1
GL1369766	Deep sequencing data	Endo-1,4-beta-xylanase (EC 3.2.1.8)	N	CE10	0	alpha/beta hydrolase	Bacteroidales	0.99	0.7778	MBR4227970.1
GL1371653	Deep sequencing data	Endo-1,4-beta-xylanase (EC 3.2.1.8)	N	CE10	0	alpha/beta hydrolase	Prevotella sp.	0.97	0.8982	MBR2778228.1
GL1412872	Deep sequencing data	Endo-1,4-beta-xylanase (EC 3.2.1.8)	N	CE10	0	alpha/beta hydrolase	Prevotella sp.	0.97	0.9696	MBQ3767457.1
GL1431276	Deep sequencing data	Endo-1,4-beta-xylanase (EC 3.2.1.8)	N	CE10	0	alpha/beta hydrolase	Clostridia	1	0.9582	MBO5533815.1
GL1432434	Deep sequencing data	Endo-1,4-beta-xylanase (EC 3.2.1.8)	N	CE10	0	alpha/beta hydrolase	Bacteroidales	0.97	0.8408	MBR4803016.1
GL1447863	Deep sequencing data	Endo-1,4-beta-xylanase (EC 3.2.1.8)	N	CE10	0	alpha/beta hydrolase	Ruminiclostridium sp.	0.96	0.8513	MBO6231109.1
GL1450324	Deep sequencing data	Endo-1,4-beta-xylanase (EC 3.2.1.8)	N	CE10	0	alpha/beta hydrolase	Clostridiales	1	0.8063	MBQ6303470.1
GL1459658	Deep sequencing data	Endo-1,4-beta-xylanase (EC 3.2.1.8)	N	CE10	0	alpha/beta hydrolase	Prevotella sp.	1	0.7044	MBR3657900.1
GL1475531	Deep sequencing data	Endo-1,4-beta-xylanase (EC 3.2.1.8)	N	CE10	0	alpha/beta hydrolase	Prevotella sp.	1	1	MBR0115838.1
GL1507017	Deep sequencing data	Endo-1,4-beta-xylanase (EC 3.2.1.8)	N	CE10	0	alpha/beta hydrolase	Prevotella sp.	1	0.9317	MBO4891433.1
GL1522967	Deep sequencing data	Endo-1,4-beta-xylanase (EC 3.2.1.8)	N	CE10	0	alpha/beta hydrolase	Prevotella sp.	1	0.9748	MBO4891433.1
GL1547273	Deep sequencing data	Endo-1,4-beta-xylanase (EC 3.2.1.8)	N	CE10	0	alpha/beta hydrolase	Oscillospiraceae	1	0.6873	MBQ7434595.1
GL1547848	Deep sequencing data	Endo-1,4-beta-xylanase (EC 3.2.1.8)	N	CE10	0	alpha/beta hydrolase	Prevotella sp.	1	0.9736	MBQ8155067.1
GL1554826	Deep sequencing data	Endo-1,4-beta-xylanase (EC 3.2.1.8)	N	CE10	0	alpha/beta hydrolase	Bacteroidales	0.98	0.8576	MBR3291864.1
GL1574200	Deep sequencing data	Endo-1,4-beta-xylanase (EC 3.2.1.8)	N	CE10	0	alpha/beta hydrolase	Prevotella sp.	1	0.9882	MBO4482262.1
GL1618648	Deep sequencing data	Endo-1,4-beta-xylanase (EC 3.2.1.8)	N	CE10	0	alpha/beta hydrolase	Kiritimatiellae	1	0.9969	MBQ8112872.1
GL1626612	Deep sequencing data	Endo-1,4-beta-xylanase (EC 3.2.1.8)	N	CE10	0	alpha/beta hydrolase	Oscillospiraceae	1	0.8649	MBR3561045.1
GL1630657	Deep sequencing data	Endo-1,4-beta-xylanase (EC 3.2.1.8)	N	CE10	0	alpha/beta hydrolase	Ruminiclostridium sp.	1	0.9245	MBR1832541.1
GL1743244	Deep sequencing data	Endo-1,4-beta-xylanase (EC 3.2.1.8)	N	CE10	0	alpha/beta hydrolase	Oscillospiraceae	1	0.7988	MBR4394763.1
GL1754651	Deep sequencing data	Endo-1,4-beta-xylanase (EC 3.2.1.8)	N	CE10	0	alpha/beta hydrolase	Victivallales	0.99	0.917	MBQ9445827.1
GL1755180	Deep sequencing data	Endo-1,4-beta-xylanase (EC 3.2.1.8)	N	CE10	0	alpha/beta hydrolase	Lachnospiraceae	0.99	0.6753	MBR6359229.1
GL1806416	Deep sequencing data	Endo-1,4-beta-xylanase (EC 3.2.1.8)	N	CE10	0	alpha/beta hydrolase	Bacteroidales	0.91	0.7963	MBR1569575.1
GL1814807	Deep sequencing data	Endo-1,4-beta-xylanase (EC 3.2.1.8)	N	CE10	0	alpha/beta hydrolase	Prevotella sp.	1	0.9859	MBP3828378.1
GL1883652	Deep sequencing data	Endo-1,4-beta-xylanase (EC 3.2.1.8)	N	CE10	0	alpha/beta hydrolase	Prevotella sp.	1	0.9353	MBO4891433.1
GL1885581	Deep sequencing data	Endo-1,4-beta-xylanase (EC 3.2.1.8)	N	CE10	0	alpha/beta hydrolase	Prevotella sp.	1	0.765	MBQ6768545.1
GL1913628	Deep sequencing data	Endo-1,4-beta-xylanase (EC 3.2.1.8)	N	CE10	0	alpha/beta hydrolase	Bacteroidales	0.96	0.7614	MBR4227970.1
GL1985090	Deep sequencing data	Endo-1,4-beta-xylanase (EC 3.2.1.8)	N	CE10	0	alpha/beta hydrolase	Lachnospira multipara	1	0.9901	WP_103952127.1
GL2071483	Deep sequencing data	Endo-1,4-beta-xylanase (EC 3.2.1.8)	N	CE10	0	alpha/beta hydrolase	Clostridiales	0.98	0.4058	MBE7091319.1
GL2156919	Deep sequencing data	Endo-1,4-beta-xylanase (EC 3.2.1.8)	N	CE10	0	alpha/beta hydrolase	Bacteroidales	0.99	0.8554	MBO4535642.1
GL2289430	Deep sequencing data	Endo-1,4-beta-xylanase (EC 3.2.1.8)	N	CE10	0	alpha/beta hydrolase	Thermoguttaceae	1	0.825	MBQ9873282.1
GL2629982	Deep sequencing data	Endo-1,4-beta-xylanase (EC 3.2.1.8)	N	CE10	0	alpha/beta hydrolase	Bacteroidaceae	1	0.9908	MBR6990574.1
GL3070398	Deep sequencing data	Endo-1,4-beta-xylanase (EC 3.2.1.8)	N	CE10	0	alpha/beta hydrolase	Clostridia	1	0.9815	MBQ1861466.1
GL3127800	Deep sequencing data	Endo-1,4-beta-xylanase (EC 3.2.1.8)	N	CE10	0	alpha/beta hydrolase	Oscillospiraceae	0.96	0.5461	MBD9097661.1
GL3655197	Deep sequencing data	Endo-1,4-beta-xylanase (EC 3.2.1.8)	N	CE10	0	alpha/beta hydrolase	Prevotella ruminicola	1	0.9018	WP_073205809.1
GL1197186	Deep sequencing data	Endo-1,4-beta-xylanase (EC 3.2.1.8)	Y(1-33)	GH11	DOC1	alpha/beta hydrolase	Firmicutes	1	0.5783	MBR2263718.1
GL0141768	Deep sequencing data	Endo-1,4-beta-xylanase (EC 3.2.1.8)	N			alpha/beta hydrolase	Pseudobutyrivibrio sp. MD2005	1	0.8701	WP_028235075.1
GL0387396	Deep sequencing data	Endo-1,4-beta-xylanase (EC 3.2.1.8)	N			alpha/beta hydrolase	Clostridia	0.92	0.9421	MBR3096069.1
GL0524335	Deep sequencing data	Endo-1,4-beta-xylanase (EC 3.2.1.8)	N			alpha/beta hydrolase	Oscillospiraceae	0.83	0.5547	MBR2999428.1
GL0563573	Deep sequencing data	Endo-1,4-beta-xylanase (EC 3.2.1.8)	N			alpha/beta hydrolase	Alloscardovia criceti	0.98	0.734	WP_156812198.1
GL0676435	Deep sequencing data	Endo-1,4-beta-xylanase (EC 3.2.1.8)	N			alpha/beta hydrolase	Alloscardovia criceti	0.96	0.9154	WP_156812198.1
GL0723264	Deep sequencing data	Endo-1,4-beta-xylanase (EC 3.2.1.8)	N			alpha/beta hydrolase	Oscillospiraceae	0.98	0.6013	MBQ6206640.1
GL0741103	Deep sequencing data	Endo-1,4-beta-xylanase (EC 3.2.1.8)	N			alpha/beta hydrolase	Clostridia	0.95	0.7708	MBQ5561988.1
GL0745613	Deep sequencing data	Endo-1,4-beta-xylanase (EC 3.2.1.8)	N			alpha/beta hydrolase	Bacteroidales	0.99	0.9891	MBR6174371.1
GL0937986	Deep sequencing data	Endo-1,4-beta-xylanase (EC 3.2.1.8)	N			alpha/beta hydrolase	Clostridia	1	0.9934	MBQ5561988.1
GL1072725	Deep sequencing data	Endo-1,4-beta-xylanase (EC 3.2.1.8)	N			alpha/beta hydrolase	Eu sp.	0.96	0.9874	MBQ6392563.1
GL1314451	Deep sequencing data	Endo-1,4-beta-xylanase (EC 3.2.1.8)	N			alpha/beta hydrolase	Flexilinea sp.	0.82	0.6836	MBQ6503294.1
GL1327594	Deep sequencing data	Endo-1,4-beta-xylanase (EC 3.2.1.8)	N			alpha/beta hydrolase	Clostridia	1	1	MBO5477179.1
GL1370679	Deep sequencing data	Endo-1,4-beta-xylanase (EC 3.2.1.8)	N			alpha/beta hydrolase	Clostridia	0.99	0.8807	MBQ6232110.1
GL1604377	Deep sequencing data	Endo-1,4-beta-xylanase (EC 3.2.1.8)	N			alpha/beta hydrolase	Ruminococcus sp.	0.9	0.7041	MBP3250935.1
GL1642986	Deep sequencing data	Endo-1,4-beta-xylanase (EC 3.2.1.8)	N			alpha/beta hydrolase	Oscillospiraceae	0.95	0.7203	MBR4744476.1
GL1673219	Deep sequencing data	Endo-1,4-beta-xylanase (EC 3.2.1.8)	N			alpha/beta hydrolase	Prevotella sp.	1	1	MBQ8990647.1
GL1764909	Deep sequencing data	Endo-1,4-beta-xylanase (EC 3.2.1.8)	N			alpha/beta hydrolase	Thermoguttaceae	1	0.9852	MBQ6616218.1
GL1867348	Deep sequencing data	Endo-1,4-beta-xylanase (EC 3.2.1.8)	N			alpha/beta hydrolase	Bacteroidales	0.94	0.5686	MBP5496188.1
GL2061760	Deep sequencing data	Endo-1,4-beta-xylanase (EC 3.2.1.8)	N			alpha/beta hydrolase	Bacteroidales	0.96	0.828	MBR1575555.1
GL2295685	Deep sequencing data	Endo-1,4-beta-xylanase (EC 3.2.1.8)	N			alpha/beta hydrolase	Clostridia	1	0.816	MBQ7656474.1
GL2701637	Deep sequencing data	Endo-1,4-beta-xylanase (EC 3.2.1.8)	N			alpha/beta hydrolase	Butyrivibrio fibrisolvens	0.79	0.7733	WP_015548953.1
GL2908062	Deep sequencing data	Endo-1,4-beta-xylanase (EC 3.2.1.8)	N			alpha/beta hydrolase	Prevotella sp.	1	0.8662	MBR7017779.1
GL2950693	Deep sequencing data	Endo-1,4-beta-xylanase (EC 3.2.1.8)	N			alpha/beta hydrolase	Lachnospiraceae	0.98	0.6634	MBR3306981.1
GL3723714	Deep sequencing data	Endo-1,4-beta-xylanase (EC 3.2.1.8)	N			alpha/beta hydrolase	Butyrivibrio proteoclasticus	1	1	WP_013282308.1
GL4399591	Deep sequencing data	Endo-1,4-beta-xylanase (EC 3.2.1.8)	N			alpha/beta hydrolase	Oscillospiraceae	1	0.9	MBQ7434595.1
GL4605862	Deep sequencing data	Endo-1,4-beta-xylanase (EC 3.2.1.8)	N			alpha/beta hydrolase	Spirochaetaceae	0.97	0.7353	MBQ3825262.1
GL4965203	Deep sequencing data	Endo-1,4-beta-xylanase (EC 3.2.1.8)	N			alpha/beta hydrolase	Butyrivibrio sp. AE2032	0.94	0.7816	WP_034452716.1
GL0250291	Deep sequencing data	Endo-1,4-beta-xylanase (EC 3.2.1.8)	N	CE10	0	Alpha/beta hydrolase family protein	Lachnospiraceae G41	1	0.9544	SDJ42985.1
GL0288415	Deep sequencing data	Endo-1,4-beta-xylanase (EC 3.2.1.8)	N	CE10	0	alpha/beta hydrolase fold	uncultured Bacteroides sp.	0.98	0.4288	SCH31908.1
GL0716408	Deep sequencing data	Endo-1,4-beta-xylanase (EC 3.2.1.8)	N	CE10	0	alpha/beta hydrolase fold	uncultured Bacteroides sp.	0.96	0.4229	SCH31908.1
GL1228312	Deep sequencing data	Endo-1,4-beta-xylanase (EC 3.2.1.8)	N	CE10	0	alpha/beta hydrolase fold	Lachnospiraceae NE2001	1	0.7672	SEQ02248.1
GL0210140	Deep sequencing data	Endo-1,4-beta-xylanase (EC 3.2.1.8)	N	CE1	0	alpha/beta hydrolase fold domain-containing protein	Clostridia	0.91	0.7228	MBR3552867.1
GL1106167	Deep sequencing data	Endo-1,4-beta-xylanase (EC 3.2.1.8)	N	CE10	0	alpha/beta hydrolase fold domain-containing protein	Kiritimatiellae	1	0.8838	MBP5509290.1
GL2442912	Deep sequencing data	Endo-1,4-beta-xylanase (EC 3.2.1.8)	N	CE10	0	alpha/beta hydrolase fold domain-containing protein	Prevotella sp.	0.98	0.7524	MBQ8713517.1
GL1280034	Deep sequencing data	Endo-1,4-beta-xylanase (EC 3.2.1.8)	N	CE15	0	alpha/beta hydrolase fold domain-containing protein	Paludibacteraceae	1	0.9833	MBR6041042.1
GL1251598	Deep sequencing data	Endo-1,4-beta-xylanase (EC 3.2.1.8)	N			cadherin-like beta sandwich domain-containing protein	Bacilli	0.99	0.6385	MBR4830707.1
GL0501390	Deep sequencing data	Endo-1,4-beta-xylanase (EC 3.2.1.8)	N	CBM22	CE1	carbohydrate binding domain-containing protein	Ruminococcus flavefaciens	1	0.8952	WP_072300295.1
GL1564360	Deep sequencing data	Endo-1,4-beta-xylanase (EC 3.2.1.8)	N			carbohydrate binding domain-containing protein	Ruminococcus sp.	0.99	0.9352	MBR6069290.1
GL2631001	Deep sequencing data	Endo-1,4-beta-xylanase (EC 3.2.1.8)	N			carbohydrate binding domain-containing protein	Ruminococcus albus	0.98	0.8805	WP_074960850.1
GL2362840	Deep sequencing data	Endo-1,4-beta-xylanase (EC 3.2.1.8)	N	CE1	0	carbohydrate-binding family 9	Clostridium sp. DL-VIII	0.99	0.4675	WP_009169818.1
GL0543359	Deep sequencing data	Endo-1,4-beta-xylanase (EC 3.2.1.8)	N	CBM6	0	carbohydrate-binding protein	Fibrobacter sp. UWB5	1	0.7478	WP_088628252.1
GL1502012	Deep sequencing data	Endo-1,4-beta-xylanase (EC 3.2.1.8)	N	CBM6	0	carbohydrate-binding protein	Prevotella sp.	0.98	0.6882	MBE6256592.1
GL0388578	Deep sequencing data	Endo-1,4-beta-xylanase (EC 3.2.1.8)	Y(1-24)	GH10		carbohydrate-binding protein	Prevotella sp.	0.89	0.7032	MBE6256592.1
GL0389580	Deep sequencing data	Endo-1,4-beta-xylanase (EC 3.2.1.8)	N	DOC1	CE1	cellulase family glycosylhydrolase	Oscillospiraceae	0.96	0.6419	MBR5364099.1
GL1408853	Deep sequencing data	Endo-1,4-beta-xylanase (EC 3.2.1.8)	N	CBM6	DOC1	CotH kinase family protein	Ruminococcus flavefaciens	1	0.9739	WP_072300876.1
GL0625740	Deep sequencing data	Endo-1,4-beta-xylanase (EC 3.2.1.8)	N			CotH kinase family protein	Prevotella sp.	0.97	0.6756	MBO4810262.1
GL0621846	Deep sequencing data	Endo-1,4-beta-xylanase (EC 3.2.1.8)	N	DOC1	0	dockerin type I repeat-containing protein	Clostridia	0.75	0.2957	MBQ3887373.1
GL0895833	Deep sequencing data	Endo-1,4-beta-xylanase (EC 3.2.1.8)	N	DOC1	0	dockerin type I repeat-containing protein	Clostridia	0.94	0.6107	MBQ4447523.1
GL2787818	Deep sequencing data	Endo-1,4-beta-xylanase (EC 3.2.1.8)	N	CE1	0	DUF3225 domain-containing protein	Bacteroidaceae	1	0.9952	MBQ7554769.1
GL0223443	Deep sequencing data	Endo-1,4-beta-xylanase (EC 3.2.1.8)	N	DUF	CE1	DUF3237 family protein	Prevotella sp.	0.95	0.9456	MBQ2534041.1
GL0252394	Deep sequencing data	Endo-1,4-beta-xylanase (EC 3.2.1.8)	N	DUF	CE1	DUF3237 family protein	Prevotella sp.	0.95	0.991	MBO4482753.1
GL1902198	Deep sequencing data	Endo-1,4-beta-xylanase (EC 3.2.1.8)	N	CE15	0	DUF4886 domain-containing protein	Bacteroidales	0.99	0.6573	MBR1574918.1
GL3991952	Deep sequencing data	Endo-1,4-beta-xylanase (EC 3.2.1.8)	N			endo-1,4-beta-xylanase	Ruminococcus sp.	1	0.984	MBR5164922.1
GL5743203	Deep sequencing data	Endo-1,4-beta-xylanase (EC 3.2.1.8)	N			endo-1,4-beta-xylanase	Butyrivibrio sp. VCB2001	1	0.7885	WP_035776627.1
GL2331676	Deep sequencing data	Endo-1,4-beta-xylanase (EC 3.2.1.8)	Y(1-23)	GH10		Endo-1,4-beta-xylanase, GH35 family	Prevotellaceae MN60	0.91	0.9832	SNU03873.1
GL2185086	Deep sequencing data	Endo-1,4-beta-xylanase (EC 3.2.1.8)	N	CE1	0	enterochelin esterase	Oscillospiraceae	1	0.7074	MBP1548917.1
GL3991855	Deep sequencing data	Endo-1,4-beta-xylanase (EC 3.2.1.8)	N			enterochelin esterase	Acetivibrio clariflavus	1	0.4662	WP_014256969.1
GL0191191	Deep sequencing data	Endo-1,4-beta-xylanase (EC 3.2.1.8)	N	CE1	0	esterase	Lachnospiraceae	0.96	0.7404	MBR3525170.1
GL0196614	Deep sequencing data	Endo-1,4-beta-xylanase (EC 3.2.1.8)	N	CE1	0	esterase	Lachnospiraceae	0.97	0.7472	MBR3525170.1
GL0279836	Deep sequencing data	Endo-1,4-beta-xylanase (EC 3.2.1.8)	N	CE1	0	esterase	Ruminococcus sp.	0.92	0.5273	MBR1534108.1
GL0307987	Deep sequencing data	Endo-1,4-beta-xylanase (EC 3.2.1.8)	N	CE1	0	esterase	Lachnospiraceae	1	0.9969	MBQ8052441.1
GL0492845	Deep sequencing data	Endo-1,4-beta-xylanase (EC 3.2.1.8)	N	CE1	0	esterase	Lachnospiraceae	0.97	0.5789	MBD5527704.1
GL0881903	Deep sequencing data	Endo-1,4-beta-xylanase (EC 3.2.1.8)	N	CE1	0	esterase	Lachnospiraceae	0.92	0.6995	MBR3525170.1
GL0493785	Deep sequencing data	Endo-1,4-beta-xylanase (EC 3.2.1.8)	N	CE1	0	esterase family protein	Butyrivibrio sp. AE3009	1	0.8842	WP_022777366.1
GL0588771	Deep sequencing data	Endo-1,4-beta-xylanase (EC 3.2.1.8)	N	CE1	0	esterase family protein	Bacteroidales	1	0.6814	MBR3499921.1
GL0954930	Deep sequencing data	Endo-1,4-beta-xylanase (EC 3.2.1.8)	N	CE10	0	esterase/lipase	Lachnospiraceae JC7	1	0.8077	ETP72043.1
GL1346939	Deep sequencing data	Endo-1,4-beta-xylanase (EC 3.2.1.8)	N	CBM6	0	family 16 glycosylhydrolase	Kiritimatiellae	0.98	0.5992	MBR2838338.1
GL0339097	Deep sequencing data	Endo-1,4-beta-xylanase (EC 3.2.1.8)	N	CE15	0	family 43 glycosylhydrolase	Kiritimatiellae	0.91	0.8651	MBP5509320.1
GL1351215	Deep sequencing data	Endo-1,4-beta-xylanase (EC 3.2.1.8)	N	FN3	0	fibronectin type III domain-containing protein	Ruminococcus sp.	1	0.7104	MBR2280053.1
GL0560785	Deep sequencing data	Endo-1,4-beta-xylanase (EC 3.2.1.8)	N			filamentous hemagglutinin N-terminal domain-containing protein	Schwartzia sp.	0.96	0.4961	MBO6236600.1
GL0894772	Deep sequencing data	Endo-1,4-beta-xylanase (EC 3.2.1.8)	N	CE15	0	GH92 family glycosyl hydrolase	Kiritimatiellae	0.89	0.9086	MBQ6141159.1
GL0423410	Deep sequencing data	Endo-1,4-beta-xylanase (EC 3.2.1.8)	N	CE1	0	glycoside hydrolase	Clostridia	0.99	0.7604	MBQ6123060.1
GL0431911	Deep sequencing data	Endo-1,4-beta-xylanase (EC 3.2.1.8)	N	CE1	0	glycoside hydrolase	Clostridia	1	0.9972	MBQ4455575.1
GL1418692	Deep sequencing data	Endo-1,4-beta-xylanase (EC 3.2.1.8)	N	CE1	0	glycoside hydrolase	Clostridia	0.96	0.6324	MBQ6123060.1
GL1553853	Deep sequencing data	Endo-1,4-beta-xylanase (EC 3.2.1.8)	N			glycoside hydrolase	Salinivirgaceae	0.98	0.7698	MBO7477143.1
GL3039140	Deep sequencing data	Endo-1,4-beta-xylanase (EC 3.2.1.8)	N			glycoside hydrolase	Clostridia	0.97	0.7987	MBQ6468323.1
GL0914433	Deep sequencing data	Endo-1,4-beta-xylanase (EC 3.2.1.8)	N	DOC1	0	glycoside hydrolase family 11 protein	Ruminococcus sp.	0.79	0.2867	MBP5379108.1
GL0446372	Deep sequencing data	Endo-1,4-beta-xylanase (EC 3.2.1.8)	Y(1-22)	GH11	0	glycoside hydrolase family 11 protein	Fibrobacter sp. UWR2	1	0.9391	WP_088636777.1
GL0712847	Deep sequencing data	Endo-1,4-beta-xylanase (EC 3.2.1.8)	Y(1-34)	GH11	CBM22	glycoside hydrolase family 11 protein	Ruminococcus sp.	0.99	0.4993	MBQ8349228.1
GL0498788	Deep sequencing data	Endo-1,4-beta-xylanase (EC 3.2.1.8)	N	GH11	CBM35	glycoside hydrolase family 11 protein	Fibrobacter sp.	1	0.9735	MBR4347612.1
GL4396752	Deep sequencing data	Endo-1,4-beta-xylanase (EC 3.2.1.8)	N			glycoside hydrolase family 11 protein	Ruminococcus flavefaciens	0.93	0.9663	WP_074714640.1
GL1567439	Deep sequencing data	Endo-1,4-beta-xylanase (EC 3.2.1.8)	N	DOC1	0	glycoside hydrolase family 9 protein	Oscillospiraceae	0.62	0.6753	MBQ9906183.1
GL0773981	Deep sequencing data	Endo-1,4-beta-xylanase (EC 3.2.1.8)	N	GH115	CE15	glycosyl hydrolase 115 family protein	Prevotella sp.	0.99	0.8279	MBQ6377937.1
GL2856965	Deep sequencing data	Endo-1,4-beta-xylanase (EC 3.2.1.8)	N	CE1	0	HD domain-containing protein	Clostridia	1	0.9884	MBR2822381.1
GL0808036	Deep sequencing data	Endo-1,4-beta-xylanase (EC 3.2.1.8)	N	CBM13	0	hypothetical protein	Acidaminococcaceae	0.31	0.6386	MBQ5345543.1
GL1292770	Deep sequencing data	Endo-1,4-beta-xylanase (EC 3.2.1.8)	N	CBM9	0	hypothetical protein	Kiritimatiellae	1	0.9672	MBR2939623.1
GL1417682	Deep sequencing data	Endo-1,4-beta-xylanase (EC 3.2.1.8)	N	CBM9	0	hypothetical protein	Lachnospiraceae	1	0.9571	MBR5666775.1
GL0026882	Deep sequencing data	Endo-1,4-beta-xylanase (EC 3.2.1.8)	N	CE1	0	hypothetical protein	Clostridia	1	0.8547	MBQ4436625.1
GL0026883	Deep sequencing data	Endo-1,4-beta-xylanase (EC 3.2.1.8)	N	CE1	0	hypothetical protein	Clostridia	0.97	0.7188	MBQ4436624.1
GL0033953	Deep sequencing data	Endo-1,4-beta-xylanase (EC 3.2.1.8)	N	CE1	0	hypothetical protein	Clostridia	1	0.7121	MBP5726765.1
GL0171447	Deep sequencing data	Endo-1,4-beta-xylanase (EC 3.2.1.8)	N	CE1	0	hypothetical protein	Blautia sp.	0.96	0.7097	MBP3900565.1
GL0184037	Deep sequencing data	Endo-1,4-beta-xylanase (EC 3.2.1.8)	N	CE1	0	hypothetical protein	Oscillospiraceae	0.97	0.3096	MBO5638633.1
GL0200411	Deep sequencing data	Endo-1,4-beta-xylanase (EC 3.2.1.8)	N	CE1	0	hypothetical protein	Blautia sp.	0.98	0.6369	MBP3902414.1
GL0220648	Deep sequencing data	Endo-1,4-beta-xylanase (EC 3.2.1.8)	N	CE1	0	hypothetical protein	Lachnospiraceae	0.91	0.947	MBQ9867221.1
GL0233357	Deep sequencing data	Endo-1,4-beta-xylanase (EC 3.2.1.8)	N	CE1	0	hypothetical protein	Clostridia	0.96	0.4289	MBQ5986232.1
GL0238781	Deep sequencing data	Endo-1,4-beta-xylanase (EC 3.2.1.8)	N	CE1	0	hypothetical protein	Clostridia	1	0.7604	MBR0409070.1
GL0252498	Deep sequencing data	Endo-1,4-beta-xylanase (EC 3.2.1.8)	N	CE1	0	hypothetical protein	Lachnospiraceae	0.99	0.9751	MBQ9391672.1
GL0264127	Deep sequencing data	Endo-1,4-beta-xylanase (EC 3.2.1.8)	N	CE1	0	hypothetical protein	Lachnospiraceae	0.97	0.6861	MBQ9391672.1
GL0277376	Deep sequencing data	Endo-1,4-beta-xylanase (EC 3.2.1.8)	N	CE1	0	hypothetical protein	Clostridia	0.99	0.6256	MBQ9189727.1
GL0279833	Deep sequencing data	Endo-1,4-beta-xylanase (EC 3.2.1.8)	N	CE1	0	hypothetical protein	Lachnospiraceae	0.98	0.6612	MBR0090744.1
GL0282107	Deep sequencing data	Endo-1,4-beta-xylanase (EC 3.2.1.8)	N	CE1	0	hypothetical protein	Oscillospiraceae	0.84	0.4875	MBQ5310832.1
GL0292175	Deep sequencing data	Endo-1,4-beta-xylanase (EC 3.2.1.8)	N	CE1	0	hypothetical protein	Synergistaceae	0.99	0.7284	MBQ7221273.1
GL0327205	Deep sequencing data	Endo-1,4-beta-xylanase (EC 3.2.1.8)	N	CE1	0	hypothetical protein	Bacteroidaceae	1	0.9938	MBQ8485387.1
GL0338952	Deep sequencing data	Endo-1,4-beta-xylanase (EC 3.2.1.8)	N	CE1	0	hypothetical protein	Oscillospiraceae	0.81	0.6632	MBR3239391.1
GL0355331	Deep sequencing data	Endo-1,4-beta-xylanase (EC 3.2.1.8)	N	CE1	0	hypothetical protein	Lachnospiraceae	0.81	0.8545	MBR1740760.1
GL0358452	Deep sequencing data	Endo-1,4-beta-xylanase (EC 3.2.1.8)	N	CE1	0	hypothetical protein	Clostridia	1	0.7192	MBR3503021.1
GL0373052	Deep sequencing data	Endo-1,4-beta-xylanase (EC 3.2.1.8)	N	CE1	0	hypothetical protein	Erysipelotrichaceae	0.97	0.6095	MBR4471155.1
GL0379358	Deep sequencing data	Endo-1,4-beta-xylanase (EC 3.2.1.8)	N	CE1	0	hypothetical protein	Clostridia	0.92	0.6197	MBR3504967.1
GL0381088	Deep sequencing data	Endo-1,4-beta-xylanase (EC 3.2.1.8)	N	CE1	0	hypothetical protein	Butyrivibrio sp.	0.92	0.7124	MBE5843157.1
GL0384106	Deep sequencing data	Endo-1,4-beta-xylanase (EC 3.2.1.8)	N	CE1	0	hypothetical protein	Prevotella sp.	0.97	0.9125	MBR0262638.1
GL0385326	Deep sequencing data	Endo-1,4-beta-xylanase (EC 3.2.1.8)	N	CE1	0	hypothetical protein	Synergistaceae	1	0.831	MBR0253966.1
GL0385579	Deep sequencing data	Endo-1,4-beta-xylanase (EC 3.2.1.8)	N	CE1	0	hypothetical protein	Bacteroidaceae	1	0.8139	MBQ9500288.1
GL0408515	Deep sequencing data	Endo-1,4-beta-xylanase (EC 3.2.1.8)	N	CE1	0	hypothetical protein	Butyrivibrio sp.	0.94	0.7157	MBE5843157.1
GL0421884	Deep sequencing data	Endo-1,4-beta-xylanase (EC 3.2.1.8)	N	CE1	0	hypothetical protein	Synergistaceae	1	0.8156	MBR0253966.1
GL0443957	Deep sequencing data	Endo-1,4-beta-xylanase (EC 3.2.1.8)	N	CE1	0	hypothetical protein	Oscillospiraceae	0.9	0.4739	MBR3239391.1
GL0448910	Deep sequencing data	Endo-1,4-beta-xylanase (EC 3.2.1.8)	N	CE1	0	hypothetical protein	Butyrivibrio sp.	0.98	0.6246	MBE5843157.1
GL0508062	Deep sequencing data	Endo-1,4-beta-xylanase (EC 3.2.1.8)	N	CE1	0	hypothetical protein	Bacteroidaceae	0.99	0.97	MBQ6747658.1
GL0532993	Deep sequencing data	Endo-1,4-beta-xylanase (EC 3.2.1.8)	N	CE1	0	hypothetical protein	Oscillospiraceae	0.9	0.8996	MBR0391666.1
GL0541676	Deep sequencing data	Endo-1,4-beta-xylanase (EC 3.2.1.8)	N	CE1	0	hypothetical protein	Oscillospiraceae	1	0.9976	MBQ3380929.1
GL0543541	Deep sequencing data	Endo-1,4-beta-xylanase (EC 3.2.1.8)	N	CE1	0	hypothetical protein	Oscillospiraceae	0.84	0.3369	MBQ2072850.1
GL0566868	Deep sequencing data	Endo-1,4-beta-xylanase (EC 3.2.1.8)	N	CE1	0	hypothetical protein	Firmicutes	0.98	0.6783	MBQ1891233.1
GL0570292	Deep sequencing data	Endo-1,4-beta-xylanase (EC 3.2.1.8)	N	CE1	0	hypothetical protein	Erysipelotrichaceae	0.92	0.6683	MBR4471155.1
GL0596693	Deep sequencing data	Endo-1,4-beta-xylanase (EC 3.2.1.8)	N	CE1	0	hypothetical protein	Butyrivibrio sp.	1	0.8571	MBQ3795157.1
GL0603658	Deep sequencing data	Endo-1,4-beta-xylanase (EC 3.2.1.8)	N	CE1	0	hypothetical protein	Synergistaceae	0.97	0.8661	MBR0253966.1
GL0609694	Deep sequencing data	Endo-1,4-beta-xylanase (EC 3.2.1.8)	N	CE1	0	hypothetical protein	Oscillospiraceae	1	0.9823	MBR3237609.1
GL0629144	Deep sequencing data	Endo-1,4-beta-xylanase (EC 3.2.1.8)	N	CE1	0	hypothetical protein	Clostridia	0.98	0.607	MBR1820507.1
GL0633860	Deep sequencing data	Endo-1,4-beta-xylanase (EC 3.2.1.8)	N	CE1	0	hypothetical protein	Bacteroidaceae	1	0.8862	MBQ6747648.1
GL0641297	Deep sequencing data	Endo-1,4-beta-xylanase (EC 3.2.1.8)	N	CE1	0	hypothetical protein	Butyrivibrio fibrisolvens	1	0.9397	WP_073387305.1
GL0663596	Deep sequencing data	Endo-1,4-beta-xylanase (EC 3.2.1.8)	N	CE1	0	hypothetical protein	Oscillospiraceae	0.95	0.521	MBP3479080.1
GL0706301	Deep sequencing data	Endo-1,4-beta-xylanase (EC 3.2.1.8)	N	CE1	0	hypothetical protein	Erysipelotrichaceae	0.99	0.5869	MBR4471155.1
GL0734281	Deep sequencing data	Endo-1,4-beta-xylanase (EC 3.2.1.8)	N	CE1	0	hypothetical protein	Clostridia	1	0.9934	MBQ1529249.1
GL0743084	Deep sequencing data	Endo-1,4-beta-xylanase (EC 3.2.1.8)	N	CE1	0	hypothetical protein	Synergistaceae	0.9	0.6984	MBQ3449034.1
GL0755627	Deep sequencing data	Endo-1,4-beta-xylanase (EC 3.2.1.8)	N	CE1	0	hypothetical protein	Synergistaceae	0.98	0.7138	MBQ7221273.1
GL0784312	Deep sequencing data	Endo-1,4-beta-xylanase (EC 3.2.1.8)	N	CE1	0	hypothetical protein	Butyrivibrio sp. AE2015	1	0.9853	WP_022774793.1
GL0794450	Deep sequencing data	Endo-1,4-beta-xylanase (EC 3.2.1.8)	N	CE1	0	hypothetical protein	Oscillospiraceae	1	0.9574	MBO5638397.1
GL0798973	Deep sequencing data	Endo-1,4-beta-xylanase (EC 3.2.1.8)	N	CE1	0	hypothetical protein	Anaerolineaceae	0.93	0.772	MBQ4513215.1
GL0831843	Deep sequencing data	Endo-1,4-beta-xylanase (EC 3.2.1.8)	N	CE1	0	hypothetical protein	Treponema bryantii	0.75	0.7606	WP_074641786.1
GL0888585	Deep sequencing data	Endo-1,4-beta-xylanase (EC 3.2.1.8)	N	CE1	0	hypothetical protein	Clostridia	0.99	0.9914	MBQ9291515.1
GL0897475	Deep sequencing data	Endo-1,4-beta-xylanase (EC 3.2.1.8)	N	CE1	0	hypothetical protein	Bacteroidales	0.97	0.827	MBQ9311237.1
GL0918539	Deep sequencing data	Endo-1,4-beta-xylanase (EC 3.2.1.8)	N	CE1	0	hypothetical protein	Oscillospiraceae	0.81	0.6667	MBQ9647530.1
GL0922214	Deep sequencing data	Endo-1,4-beta-xylanase (EC 3.2.1.8)	N	CE1	0	hypothetical protein	Oscillospiraceae	0.98	0.456	MBR3584599.1
GL0927522	Deep sequencing data	Endo-1,4-beta-xylanase (EC 3.2.1.8)	N	CE1	0	hypothetical protein	Erysipelotrichaceae	0.91	0.652	MBR4471155.1
GL0948931	Deep sequencing data	Endo-1,4-beta-xylanase (EC 3.2.1.8)	N	CE1	0	hypothetical protein	Clostridia	0.82	0.5211	MBR3740828.1
GL0963771	Deep sequencing data	Endo-1,4-beta-xylanase (EC 3.2.1.8)	N	CE1	0	hypothetical protein	Butyrivibrio sp.	0.95	0.6463	MBE5843157.1
GL1021897	Deep sequencing data	Endo-1,4-beta-xylanase (EC 3.2.1.8)	N	CE1	0	hypothetical protein	Oscillibacter sp.	0.51	0.7895	MBR0282495.1
GL1138166	Deep sequencing data	Endo-1,4-beta-xylanase (EC 3.2.1.8)	N	CE1	0	hypothetical protein	Prevotella sp.	0.92	0.9392	MBO4811895.1
GL1162045	Deep sequencing data	Endo-1,4-beta-xylanase (EC 3.2.1.8)	N	CE1	0	hypothetical protein	Lachnospiraceae	0.95	0.6547	MBR0090744.1
GL1172569	Deep sequencing data	Endo-1,4-beta-xylanase (EC 3.2.1.8)	N	CE1	0	hypothetical protein	Butyrivibrio sp.	0.94	0.6928	MBE5843157.1
GL1173884	Deep sequencing data	Endo-1,4-beta-xylanase (EC 3.2.1.8)	N	CE1	0	hypothetical protein	Treponema sp.	1	0.9219	MBO7582823.1
GL1180811	Deep sequencing data	Endo-1,4-beta-xylanase (EC 3.2.1.8)	N	CE1	0	hypothetical protein	Bacteroidaceae	1	0.9519	MBQ6747648.1
GL1282306	Deep sequencing data	Endo-1,4-beta-xylanase (EC 3.2.1.8)	N	CE1	0	hypothetical protein	Clostridia	0.99	0.7264	MBO4470765.1
GL1329531	Deep sequencing data	Endo-1,4-beta-xylanase (EC 3.2.1.8)	N	CE1	0	hypothetical protein	Clostridia	1	0.8871	MBQ9290172.1
GL1378165	Deep sequencing data	Endo-1,4-beta-xylanase (EC 3.2.1.8)	N	CE1	0	hypothetical protein	Butyrivibrio sp.	0.91	0.6634	MBE5843157.1
GL1392762	Deep sequencing data	Endo-1,4-beta-xylanase (EC 3.2.1.8)	N	CE1	0	hypothetical protein	Synergistaceae	1	0.7933	MBQ7221273.1
GL1504672	Deep sequencing data	Endo-1,4-beta-xylanase (EC 3.2.1.8)	N	CE1	0	hypothetical protein	Bacteroidales	0.74	0.6923	MBR5255974.1
GL1527418	Deep sequencing data	Endo-1,4-beta-xylanase (EC 3.2.1.8)	N	CE1	0	hypothetical protein	Oscillospiraceae	1	0.5474	MBR0391011.1
GL1546508	Deep sequencing data	Endo-1,4-beta-xylanase (EC 3.2.1.8)	N	CE1	0	hypothetical protein	Butyrivibrio sp.	0.91	0.6634	MBE5843157.1
GL1900930	Deep sequencing data	Endo-1,4-beta-xylanase (EC 3.2.1.8)	N	CE1	0	hypothetical protein	Ruminococcus sp.	0.9	0.6434	MBQ8349358.1
GL1912341	Deep sequencing data	Endo-1,4-beta-xylanase (EC 3.2.1.8)	N	CE1	0	hypothetical protein	Synergistaceae	0.98	0.7411	MBQ7221273.1
GL1940990	Deep sequencing data	Endo-1,4-beta-xylanase (EC 3.2.1.8)	N	CE1	0	hypothetical protein	Lachnospiraceae	0.94	0.6453	MBD5508272.1
GL2222875	Deep sequencing data	Endo-1,4-beta-xylanase (EC 3.2.1.8)	N	CE1	0	hypothetical protein	Clostridia	1	0.5284	MBR7173624.1
GL2301553	Deep sequencing data	Endo-1,4-beta-xylanase (EC 3.2.1.8)	N	CE1	0	hypothetical protein	Clostridia	1	0.8652	MBQ9290172.1
GL2216648	Deep sequencing data	Endo-1,4-beta-xylanase (EC 3.2.1.8)	N	CE10	0	hypothetical protein	Butyrivibrio sp.	1	0.9806	MBE5835819.1
GL0080242	Deep sequencing data	Endo-1,4-beta-xylanase (EC 3.2.1.8)	N	CE15	0	hypothetical protein	Clostridia	0.93	0.655	MBR3334746.1
GL0124124	Deep sequencing data	Endo-1,4-beta-xylanase (EC 3.2.1.8)	N	CE15	0	hypothetical protein	Bacteroidaceae	1	0.9934	MBQ8709456.1
GL0252941	Deep sequencing data	Endo-1,4-beta-xylanase (EC 3.2.1.8)	N	CE15	0	hypothetical protein	Lachnospiraceae	1	0.6875	MBP5669924.1
GL0296768	Deep sequencing data	Endo-1,4-beta-xylanase (EC 3.2.1.8)	N	CE15	0	hypothetical protein	Bacteroidales	1	0.9909	MBO5633807.1
GL0298653	Deep sequencing data	Endo-1,4-beta-xylanase (EC 3.2.1.8)	N	CE15	0	hypothetical protein	Bacteroidaceae	0.99	0.9729	MBR6035710.1
GL0383911	Deep sequencing data	Endo-1,4-beta-xylanase (EC 3.2.1.8)	N	CE15	0	hypothetical protein	Kiritimatiellae	0.85	0.8246	MBR0503936.1
GL0401050	Deep sequencing data	Endo-1,4-beta-xylanase (EC 3.2.1.8)	N	CE15	0	hypothetical protein	Bacteroidaceae	1	0.9254	MBQ7180723.1
GL0424586	Deep sequencing data	Endo-1,4-beta-xylanase (EC 3.2.1.8)	N	CE15	0	hypothetical protein	Kiritimatiellae	0.96	0.9685	MBQ3314935.1
GL0479946	Deep sequencing data	Endo-1,4-beta-xylanase (EC 3.2.1.8)	N	CE15	0	hypothetical protein	Lachnospiraceae	0.99	0.7493	MBR7089385.1
GL0487483	Deep sequencing data	Endo-1,4-beta-xylanase (EC 3.2.1.8)	N	CE15	0	hypothetical protein	Bacteroidaceae	1	0.9857	MBR3937721.1
GL0526755	Deep sequencing data	Endo-1,4-beta-xylanase (EC 3.2.1.8)	N	CE15	0	hypothetical protein	Prevotella sp.	0.94	0.6961	MBR2239381.1
GL0534084	Deep sequencing data	Endo-1,4-beta-xylanase (EC 3.2.1.8)	N	CE15	0	hypothetical protein	Bacteroidaceae	0.96	0.8026	MBQ6750441.1
GL0566883	Deep sequencing data	Endo-1,4-beta-xylanase (EC 3.2.1.8)	N	CE15	0	hypothetical protein	Bacteroidaceae	1	0.9827	MBO7553614.1
GL0584997	Deep sequencing data	Endo-1,4-beta-xylanase (EC 3.2.1.8)	N	CE15	0	hypothetical protein	Kiritimatiellae	0.92	0.926	MBR2938258.1
GL0606407	Deep sequencing data	Endo-1,4-beta-xylanase (EC 3.2.1.8)	N	CE15	0	hypothetical protein	Prevotella sp.	1	0.905	MBR6842537.1
GL0610545	Deep sequencing data	Endo-1,4-beta-xylanase (EC 3.2.1.8)	N	CE15	0	hypothetical protein	Prevotella sp.	1	0.9077	MBR6842537.1
GL0628919	Deep sequencing data	Endo-1,4-beta-xylanase (EC 3.2.1.8)	N	CE15	0	hypothetical protein	Kiritimatiellae	1	0.9815	MBQ8114302.1
GL0647204	Deep sequencing data	Endo-1,4-beta-xylanase (EC 3.2.1.8)	N	CE15	0	hypothetical protein	Bacteroidaceae	1	0.8202	MBO7553614.1
GL0659972	Deep sequencing data	Endo-1,4-beta-xylanase (EC 3.2.1.8)	N	CE15	0	hypothetical protein	Kiritimatiellae	0.96	0.7275	MBO6121528.1
GL0667909	Deep sequencing data	Endo-1,4-beta-xylanase (EC 3.2.1.8)	N	CE15	0	hypothetical protein	Kiritimatiellae	1	0.8985	MBR1588011.1
GL0703553	Deep sequencing data	Endo-1,4-beta-xylanase (EC 3.2.1.8)	N	CE15	0	hypothetical protein	Bacteroidales	1	0.9842	MBQ1699875.1
GL0741320	Deep sequencing data	Endo-1,4-beta-xylanase (EC 3.2.1.8)	N	CE15	0	hypothetical protein	Prevotella sp.	0.99	0.9778	MBO6032964.1
GL0755899	Deep sequencing data	Endo-1,4-beta-xylanase (EC 3.2.1.8)	N	CE15	0	hypothetical protein	Fibrobacter sp.	0.97	0.8706	MBR6448490.1
GL0775603	Deep sequencing data	Endo-1,4-beta-xylanase (EC 3.2.1.8)	N	CE15	0	hypothetical protein	Prevotella sp.	0.98	0.9162	MBR1409635.1
GL0827235	Deep sequencing data	Endo-1,4-beta-xylanase (EC 3.2.1.8)	N	CE15	0	hypothetical protein	Prevotella sp.	0.97	0.7532	MBR4238647.1
GL0863929	Deep sequencing data	Endo-1,4-beta-xylanase (EC 3.2.1.8)	N	CE15	0	hypothetical protein	Prevotella sp.	0.92	0.8052	MBR1880882.1
GL0888155	Deep sequencing data	Endo-1,4-beta-xylanase (EC 3.2.1.8)	N	CE15	0	hypothetical protein	Bacteroidaceae	1	0.9262	MBR5936539.1
GL0908057	Deep sequencing data	Endo-1,4-beta-xylanase (EC 3.2.1.8)	N	CE15	0	hypothetical protein	Prevotella sp.	1	0.9218	MBR6842537.1
GL0908701	Deep sequencing data	Endo-1,4-beta-xylanase (EC 3.2.1.8)	N	CE15	0	hypothetical protein	Prevotella sp.	1	0.9037	MBO6032964.1
GL0914420	Deep sequencing data	Endo-1,4-beta-xylanase (EC 3.2.1.8)	N	CE15	0	hypothetical protein	Kiritimatiellae	0.98	0.9415	MBQ6248522.1
GL0957811	Deep sequencing data	Endo-1,4-beta-xylanase (EC 3.2.1.8)	N	CE15	0	hypothetical protein	Butyrivibrio fibrisolvens	1	0.953	WP_074753922.1
GL0970895	Deep sequencing data	Endo-1,4-beta-xylanase (EC 3.2.1.8)	N	CE15	0	hypothetical protein	Prevotella sp.	1	0.9891	MBQ6916781.1
GL1021563	Deep sequencing data	Endo-1,4-beta-xylanase (EC 3.2.1.8)	N	CE15	0	hypothetical protein	Prevotella sp.	1	0.9841	MBR3066349.1
GL1053573	Deep sequencing data	Endo-1,4-beta-xylanase (EC 3.2.1.8)	N	CE15	0	hypothetical protein	Bacteroidales	1	0.9269	MBQ6953886.1
GL1181195	Deep sequencing data	Endo-1,4-beta-xylanase (EC 3.2.1.8)	N	CE15	0	hypothetical protein	Prevotella ruminicola	1	0.9668	WP_139261379.1
GL1203317	Deep sequencing data	Endo-1,4-beta-xylanase (EC 3.2.1.8)	N	CE15	0	hypothetical protein	Kiritimatiellae	1	0.9975	MBQ8113468.1
GL1259342	Deep sequencing data	Endo-1,4-beta-xylanase (EC 3.2.1.8)	N	CE15	0	hypothetical protein	Prevotella sp.	0.99	0.9276	MBO7130480.1
GL1266246	Deep sequencing data	Endo-1,4-beta-xylanase (EC 3.2.1.8)	N	CE15	0	hypothetical protein	Prevotella sp.	1	0.9184	MBR6842537.1
GL1316825	Deep sequencing data	Endo-1,4-beta-xylanase (EC 3.2.1.8)	N	CE15	0	hypothetical protein	Prevotella sp.	1	0.9573	MBQ6916781.1
GL1331622	Deep sequencing data	Endo-1,4-beta-xylanase (EC 3.2.1.8)	N	CE15	0	hypothetical protein	Bacteroidaceae	1	0.9235	MBO7553614.1
GL1357367	Deep sequencing data	Endo-1,4-beta-xylanase (EC 3.2.1.8)	N	CE15	0	hypothetical protein	Prevotella sp.	0.92	0.9788	MBP3778881.1
GL1358660	Deep sequencing data	Endo-1,4-beta-xylanase (EC 3.2.1.8)	N	CE15	0	hypothetical protein	Prevotella sp.	1	0.937	MBQ1669543.1
GL1378809	Deep sequencing data	Endo-1,4-beta-xylanase (EC 3.2.1.8)	N	CE15	0	hypothetical protein	Bacteroidales	0.99	0.8338	MBP5559322.1
GL1416656	Deep sequencing data	Endo-1,4-beta-xylanase (EC 3.2.1.8)	N	CE15	0	hypothetical protein	Kiritimatiellae	0.99	0.9528	MBQ1429802.1
GL1537190	Deep sequencing data	Endo-1,4-beta-xylanase (EC 3.2.1.8)	N	CE15	0	hypothetical protein	Prevotella sp.	0.96	0.9721	MBE6263265.1
GL1927307	Deep sequencing data	Endo-1,4-beta-xylanase (EC 3.2.1.8)	N	CE15	0	hypothetical protein	Oscillospiraceae	1	0.8344	MBR2716579.1
GL2703351	Deep sequencing data	Endo-1,4-beta-xylanase (EC 3.2.1.8)	N	CE15	0	hypothetical protein	Kiritimatiellae	0.98	0.8012	MBO6121528.1
GL2907685	Deep sequencing data	Endo-1,4-beta-xylanase (EC 3.2.1.8)	N	CE15	0	hypothetical protein	Bacteroidales	1	0.9742	MBQ6283981.1
GL3656785	Deep sequencing data	Endo-1,4-beta-xylanase (EC 3.2.1.8)	N	CE15	0	hypothetical protein	Clostridia	1	0.8421	MBR6954101.1
GL0510265	Deep sequencing data	Endo-1,4-beta-xylanase (EC 3.2.1.8)	N	CE15	GH115	hypothetical protein	Prevotella sp.	1	0.9276	MBR6139935.1
GL0648061	Deep sequencing data	Endo-1,4-beta-xylanase (EC 3.2.1.8)	N	DOC1	0	hypothetical protein	Ruminococcus sp.	0.82	0.9872	MBQ9899344.1
GL1923167	Deep sequencing data	Endo-1,4-beta-xylanase (EC 3.2.1.8)	N	DOC1	0	hypothetical protein	Oscillospiraceae	1	0.8883	MBQ5990589.1
GL0194961	Deep sequencing data	Endo-1,4-beta-xylanase (EC 3.2.1.8)	Y(1-23)	GH10	Ig	hypothetical protein	Prevotella sp.	1	0.9958	MBE6261825.1
GL0854663	Deep sequencing data	Endo-1,4-beta-xylanase (EC 3.2.1.8)	N	GH10		hypothetical protein	Prevotella sp.	1	0.9915	MBE6259814.1
GL0135150	Deep sequencing data	Endo-1,4-beta-xylanase (EC 3.2.1.8)	N			hypothetical protein	Selenomonadaceae	0.59	0.3765	MBQ7628734.1
GL0303289	Deep sequencing data	Endo-1,4-beta-xylanase (EC 3.2.1.8)	N			hypothetical protein	Oscillospiraceae	0.97	0.5457	MBE7008701.1
GL0505116	Deep sequencing data	Endo-1,4-beta-xylanase (EC 3.2.1.8)	N			hypothetical protein	Prevotella sp.	1	0.8481	MBR5747335.1
GL0533418	Deep sequencing data	Endo-1,4-beta-xylanase (EC 3.2.1.8)	N			hypothetical protein	Butyrivibrio sp. INlla14	0.99	0.4081	WP_092063279.1
GL0543241	Deep sequencing data	Endo-1,4-beta-xylanase (EC 3.2.1.8)	N			hypothetical protein	Bacteroidaceae	1	0.8028	MBO7418792.1
GL0555691	Deep sequencing data	Endo-1,4-beta-xylanase (EC 3.2.1.8)	N			hypothetical protein	Oscillospiraceae	0.87	0.5512	MBQ9686362.1
GL0562339	Deep sequencing data	Endo-1,4-beta-xylanase (EC 3.2.1.8)	N			hypothetical protein	Selenomonadaceae	0.79	0.4252	MBQ7476564.1
GL0584434	Deep sequencing data	Endo-1,4-beta-xylanase (EC 3.2.1.8)	N			hypothetical protein	Bacteroidaceae	0.99	0.9593	MBQ7181320.1
GL0608776	Deep sequencing data	Endo-1,4-beta-xylanase (EC 3.2.1.8)	N			hypothetical protein	Prevotella sp.	1	0.9207	MBR5747335.1
GL0626448	Deep sequencing data	Endo-1,4-beta-xylanase (EC 3.2.1.8)	N			hypothetical protein	Bacteroidaceae	1	0.7571	MBR4381453.1
GL0626873	Deep sequencing data	Endo-1,4-beta-xylanase (EC 3.2.1.8)	N			hypothetical protein	Oscillospiraceae	0.81	0.7102	MBR4472381.1
GL0656925	Deep sequencing data	Endo-1,4-beta-xylanase (EC 3.2.1.8)	N			hypothetical protein	Ruminococcus sp.	0.99	0.8796	MBP1532650.1
GL0672108	Deep sequencing data	Endo-1,4-beta-xylanase (EC 3.2.1.8)	N			hypothetical protein	Oscillospiraceae	1	0.9423	MBQ7437340.1
GL0758381	Deep sequencing data	Endo-1,4-beta-xylanase (EC 3.2.1.8)	N			hypothetical protein	Prevotella sp.	1	0.9783	MBR5730302.1
GL0802195	Deep sequencing data	Endo-1,4-beta-xylanase (EC 3.2.1.8)	N			hypothetical protein	Prevotella sp.	1	0.8754	MBR5037903.1
GL0804222	Deep sequencing data	Endo-1,4-beta-xylanase (EC 3.2.1.8)	N			hypothetical protein	Erysipelotrichaceae	1	0.8469	MBQ3383720.1
GL0823862	Deep sequencing data	Endo-1,4-beta-xylanase (EC 3.2.1.8)	N			hypothetical protein	Oscillospiraceae	0.98	0.5987	MBQ6431223.1
GL0849021	Deep sequencing data	Endo-1,4-beta-xylanase (EC 3.2.1.8)	N			hypothetical protein	Oscillospiraceae	0.94	0.769	MBQ6431223.1
GL0931758	Deep sequencing data	Endo-1,4-beta-xylanase (EC 3.2.1.8)	N			hypothetical protein	Erysipelotrichaceae	0.99	0.619	MBR4471155.1
GL0950482	Deep sequencing data	Endo-1,4-beta-xylanase (EC 3.2.1.8)	N			hypothetical protein	Prevotella sp.	1	0.7752	MBR5748812.1
GL0969873	Deep sequencing data	Endo-1,4-beta-xylanase (EC 3.2.1.8)	N			hypothetical protein	Oscillospiraceae	1	0.9052	MBR4393515.1
GL0979694	Deep sequencing data	Endo-1,4-beta-xylanase (EC 3.2.1.8)	N			hypothetical protein	Bacteroidales	1	0.8923	MBR1569613.1
GL1074131	Deep sequencing data	Endo-1,4-beta-xylanase (EC 3.2.1.8)	N			hypothetical protein	Pseudoflavonifractor phocaeensis	0.92	0.7167	WP_204889725.1
GL1130703	Deep sequencing data	Endo-1,4-beta-xylanase (EC 3.2.1.8)	N			hypothetical protein	Eu sp.	0.75	0.4862	MBR0146468.1
GL1187408	Deep sequencing data	Endo-1,4-beta-xylanase (EC 3.2.1.8)	N			hypothetical protein	Prevotella sp.	1	1	MBR5747335.1
GL1216180	Deep sequencing data	Endo-1,4-beta-xylanase (EC 3.2.1.8)	N			hypothetical protein	Oscillospiraceae	0.62	0.6358	MBE6908563.1
GL1220191	Deep sequencing data	Endo-1,4-beta-xylanase (EC 3.2.1.8)	N			hypothetical protein	Eu sp.	0.96	0.4706	MBR0119449.1
GL1239743	Deep sequencing data	Endo-1,4-beta-xylanase (EC 3.2.1.8)	N			hypothetical protein	Lachnospiraceae	0.75	0.302	MBQ8085327.1
GL1246712	Deep sequencing data	Endo-1,4-beta-xylanase (EC 3.2.1.8)	N			hypothetical protein	Prevotella sp.	1	0.9343	MBQ3768901.1
GL1266877	Deep sequencing data	Endo-1,4-beta-xylanase (EC 3.2.1.8)	N			hypothetical protein	Prevotella sp.	1	0.9148	MBR5747335.1
GL1400478	Deep sequencing data	Endo-1,4-beta-xylanase (EC 3.2.1.8)	N			hypothetical protein	Prevotella sp. ne3005	0.96	0.9405	WP_091841327.1
GL1401484	Deep sequencing data	Endo-1,4-beta-xylanase (EC 3.2.1.8)	N			hypothetical protein	Clostridium sp.	0.93	0.9196	MBO6269010.1
GL1546431	Deep sequencing data	Endo-1,4-beta-xylanase (EC 3.2.1.8)	N			hypothetical protein	Erysipelotrichaceae	0.99	0.8502	MBQ3385531.1
GL1632697	Deep sequencing data	Endo-1,4-beta-xylanase (EC 3.2.1.8)	N			hypothetical protein	Prevotella sp.	1	0.9883	MBR2206105.1
GL1700198	Deep sequencing data	Endo-1,4-beta-xylanase (EC 3.2.1.8)	N			hypothetical protein	Bacteroidaceae	1	0.9968	MBR3717754.1
GL1781886	Deep sequencing data	Endo-1,4-beta-xylanase (EC 3.2.1.8)	N			hypothetical protein	Paludibacteraceae	1	0.9839	MBR6042888.1
GL1785863	Deep sequencing data	Endo-1,4-beta-xylanase (EC 3.2.1.8)	N			hypothetical protein	Bacteroidaceae	1	1	MBO5171552.1
GL2000989	Deep sequencing data	Endo-1,4-beta-xylanase (EC 3.2.1.8)	N			hypothetical protein	Bacteroidaceae	0.89	0.7108	MBQ7682970.1
GL2008183	Deep sequencing data	Endo-1,4-beta-xylanase (EC 3.2.1.8)	N			hypothetical protein	Bacteroidales	1	0.6632	MBR3028227.1
GL2161013	Deep sequencing data	Endo-1,4-beta-xylanase (EC 3.2.1.8)	N			hypothetical protein	Clostridia	1	0.8204	MBQ7655877.1
GL2249328	Deep sequencing data	Endo-1,4-beta-xylanase (EC 3.2.1.8)	N			hypothetical protein	Synergistaceae	0.98	0.7097	MBQ3449034.1
GL2447378	Deep sequencing data	Endo-1,4-beta-xylanase (EC 3.2.1.8)	N			hypothetical protein	Bacteroidaceae	0.97	0.9802	MBR4842351.1
GL3103244	Deep sequencing data	Endo-1,4-beta-xylanase (EC 3.2.1.8)	N			hypothetical protein	Bacteroidaceae	1	0.9677	MBO7568977.1
GL3195210	Deep sequencing data	Endo-1,4-beta-xylanase (EC 3.2.1.8)	N			hypothetical protein	Eu sp.	0.67	0.6937	MBR0146468.1
GL3382919	Deep sequencing data	Endo-1,4-beta-xylanase (EC 3.2.1.8)	N			hypothetical protein	Prevotella sp.	1	1	MBR1768257.1
GL3473163	Deep sequencing data	Endo-1,4-beta-xylanase (EC 3.2.1.8)	N			hypothetical protein	Prevotella sp.	1	0.9758	MBQ8991368.1
GL3739786	Deep sequencing data	Endo-1,4-beta-xylanase (EC 3.2.1.8)	N			hypothetical protein	Oscillospiraceae	1	0.9744	MBQ6928254.1
GL3825286	Deep sequencing data	Endo-1,4-beta-xylanase (EC 3.2.1.8)	N			hypothetical protein	Ruminococcus sp. HUN007	1	0.9167	WP_197021897.1
GL4464280	Deep sequencing data	Endo-1,4-beta-xylanase (EC 3.2.1.8)	N			hypothetical protein	Prevotella sp.	0.98	0.8955	MBQ2225775.1
GL4571565	Deep sequencing data	Endo-1,4-beta-xylanase (EC 3.2.1.8)	N			hypothetical protein	Bacteroidaceae	0.66	0.68	MBR5396069.1
GL1358008	Deep sequencing data	Endo-1,4-beta-xylanase (EC 3.2.1.8)	N	CBM9	0	hypothetical protein A2W84_19165	Bacteroidetes GWC2_40_13	0.98	0.381	OFX59497.1
GL2430069	Deep sequencing data	Endo-1,4-beta-xylanase (EC 3.2.1.8)	N	CE10	0	hypothetical protein C808_00328	Lachnospiraceae M18-1	0.98	0.5607	EOS41159.1
GL0177011	Deep sequencing data	Endo-1,4-beta-xylanase (EC 3.2.1.8)	N	CE1	0	hypothetical protein DBX59_01035	Firmicutes	0.99	0.6955	PWM75593.1
GL0704597	Deep sequencing data	Endo-1,4-beta-xylanase (EC 3.2.1.8)	N	Ig	0	Ig domain-containing protein	Prevotella sp.	0.74	0.593	MBQ6195415.1
GL1637548	Deep sequencing data	Endo-1,4-beta-xylanase (EC 3.2.1.8)	N	Ig	0	Ig domain-containing protein	Bacteroidales	1	0.7708	MBO4604932.1
GL4366593	Deep sequencing data	Endo-1,4-beta-xylanase (EC 3.2.1.8)	N	Ig	0	Ig-like domain (group 2)	Lachnospiraceae KHCPX20	1	0.8448	SDW75790.1
GL0475369	Deep sequencing data	Endo-1,4-beta-xylanase (EC 3.2.1.8)	N	Ig	0	Ig-like domain-containing protein	Oscillibacter sp.	0.98	0.6799	MBQ9492598.1
GL2006181	Deep sequencing data	Endo-1,4-beta-xylanase (EC 3.2.1.8)	N	Ig	0	Ig-like domain-containing protein	Prevotella sp.	1	0.7256	MBQ4386518.1
GL3445296	Deep sequencing data	Endo-1,4-beta-xylanase (EC 3.2.1.8)	N	Ig	0	Ig-like domain-containing protein	Muribaculaceae	0.99	0.7909	MBQ9576955.1
GL0529042	Deep sequencing data	Endo-1,4-beta-xylanase (EC 3.2.1.8)	N	PBM	Ig	Ig-like domain-containing protein	Bacteroidaceae	0.51	0.4831	MBQ8866076.1
GL0571074	Deep sequencing data	Endo-1,4-beta-xylanase (EC 3.2.1.8)	N	CE15	0	InlB B-repeat-containing protein	Treponema sp.	0.99	0.6966	MBQ7970601.1
GL0520561	Deep sequencing data	Endo-1,4-beta-xylanase (EC 3.2.1.8)	N			InlB B-repeat-containing protein	Fibrobacter sp. UWR2	1	0.9902	WP_088636880.1
GL0518200	Deep sequencing data	Endo-1,4-beta-xylanase (EC 3.2.1.8)	N	DOC1	0	leucine-rich repeat protein	Oscillospiraceae	0.95	0.4154	MBR6717015.1
GL2561764	Deep sequencing data	Endo-1,4-beta-xylanase (EC 3.2.1.8)	N	DOC1	0	leucine-rich repeat protein	Oscillospiraceae	0.68	0.6364	MBQ5334421.1
GL0978253	Deep sequencing data	Endo-1,4-beta-xylanase (EC 3.2.1.8)	N			leucine-rich repeat protein	Kiritimatiellae	0.87	0.5179	MBR4171189.1
GL0670183	Deep sequencing data	Endo-1,4-beta-xylanase (EC 3.2.1.8)	N			lipase	0	1	0.966	MBR1619743.1
GL1533240	Deep sequencing data	Endo-1,4-beta-xylanase (EC 3.2.1.8)	N	CE15	0	M20/M25/M40 family metallo-hydrolase	Kiritimatiellae	0.92	0.6185	MBQ3340536.1
GL1216882	Deep sequencing data	Endo-1,4-beta-xylanase (EC 3.2.1.8)	N	FN3	0	M6 family metalloprotease domain-containing protein	Paludibacteraceae	1	0.9813	MBR1922891.1
GL3609740	Deep sequencing data	Endo-1,4-beta-xylanase (EC 3.2.1.8)	N			MULTISPECIES: alpha/beta hydrolase	unclassified Ruminococcus	0.97	0.7312	WP_175444890.1
GL0747838	Deep sequencing data	Endo-1,4-beta-xylanase (EC 3.2.1.8)	Y(1-22)	GH10		MULTISPECIES: endo-1,4-beta-xylanase	Prevotella	1	0.9986	WP_091860254.1
GL1395117	Deep sequencing data	Endo-1,4-beta-xylanase (EC 3.2.1.8)	N	CE4	0	polysaccharide deacetylase family protein	Synergistaceae	0.88	0.5185	MBQ9595078.1
GL3410522	Deep sequencing data	Endo-1,4-beta-xylanase (EC 3.2.1.8)	N			polysaccharide deacetylase family protein	Ruminiclostridium sp.	1	0.8081	MBR1831713.1
GL0285176	Deep sequencing data	Endo-1,4-beta-xylanase (EC 3.2.1.8)	N	CE1	0	prolyl oligopeptidase family serine peptidase	Clostridia	0.65	0.7393	MBQ9467570.1
GL0467370	Deep sequencing data	Endo-1,4-beta-xylanase (EC 3.2.1.8)	N	CE1	0	prolyl oligopeptidase family serine peptidase	Oscillospiraceae	0.96	0.6487	MBQ6608831.1
GL1649836	Deep sequencing data	Endo-1,4-beta-xylanase (EC 3.2.1.8)	N	CE10	0	prolyl oligopeptidase family serine peptidase	Stomatobaculum sp.	0.9	0.7581	MBQ7536056.1
GL0052488	Deep sequencing data	Endo-1,4-beta-xylanase (EC 3.2.1.8)	N	CBM13	0	RICIN domain-containing protein	Candidatus Saccharibacteria	1	0.5235	MBR6166291.1
GL0374937	Deep sequencing data	Endo-1,4-beta-xylanase (EC 3.2.1.8)	N	CBM13	0	RICIN domain-containing protein	Candidatus Saccharibacteria	1	0.9561	MBR6811027.1
GL1643173	Deep sequencing data	Endo-1,4-beta-xylanase (EC 3.2.1.8)	N	CBM13	0	RICIN domain-containing protein	Oscillospiraceae	0.99	0.4264	MBQ9646816.1
GL0436860	Deep sequencing data	Endo-1,4-beta-xylanase (EC 3.2.1.8)	N	CBM13	CBM2	RICIN domain-containing protein	Pseudobutyrivibrio sp. OR37	1	0.6483	WP_090552687.1
GL0616095	Deep sequencing data	Endo-1,4-beta-xylanase (EC 3.2.1.8)	N			SGNH/GDSL hydrolase family protein	Prevotella sp.	0.85	0.8084	MBQ8096029.1
GL0665241	Deep sequencing data	Endo-1,4-beta-xylanase (EC 3.2.1.8)	N			SGNH/GDSL hydrolase family protein	Prevotella sp.	0.99	0.8636	MBR6195626.1
GL0738440	Deep sequencing data	Endo-1,4-beta-xylanase (EC 3.2.1.8)	N			SGNH/GDSL hydrolase family protein	Prevotella sp.	0.8	0.9878	MBR3066870.1
GL1106862	Deep sequencing data	Endo-1,4-beta-xylanase (EC 3.2.1.8)	N			SGNH/GDSL hydrolase family protein	Prevotella sp.	1	0.9902	MBR0049612.1
GL1561913	Deep sequencing data	Endo-1,4-beta-xylanase (EC 3.2.1.8)	N			SGNH/GDSL hydrolase family protein	Prevotella sp.	1	0.8405	MBR3079695.1
GL0641839	Deep sequencing data	Endo-1,4-beta-xylanase (EC 3.2.1.8)	N	Ig	S-layer	S-layer homology domain-containing protein	Firmicutes	0.41	0.7165	MBR2577080.1
GL0276738	Deep sequencing data	Endo-1,4-beta-xylanase (EC 3.2.1.8)	N			S-layer homology domain-containing protein	Oscillospiraceae	1	0.9911	MBR7055794.1
GL0424192	Deep sequencing data	Endo-1,4-beta-xylanase (EC 3.2.1.8)	N			S-layer homology domain-containing protein	Oscillospiraceae	0.32	0.6613	MBR4656226.1
GL0510052	Deep sequencing data	Endo-1,4-beta-xylanase (EC 3.2.1.8)	N			S-layer homology domain-containing protein	0	1	0.9405	MBO6087891.1
GL0541515	Deep sequencing data	Endo-1,4-beta-xylanase (EC 3.2.1.8)	N			S-layer homology domain-containing protein	0	1	0.8574	MBR1754219.1
GL0630464	Deep sequencing data	Endo-1,4-beta-xylanase (EC 3.2.1.8)	N			S-layer homology domain-containing protein	0	1	0.9183	MBR1776422.1
GL1178718	Deep sequencing data	Endo-1,4-beta-xylanase (EC 3.2.1.8)	N			S-layer homology domain-containing protein	Oscillospiraceae	0.99	0.5132	MBQ5442871.1
GL1252972	Deep sequencing data	Endo-1,4-beta-xylanase (EC 3.2.1.8)	N			S-layer homology domain-containing protein	Bacteroidales	0.84	0.4866	MBR5073551.1
GL1271031	Deep sequencing data	Endo-1,4-beta-xylanase (EC 3.2.1.8)	N			S-layer homology domain-containing protein	0	1	0.8729	MBR6098254.1
GL1441014	Deep sequencing data	Endo-1,4-beta-xylanase (EC 3.2.1.8)	N			S-layer homology domain-containing protein	Oscillospiraceae	0.87	0.5795	MBE6910888.1
GL1493617	Deep sequencing data	Endo-1,4-beta-xylanase (EC 3.2.1.8)	N			S-layer homology domain-containing protein	Clostridia	0.99	0.6974	MBR3280439.1
GL1781029	Deep sequencing data	Endo-1,4-beta-xylanase (EC 3.2.1.8)	N			S-layer homology domain-containing protein	Oscillospiraceae	0.89	0.4715	MBE7009629.1
GL2393131	Deep sequencing data	Endo-1,4-beta-xylanase (EC 3.2.1.8)	N			S-layer homology domain-containing protein	Clostridiaceae	0.94	0.6753	MBS6641119.1
GL3698633	Deep sequencing data	Endo-1,4-beta-xylanase (EC 3.2.1.8)	N			S-layer homology domain-containing protein	Oscillospiraceae	0.95	0.6218	MBR0311323.1
GL0802651	Deep sequencing data	Endo-1,4-beta-xylanase (EC 3.2.1.8)	N			T9SS type A sorting domain-containing protein	Bacteroidales	0.97	0.7642	MBR5630491.1
GL2656977	Deep sequencing data	Endo-1,4-beta-xylanase (EC 3.2.1.8)	N			T9SS type A sorting domain-containing protein	Paludibacteraceae	1	0.9944	MBR6042061.1
GL0929969	Deep sequencing data	Endo-1,4-beta-xylanase (EC 3.2.1.8)	N	CE10	0	TPA: alpha/beta hydrolase fold domain-containing protein	Candidatus Faecivivens stercoravium	0.81	0.4764	HIR60736.1
GL0440337	Deep sequencing data	Endo-1,4-beta-xylanase (EC 3.2.1.8)	N	CE1	0	TPA: enterochelin esterase	Candidatus Faeciplasma pullistercoris	0.69	0.3379	HIT59017.1
GL2016726	Deep sequencing data	Endo-1,4-beta-xylanase (EC 3.2.1.8)	N	CBM9	0	TPA: hypothetical protein	Lentisphaeria	1	0.6066	HBJ95338.1
GL1054741	Deep sequencing data	Endo-1,4-beta-xylanase (EC 3.2.1.8)	N	CE15	0	TPA: hypothetical protein	Sphaerochaeta sp.	1	0.9549	HAN42763.1
GL1050475	Deep sequencing data	Endo-1,4-beta-xylanase (EC 3.2.1.8)	N			TPA: hypothetical protein	Treponema sp.	1	0.7851	HAC31569.1
GL0282189	Deep sequencing data	Endo-1,4-beta-xylanase (EC 3.2.1.8)	N	CE10	0	TPA: pectin acetylesterase	Treponema sp.	1	0.9746	HAC32080.1
GL2171321	Deep sequencing data	Endo-1,4-beta-xylanase (EC 3.2.1.8)	N			TPA: S-layer homology domain-containing protein	Candidatus Avigastranaerophilus faecigallinarum	0.99	0.7295	HIS88688.1
GL0836138	Deep sequencing data	Endo-1,4-beta-xylanase (EC 3.2.1.8)	Y(1-22)	GH10		Xyn6	uncultured	0.95	0.6914	QJT73073.1
GL3528106	Deep sequencing data	Endo-1,4-beta-xylanase (EC 3.2.1.8)	N			Xyn6	uncultured	0.54	0.8718	QJT73073.1
